# Supplementary material for: HSF-1 promotes longevity through ubiquilin-1-dependent mitochondrial network remodelling
Source: Nat Commun. 2024 Nov 12;15:9797. doi: 10.1038/s41467-024-54136-x (PMC11557981; doi:10.1038/s41467-024-54136-x)
Supplement: Supplementary file 3 — Supplementary Data 1 [file 41467_2024_54136_MOESM3_ESM.csv]

Lifespan - 20C - FUDR-D20 adulthood
GENE	GENENAME	N2 Survival D20 (%)	Sample number	% of N2 EV	% change vs N2 EV	HSF1 survival D20 (%)	Sample number	% of hsf-1 OE EV	% change vs hsf-1 OE
F15C11.2	ubql-1	18.86792453	53	81.13207531	-18.86792469	4.545454545	44	9.764309764	-90.23569024
Y53C10A.12	hsf-1	5.263157895	38	22.6315789	-77.3684211	7.142857143	42	15.34391534	-84.65608466
R05F9.10	sgt-1	23.07692308	52	99.23076903	-0.769230968	20	35	42.96296296	-57.03703704
C30C11.2	rpn-3	12.76595745	47	54.89361691	-45.10638309	20	35	42.96296296	-57.03703704
ZK593.6	lgg-2	30.43478261	46	130.869565	30.86956496	21.15384615	52	45.44159544	-54.55840456
C32D5.9	lgg-1	11.76470588	51	50.58823519	-49.41176481	21.73913043	46	46.69887278	-53.30112722
F39B2.10	dnj-12	23.07692308	52	99.23076903	-0.769230968	24	75	51.55555555	-48.44444445
C01G10.8	ahsa-1	14.63414634	41	62.92682914	-37.07317086	24.24242424	66	52.07631874	-47.92368126
ZC395.10	daf-41 (p23)	29.41176471	68	126.470588	26.47058798	25.92592593	54	55.69272976	-44.30727024
B0414.8	vps-51	20.58823529	68	88.52941159	-11.47058841	26.66666667	45	57.28395061	-42.71604939
C23G10.4	rpn-2	11.9047619	42	51.19047609	-48.80952391	27.08333333	48	58.17901234	-41.82098766
T24A11.1	mtm-3	22.22222222	45	95.55555536	-4.444444636	27.27272727	55	58.58585858	-41.41414142
C30C11.4	hsp-110	17.85714286	56	76.78571413	-23.21428587	28	50	60.14814815	-39.85185185
F58E10.4	aip-1	11.29032258	62	48.548387	-51.451613	28.07017544	57	60.29889538	-39.70110462
T21B10.7	cct-2	18.75	48	80.62499984	-19.37500016	28.26086957	46	60.70853462	-39.29146538
C56C10.8	icd-1	20.83333333	48	89.58333315	-10.41666685	28.57142857	42	61.37566137	-38.62433863
R09E12.3	sti-1	23.07692308	52	99.23076903	-0.769230968	28.94736842	38	62.18323586	-37.81676414
C47E8.5	hsp-90	13.1147541	61	56.39344251	-43.60655749	29.09090909	55	62.49158249	-37.50841751
Y51H4A.7	Y51H4A.7	27.5	40	118.2499998	18.24999976	29.11392405	79	62.54102203	-37.45897797
Y75B12B.4	bath-36	24.24242424	66	104.242424	4.242424034	29.54545455	44	63.46801347	-36.53198653
Y55F3AR.3	cct-8	16.39344262	61	70.49180314	-29.50819686	29.62962963	54	63.64883402	-36.35116598
H14N18.1	unc-23	16.07142857	56	69.10714272	-30.89285728	30	50	64.44444444	-35.55555556
F25B5.4	ubq-1	12.90322581	62	55.48387086	-44.51612914	30.18867925	53	64.84975541	-35.15024459
K08E7.2	hsb-1	33.33333333	45	143.333333	43.33333305	30.35714286	56	65.21164021	-34.78835979
R11A5.2	nud-2	18.86792453	53	81.13207531	-18.86792469	30.55555556	36	65.63786008	-34.36213992
F01F1.8	cct-6	11.76470588	51	50.58823519	-49.41176481	30.6122449	49	65.75963719	-34.24036281
T05C3.5	dnj-19	16.21621622	37	69.72972959	-30.27027041	31.11111111	45	66.83127572	-33.16872428
F56F3.5	rps-1	30.43478261	46	130.869565	30.86956496	31.25	48	67.12962963	-32.87037037
F56D1.4	clr-1	32.60869565	46	140.217391	40.21739102	31.37254902	51	67.39288308	-32.60711692
F26D10.3	hsp-1	13.20754717	53	56.79245272	-43.20754728	31.66666667	60	68.02469136	-31.97530864
F22E5.6	F22E5.6	18.91891892	37	81.35135119	-18.64864881	32.69230769	52	70.22792022	-29.77207978
F31D4.3	fkb-6	22.5	40	96.74999981	-3.250000194	33.33333333	42	71.60493827	-28.39506173
T12D8.8	hip-1	13.88888889	36	59.7222221	-40.2777779	33.87096774	62	72.75985663	-27.24014337
H21P03.1	mbf-1	30.18867925	53	129.8113205	29.8113205	34.21052632	38	73.48927875	-26.51072125
H06O01.1	pdi-3	34.69387755	49	149.1836732	49.18367317	34.28571429	35	73.65079365	-26.34920635
R144.7	larp-1	23.52941176	51	101.1764704	1.176470386	34.28571429	35	73.65079365	-26.34920635
C40A11.2	C40A11.2	12.5	64	53.74999989	-46.25000011	34.61538462	52	74.35897436	-25.64102564
C24G6.4	nhr-47	15.27777778	72	65.69444431	-34.30555569	34.72222222	72	74.58847736	-25.41152264
C54E4.2	test-1	18.75	64	80.62499984	-19.37500016	35.29411765	68	75.81699346	-24.18300654
Y49E10.6	his-72	20.51282051	39	88.20512803	-11.79487197	35.71428571	56	76.71957672	-23.28042328
K01A2.5	K01A2.5	12.5	48	53.74999989	-46.25000011	36.36363636	44	78.11447811	-21.88552189
F01F1.12	aldo-2	29.26829268	41	125.8536583	25.85365828	36.36363636	55	78.11447811	-21.88552189
C01G10.7	C01G10.7	20	40	85.99999983	-14.00000017	36.36363636	55	78.11447811	-21.88552189
R10E4.2	tag-310	26.66666667	45	114.6666664	14.66666644	36.53846154	52	78.49002849	-21.50997151
F54D5.9	F54D5.9	12.5	48	53.74999989	-46.25000011	36.73469388	49	78.91156462	-21.08843538
T27E9.7	abcf-2	19.14893617	47	82.34042537	-17.65957463	37.20930233	43	79.93109388	-20.06890612
Y49E10.24	arrd-16	33.33333333	60	143.333333	43.33333305	37.34939759	83	80.23203926	-19.76796074
C37H5.8	hsp-6	30.55555556	36	131.3888886	31.38888863	37.5	40	80.55555555	-19.44444445
F29B9.6	ubc-9	23.21428571	56	99.82142837	-0.178571628	37.73584906	53	81.06219427	-18.93780573
Y22D7AL.10	Y22D7AL.10	16.66666667	36	71.66666652	-28.33333348	37.73584906	53	81.06219427	-18.93780573
C23G10.7	C23G10.7	20	35	85.99999983	-14.00000017	37.77777778	45	81.15226337	-18.84773663
F54D5.8	dnj-13	9.803921569	51	42.15686266	-57.84313734	37.93103448	58	81.48148148	-18.51851852
Y75B12B.2	cyn-7	23.80952381	42	102.3809522	2.380952176	38.29787234	47	82.26950354	-17.73049646
F01G10.1	tkt-1	20.51282051	39	88.20512803	-11.79487197	38.46153846	52	82.62108262	-17.37891738
T27E4.9	hsp-16.11 / hsp-16.49	24.59016393	61	105.7377047	5.737704707	38.57142857	70	82.85714285	-17.14285715
ZK970.1	nep-26	30.18867925	53	129.8113205	29.8113205	39.53488372	86	84.92678725	-15.07321275
T27E4.8	hsp-16.1 / hsp-16.48	24.24242424	66	104.242424	4.242424034	40	45	85.92592592	-14.07407408
M117.2	par-5	29.41176471	68	126.470588	26.47058798	40.35087719	57	86.67966211	-13.32033789
K11H12.2	rpl-15	31.70731707	41	136.3414631	36.34146314	40.42553191	47	86.84003152	-13.15996848
C32F10.2	lin-35	17.46031746	63	75.07936493	-24.92063507	40.54054054	37	87.08708708	-12.91291292
C12C8.1	hsp-70	22.64150943	53	97.35849037	-2.641509629	40.74074074	54	87.51714677	-12.48285323
Y55F3AR.2	Y55F3AR.2	26.2295082	61	112.786885	12.78688502	40.90909091	66	87.87878787	-12.12121213
F01F1.6	alh-9	16.66666667	42	71.66666652	-28.33333348	41.17647059	51	88.45315904	-11.54684096
Y46H3A.3	hsp-16.2 / hsp-16.41	22.85714286	35	98.28571409	-1.714285911	41.50943396	53	89.16841369	-10.83158631
F31D4.2	F31D4.2	26.66666667	60	114.6666664	14.66666644	42.10526316	38	90.44834308	-9.551656924
F58A4.3	hcp-3	20	45	85.99999983	-14.00000017	42.22222222	45	90.69958847	-9.300411527
Y17G7B.17	Y17G7B.17	22	50	94.59999981	-5.400000189	42.62295082	61	91.56041287	-8.439587132
C47D2.2	cdd-1	27.5862069	58	118.6206894	18.62068942	42.66666667	75	91.65432098	-8.345679016
R05F9.6	R05F9.6	23.07692308	52	99.23076903	-0.769230968	43.18181818	44	92.76094276	-7.239057243
F54A3.3	cct-3	11.32075472	53	48.67924519	-51.32075481	43.18181818	44	92.76094276	-7.239057243
W09C3.4	W09C3.4	10	40	42.99999991	-57.00000009	43.33333333	60	93.08641975	-6.913580251
F32D8.6	emo-1	26.66666667	60	114.6666664	14.66666644	43.47826087	46	93.39774557	-6.602254432
T05C12.7	cct-1	13.46153846	52	57.88461527	-42.11538473	43.58974359	39	93.63722697	-6.362773034
F57B10.11	bag-1	20.93023256	43	89.99999982	-10.00000018	43.63636364	55	93.73737373	-6.262626267
F52D10.3	ftt-2	23.07692308	52	99.23076903	-0.769230968	43.75	80	93.98148148	-6.018518523
K11H12.8	K11H12.8	20	40	85.99999983	-14.00000017	43.85964912	57	94.21702404	-5.782975963
ZK1240.1	ZK1240.1	21.66666667	60	93.16666648	-6.83333352	44.73684211	38	96.10136452	-3.898635482
M117.3	M117.3	22.22222222	45	95.55555536	-4.444444636	44.89795918	49	96.44746787	-3.552532128
L4440	EV	23.25581395	43	100		46.55172414	58	100
F44E5.4	F44E5.4 / F44E5.5	25.3968254	63	109.206349	9.206348988	46.80851064	47	100.5516154	0.551615441
ZK550.3	ZK550.3	23.72881356	59	102.0338981	2.033898101	47.36842105	57	101.754386	1.75438596
C33G8.12	nhr-163	25.80645161	62	110.9677417	10.96774171	47.45762712	59	101.9460138	1.946013806
F20D12.1	csr-1	24.56140351	57	105.6140349	5.614034876	47.54098361	61	102.1250759	2.125075891
R02F2.1	R02F2.1	24.44444444	45	105.1111109	5.111110901	47.61904762	42	102.292769	2.292768955
K01C8.10	cct-4	16.32653061	49	70.20408149	-29.79591851	48	50	103.1111111	3.111111107
T10B5.5	cct-7	17.46031746	63	75.07936493	-24.92063507	48.14814815	54	103.4293553	3.429355277
F19B2.5	F19B2.5	25	64	107.4999998	7.499999785	48.21428571	56	103.5714286	3.571428567
W01B11.3	nol-58	27.27272727	44	117.272727	17.27272704	48.48484848	66	104.1526375	4.152637481
W03F9.1	W03F9.1	23.07692308	39	99.23076903	-0.769230968	48.8372093	43	104.9095607	4.909560719
Y22D7AL.5	hsp-60	21.21212121	66	91.21212103	-8.78787897	49.15254237	59	105.5869429	5.58694287
F45F2.3	his-5	21.73913043	46	93.47826068	-6.521739317	51.1627907	43	109.9052541	9.905254086
F39B2.11	mtx-1	23.63636364	55	101.6363634	1.636363433	51.2195122	41	110.0271003	10.02710027
T04C12.6	act-1	19.23076923	52	82.69230753	-17.30769247	52.38095238	63	112.5220459	12.52204585
C07G2.3	cct-5	10.63829787	47	45.74468076	-54.25531924	54.23728814	59	116.5097301	16.50973006
F25F2.1	F25F2.1	22.22222222	36	95.55555536	-4.444444636	54.54545455	55	117.1717172	17.17171717
R05F9.1	btbd-10	13.55932203	59	58.30508463	-41.69491537	56	50	120.2962963	20.29629629
C47E8.4	C47E8.4	21.15384615	52	90.96153828	-9.03846172	58.62068966	58	125.9259259	25.92592592
W01A11.4	lec-10	25	64	107.4999998	7.499999785	62.5	48	134.2592593	34.25925925
