# Supplementary material for: HSF-1 promotes longevity through ubiquilin-1-dependent mitochondrial network remodelling
Source: Nat Commun. 2024 Nov 12;15:9797. doi: 10.1038/s41467-024-54136-x (PMC11557981; doi:10.1038/s41467-024-54136-x)
Supplement: Supplementary file 4 — Supplementary Data 2 [file 41467_2024_54136_MOESM4_ESM.csv]

Related to Figure 1e		Genetic strain/RNAi	No. of worms	Censored worms	Median survival	p-value	genotype being compared
	Trial 1
		Wildtype (pL4440)	87	0	17
		Wildtype (ubql-1)	87	0	17	ns	wildtype (pL4440) vs wildtype (ubql-1)
		hsf-1 OE (pL4440)	71	0	21	<0.0001	wildtype (pL4440) vs hsf-1 OE (pL4440)
		hsf-1 OE (ubql-1)	71	0	19	0.0002	hsf-1 OE (pL4440) vs hsf-1 OE (ubql-1)
Related to Figure 1f		Genetic strain/RNAi	No. of worms	Censored worms	Median survival	p-value	genotype being compared
	Trial 1
		Wildtype	117	43	17
		ubql-1(tm1574)	130	30	17	0.0002	wildtype vs ubql-1(tm1574)
		hsf-1 OE	90	107	24	<0.0001	wildtype vs hsf-1 OE
		hsf-1 OE;ubql-1(tm1574)	134	67	19	<0.0001	hsf-1 OE vs hsf-1 OE;ubql-1(tm1574)
	Trial 2
		Wildtype	135	24	16
		ubql-1(tm1574)	115	40	14	<0.0001	wildtype vs ubql-1(tm1574)
		hsf-1 OE	86	74	24	<0.0001	wildtype vs hsf-1 OE
		hsf-1 OE;ubql-1(tm1574)	102	56	18	<0.0001	hsf-1 OE vs hsf-1 OE;ubql-1(tm1574)
	Trial 3
		Wildtype	47	33	15
		ubql-1(tm1574)	41	39	14	0.005	wildtype vs ubql-1(tm1574)
		hsf-1 OE	51	29	19	0.0352	wildtype vs hsf-1 OE
		hsf-1 OE;ubql-1(tm1574)	43	37	15	0.0834	hsf-1 OE vs hsf-1 OE;ubql-1(tm1574)
Related to Supplementary Figure 1d		Genetic strain/RNAi	No. of worms	Censored worms	Median survival	p-value	genotype being compared
AM583	Trial 1
		Wildtype (pL4440)	68	0	17
		Wildtype (ubql-1)	142	0	17	0.0047	wildtype (pL4440) vs wildtype (ubql-1)
		hsf-1 OE (pL4440)	98	0	23	<0.0001	wildtype (pL4440) vs hsf-1 OE (pL4440)
		hsf-1 OE (ubql-1)	91	0	17	<0.0001	hsf-1 OE (pL4440) vs hsf-1 OE (ubql-1)
	Trial 2
		Wildtype (pL4440)	111	0	17
		Wildtype (ubql-1)	103	0	16	0.0017	wildtype (pL4440) vs wildtype (ubql-1)
		hsf-1 OE (pL4440)	96	0	22	<0.0001	wildtype (pL4440) vs hsf-1 OE (pL4440)
		hsf-1 OE (ubql-1)	111	0	17	<0.0001	hsf-1 OE (pL4440) vs hsf-1 OE (ubql-1)
Related to Supplementary Figure 3g-h		Genetic strain/RNAi	No. of worms	Censored worms	Median survival	p-value	genotype being compared	p-value	genotype being compared
	Trial 1
		Wildtype (pL4440)	113	8	21
		ubql-1(tm1574) (pL4440)	103	17	19	<0.0001	wildtype vs ubql-1(tm1574)
		Wildtype (nhr-49)	116	4	17			<0.0001	wildtype vs wildtype (nhr-49)
		ubql-1(tm1574) (nhr-49)	117	2	15			<0.0001	ubql-1(tm1574) vs ubql-1(tm1574) (nhr-49)
		hsf-1 OE (pL4440)	102	17	23	0.001	wildtype vs hsf-1 OE
		hsf-1 OE;ubql-1(tm1574) (pL4440)	103	16	17	<0.0001	hsf-1 OE vs hsf-1 OE;ubql-1(tm1574)
		hsf-1 OE (nhr-49)	114	6	17	0.0004	hsf-1 OE;ubql-1(tm1574) vs hsf-1 OE (nhr-49)	<0.0001	hsf-1 OE vs hsf-1 OE (nhr-49)
		hsf-1 OE;ubql-1(tm1574) (nhr-49)	114	6	16			<0.0001	hsf-1 OE;ubql-1(tm1574)vs hsf-1 OE; ubql-1(tm1574)(nhr-49)
	Trial 2
		Wildtype (pL4440)	116	4	21
		ubql-1(tm1574) (pL4440)	115	5	17	<0.0001	wildtype vs ubql-1(tm1574)
		Wildtype (nhr-49)	120	1	15			<0.0001	wildtype vs wildtype (nhr-49)
		ubql-1(tm1574) (nhr-49)	115	5	15			<0.0001	ubql-1(tm1574) vs ubql-1(tm1574) (nhr-49)
		hsf-1 OE (pL4440)	92	18	21	0.0006	wildtype vs hsf-1 OE
		hsf-1 OE;ubql-1(tm1574) (pL4440)	113	7	15	<0.0001	hsf-1 OE vs hsf-1 OE;ubql-1(tm1574)
		hsf-1 OE (nhr-49)	119	1	15	0.9438	hsf-1 OE;ubql-1(tm1574) vs hsf-1 OE (nhr-49)	<0.0001	hsf-1 OE vs hsf-1 OE (nhr-49)
		hsf-1 OE;ubql-1(tm1574) (nhr-49)	117	2	15			0.001	hsf-1 OE;ubql-1(tm1574)vs hsf-1 OE; ubql-1(tm1574)(nhr-49)
	Trial 3
		Wildtype (pL4440)	119	1	17
		ubql-1(tm1574) (pL4440)	119	1	15	<0.0001	wildtype vs ubql-1(tm1574)
		Wildtype (nhr-49)	118	2	15			<0.0001	wildtype vs wildtype (nhr-49)
		ubql-1(tm1574) (nhr-49)	115	5	15			<0.0001	ubql-1(tm1574) vs ubql-1(tm1574) (nhr-49)
		hsf-1 OE (pL4440)	114	6	23	0.0065	wildtype vs hsf-1 OE
		hsf-1 OE;ubql-1(tm1574) (pL4440)	113	9	17	<0.0001	hsf-1 OE vs hsf-1 OE;ubql-1(tm1574)
		hsf-1 OE (nhr-49)	116	4	17	0.4016	hsf-1 OE;ubql-1(tm1574) vs hsf-1 OE (nhr-49)	<0.0001	hsf-1 OE vs hsf-1 OE (nhr-49)
		hsf-1 OE;ubql-1(tm1574) (nhr-49)	117	4	15			<0.0001	hsf-1 OE;ubql-1(tm1574)vs hsf-1 OE; ubql-1(tm1574)(nhr-49)
Related to Figure 4e		Genetic strain/RNAi	No. of worms	Censored worms	Median survival	p-value	genotype being compared
	Trial 1
		Wildtype (pL4440)	112	8	17
		Wildtype (sel-11)	103	15	13	<0.0001	wildtype (pL4440) vs wildtype (sel-11)
		hsf-1 OE (pL4440)	110	10	23	<0.0001	wildtype (pL4440) vs hsf-1 OE (pL4440)
		hsf-1 OE (sel-11)	114	6	19	<0.0001	hsf-1 OE (pL4440) vs hsf-1 OE (sel-11)
	Trial 2
		Wildtype (pL4440)	112	4	20
		Wildtype (sel-11)	106	13	14	<0.0001	wildtype (pL4440) vs wildtype (sel-11)
		hsf-1 OE (pL4440)	69	49	22	0.0002	wildtype (pL4440) vs hsf-1 OE (pL4440)
		hsf-1 OE (sel-11)	91	28	18	<0.0001	hsf-1 OE (pL4440) vs hsf-1 OE (sel-11)
Related to Figure 4f,g,h		Genetic strain/RNAi	No. of worms	Censored worms	Median survival	p-value	genotype being compared	p-value	genotype being compared
	Trial 1
		Wildtype (pL4440)	102	17	17
		ubql-1(tm1574) (pL4440)	102	18	16	0.0008	wildtype vs ubql-1(tm1574)
		Wildtype (npl-4.1/4.2)	77	43	16			<0.0001	wildtype vs wildtype (npl-4.1/4.2)
		ubql-1(tm1574) (npl-4.1/4.2)	35	5	16			<0.0001	ubql-1(tm1574) vs ubql-1(tm1574) (npl-4.1/4.2)
		Wildtype (ufd-1)	76	5	16			<0.0001	wildtype vs wildtype (ufd-1)
		ubql-1(tm1574) (ufd-1)	114	6	14			<0.0001	ubql-1(tm1574) vs ubql-1(tm1574) (ufd-1)
		Wildtype (cdc-48.1)	110	6	12			<0.0001	wildtype vs wildtype (cdc-48.1)
		ubql-1(tm1574) (cdc-48.1)	110	11	10			<0.0001	ubql-1(tm1574) vs ubql-1(tm1574) (cdc-48.1)
		hsf-1 OE (pL4440)	84	37	21	<0.0001	wildtype vs hsf-1 OE
		hsf-1 OE;ubql-1(tm1574) (pL4440)	80	40	17	<0.0001	hsf-1 OE vs hsf-1 OE;ubql-1(tm1574)
		hsf-1 OE (npl-4.1/4.2)	104	17	14	<0.0001	wildtype (npl-4.1/4.2) vs hsf-1 OE (npl-4.1/4.2)	<0.0001	hsf-1 OE vs hsf-1 OE (npl-4.1/4.2)
		hsf-1 OE;ubql-1(tm1574) ( (npl-4.1/4.2)	110	9	12			<0.0001	hsf-1 OE;ubql-1(tm1574)vs hsf-1 OE; ubql-1(tm1574)(npl-4.1/4.2)
		hsf-1 OE (ufd-1)	111	14	14	<0.0001	wildtype (ufd-1) vs hsf-1 OE (ufd-1)	<0.0001	hsf-1 OE vs hsf-1 OE (ufd-1)
		hsf-1 OE;ubql-1(tm1574) (ufd-1)	90	30	12			<0.0001	hsf-1 OE;ubql-1(tm1574)vs hsf-1 OE; ubql-1(tm1574)(ufd-1)
		hsf-1 OE (cdc-48.1)	119	2	10	<0.0001	wildtype (cdc-48.1) vs hsf-1 OE (cdc-48.1)	<0.0001	hsf-1 OE vs hsf-1 OE (cdc-48.1)
		hsf-1 OE;ubql-1(tm1574) (cdc-48.1)	113	7	10			<0.0001	hsf-1 OE;ubql-1(tm1574)vs hsf-1 OE; ubql-1(tm1574)(cdc-48.1)
	Trial 2
		Wildtype (pL4440)	105	15	17
		ubql-1(tm1574) (pL4440)	107	13	17	0.0029	wildtype vs ubql-1(tm1574)
		Wildtype (npl-4.1/4.2)	81	39	14			<0.0001	wildtype vs wildtype (npl-4.1/4.2)
		ubql-1(tm1574) (npl-4.1/4.2)	106	14	14			<0.0001	ubql-1(tm1574) vs ubql-1(tm1574) (npl-4.1/4.2)
		Wildtype (ufd-1)	86	39	14			<0.0001	wildtype vs wildtype (ufd-1)
		ubql-1(tm1574) (ufd-1)	111	9	12			<0.0001	ubql-1(tm1574) vs ubql-1(tm1574) (ufd-1)
		Wildtype (cdc-48.1)	117	2	12			<0.0001	wildtype vs wildtype (cdc-48.1)
		ubql-1(tm1574) (cdc-48.1)	118	1	8			<0.0001	ubql-1(tm1574) vs ubql-1(tm1574) (cdc-48.1)
		hsf-1 OE (pL4440)	60	52	21	<0.0001	wildtype vs hsf-1 OE
		hsf-1 OE;ubql-1(tm1574) (pL4440)	90	30	16	<0.0001	hsf-1 OE vs hsf-1 OE;ubql-1(tm1574)
		hsf-1 OE (npl-4.1/4.2)	108	12	12	<0.0001	wildtype (npl-4.1/4.2) vs hsf-1 OE (npl-4.1/4.2)	<0.0001	hsf-1 OE vs hsf-1 OE (npl-4.1/4.2)
		hsf-1 OE;ubql-1(tm1574) ( (npl-4.1/4.2)	117	3	12			<0.0001	hsf-1 OE;ubql-1(tm1574)vs hsf-1 OE; ubql-1(tm1574)(npl-4.1/4.2)
		hsf-1 OE (ufd-1)	105	15	12	<0.0001	wildtype (ufd-1) vs hsf-1 OE (ufd-1)	<0.0001	hsf-1 OE vs hsf-1 OE (ufd-1)
		hsf-1 OE;ubql-1(tm1574) (ufd-1)	111	8	12			<0.0001	hsf-1 OE;ubql-1(tm1574)vs hsf-1 OE; ubql-1(tm1574)(ufd-1)
		hsf-1 OE (cdc-48.1)	120	0	10	<0.0001	wildtype (cdc-48.1) vs hsf-1 OE (cdc-48.1)	<0.0001	hsf-1 OE vs hsf-1 OE (cdc-48.1)
		hsf-1 OE;ubql-1(tm1574) (cdc-48.1)	118	2	8			<0.0001	hsf-1 OE;ubql-1(tm1574)vs hsf-1 OE; ubql-1(tm1574)(cdc-48.1)
Related to Figure 5g,h,i		Genetic strain/RNAi	No. of worms	Censored worms	Median survival	p-value	genotype being compared
	Trial 1
		Wildtype (pL4440)	101	19	18
		Wildtype (fzo-1)	111	9	22	<0.0001	wildtype (pL4440) vs wildtype (fzo-1)
		Wildtype (eat-3)	108	12	26	<0.0001	wildtype (pL4440) vs wildtype (eat-3)
		Wildtype (drp-1)	106	14	20	0.0086	wildtype (pL4440) vs wildtype (drp-1)
		hsf-1 OE (pL4440)	94	26	24	<0.0001	wildtype (pL4440) vs hsf-1 OE (pL4440)
		hsf-1 OE (fzo-1)	104	17	24	0.3953	hsf-1 OE (pL4440) vs hsf-1 OE (fzo-1)
		hsf-1 OE (eat-3)	105	10	24	0.0134	hsf-1 OE (pL4440) vs hsf-1 OE (eat-3)
		hsf-1 OE (drp-1)	68	7	20	<0.0001	hsf-1 OE (pL4440) vs hsf-1 OE (drp-1)
	Trial 2
		Wildtype (pL4440)	115	1	16
		Wildtype (fzo-1)	106	13	19	<0.0001	wildtype (pL4440) vs wildtype (fzo-1)
		Wildtype (eat-3)	89	27	22	<0.0001	wildtype (pL4440) vs wildtype (eat-3)
		Wildtype (drp-1)	91	27	19	<0.0001	wildtype (pL4440) vs wildtype (drp-1)
		hsf-1 OE (pL4440)	88	33	22	<0.0001	wildtype (pL4440) vs hsf-1 OE (pL4440)
		hsf-1 OE (fzo-1)	84	33	22	0.3331	hsf-1 OE (pL4440) vs hsf-1 OE (fzo-1)
		hsf-1 OE (eat-3)	114	31	22	0.0524	hsf-1 OE (pL4440) vs hsf-1 OE (eat-3)
		hsf-1 OE (drp-1)	121	13	16	0.0001	hsf-1 OE (pL4440) vs hsf-1 OE (drp-1)
Related to Figure 5j		Genetic strain/RNAi	No. of worms	Censored worms	Median survival	p-value	genotype being compared
	Trial 1
		Wildtype (pL4440)	110	9	18
		Wildtype (pink-1)	86	34	20	0.0386	wildtype (pL4440) vs wildtype (pink-1)
		hsf-1 OE (pL4440)	105	15	22	0.0001	wildtype (pL4440) vs hsf-1 OE (pL4440)
		hsf-1 OE (pink-1)	77	8	22	0.6165	hsf-1 OE (pL4440) vs hsf-1 OE (pink-1)
	Trial 2
		Wildtype (pL4440)	105	14	18
		Wildtype (pink-1)	102	18	22	0.0166	wildtype (pL4440) vs wildtype (pink-1)
		hsf-1 OE (pL4440)	113	7	22	0.002	wildtype (pL4440) vs hsf-1 OE (pL4440)
		hsf-1 OE (pink-1)	114	6	24	0.1268	hsf-1 OE (pL4440) vs hsf-1 OE (pink-1)
Related to Figure 2d		Genetic strain/RNAi	No. of worms	Censored worms	Median survival	p-value	genotype being compared
	Trial 1
		Wildtype	40	0	1
		ubql-1(tm1574)	41	1	4	<0.0001	wildtype vs ubql-1(tm1574)
		hsf-1 OE	41	2	4	0.0001	wildtype vs hsf-1 OE
		hsf-1 OE;ubql-1(tm1574)	39	6	4	0.938	hsf-1 OE vs hsf-1 OE;ubql-1(tm1574)
	Trial 2
		Wildtype	41	1	2
		ubql-1(tm1574)	46	1	5	0.0346	wildtype vs ubql-1(tm1574)
		hsf-1 OE	44	4	5	0.0034	wildtype vs hsf-1 OE
		hsf-1 OE;ubql-1(tm1574)	49	1	5	0.4367	hsf-1 OE vs hsf-1 OE;ubql-1(tm1574)
Related to Figure 4a		Genetic strain/RNAi	No. of worms	Censored worms	Median survival	p-value	genotype being compared		genotype being compared
	Trial 1
		wildtype vehicle DMSO	23	8	15
		wildtype Tunicamycin	14	14	7	<0.0001	wildtype vehicle DMSO vs wildtype Tunicamycin
		hsf-1 OE vehicle DMSO	24	5	18	0.0055	wildtype vehicle DMSO vs hsf-1OE vehicle DMSO
		hsf-1 OE Tunicamycin	10	20	5	<0.0001	hsf-1OE vehicle DMSO vs hsf-1OE Tunicamycin	<0.0001	wildtype Tunicamycin vs hsf-1OE tunicamycin
	Trial 2
		wildtype vehicle DMSO	47	2	10
		wildtype Tunicamycin	27	2	7	<0.0001	wildtype vehicle DMSO vs wildtype Tunicamycin
		hsf-1 OE vehicle DMSO	31	16	23	0.0003	wildtype vehicle DMSO vs hsf-1OE vehicle DMSO
		hsf-1 OE Tunicamycin	29	4	4	<0.0001	hsf-1OE vehicle DMSO vs hsf-1OE Tunicamycin	<0.0001	wildtype Tunicamycin vs hsf-1OE tunicamycin
