# Supplementary material for: HSF-1 promotes longevity through ubiquilin-1-dependent mitochondrial network remodelling
Source: Nat Commun. 2024 Nov 12;15:9797. doi: 10.1038/s41467-024-54136-x (PMC11557981; doi:10.1038/s41467-024-54136-x)
Supplement: Supplementary file 5 — Supplementary Data 3 [file 41467_2024_54136_MOESM5_ESM.csv]

HSF-1 OE VERSUS WILDTYPE (ALL PROTEINS, + DENOTES SIGNIFICANT ALTERED PROTEINS)
Significant	(-)LOG10(P value)	Difference (LOG2fc)	T: Protein.Group	T: Protein.Ids	T: Protein.Names	T: Genes	T: First.Protein.Description	Symbol color	Symbol type	Symbol size	Show label	C: Pathway	C: Tissue specificity	C: Gene Ontology (biological process)	C: Gene Ontology (cellular component)	C: Gene Ontology (molecular function)	C: Subcellular location [CC]	HSF_01	HSF_02	HSF_03	HSF_04	N2_01	N2_02	N2_03	N2_04
+	1.745762243	0.520124912	A0A061ACH4;A0A061ACK7;A0A061ADS3;A0A061AKN1;Q95Q10;Q9U1W6;Q9U1W7	A0A061ACH4;A0A061ACK7;A0A061ADS3;A0A061AKN1;Q95Q10;Q9U1W6;Q9U1W7	A0A061ACH4_CAEEL;A0A061ACK7_CAEEL;A0A061ADS3_CAEEL;A0A061AKN1_CAEEL;Q95Q10_CAEEL;Q9U1W6_CAEEL;Q9U1W7_CAEEL	CELE_Y62E10A.13	Phosphoserine phosphatase	Color2 [A=255, R=169, G=169, B=169]	1	4		L-serine biosynthesis;L-serine from 3-phospho-D-glycerate: step 3/3. {ECO:0000256|ARBA:ARBA00005135}.;PATHWAY: Amino-acid biosynthesis		dephosphorylation [GO:0016311];L-serine biosynthetic process [GO:0006564]	cytoplasm [GO:0005737]	L-phosphoserine phosphatase activity [GO:0036424];magnesium ion binding [GO:0000287]		23.54039955	23.71820068	23.84799957	23.74920082	23.35110092	22.90060043	22.99510002	23.5284996
	0.994759087	-0.245425224	A0A061ACH8;A7LPH1;Q17412	A0A061ACH8;A7LPH1;Q17412	A0A061ACH8_CAEEL;A7LPH1_CAEEL;Q17412_CAEEL	B0001.3	DUF4210 domain-containing protein	Color2 [A=255, R=169, G=169, B=169]	1	4								20.27639961	20.49720001	20.34300041	20.72229958	20.93160057	20.58230019	20.60960007	20.69709969
	0.158303523	-0.023674488	A0A061ACI3;A0A061AIV4;A0A061AKL1	A0A061ACI3;A0A061AIV4;A0A061AKL1	A0A061ACI3_CAEEL;A0A061AIV4_CAEEL;A0A061AKL1_CAEEL	fbl-1	Fibulin-1	Color2 [A=255, R=169, G=169, B=169]	1	4				extracellular matrix organization [GO:0030198]	extracellular region [GO:0005576]	calcium ion binding [GO:0005509];peptidase activator activity [GO:0016504]	SUBCELLULAR LOCATION: Secreted, extracellular space, extracellular matrix {ECO:0000256|PIRNR:PIRNR036313}.	21.69709969	21.54980087	21.52129936	21.50200081	21.53089905	21.57769966	21.55920029	21.69709969
	3.24365566	-0.170350075	A0A061ACL3	A0A061ACL3;O76618;Q965I6;A0A8S4QD27	A0A061ACL3_CAEEL	cars-1	Cysteine--tRNA ligase	Color2 [A=255, R=169, G=169, B=169]	1	4				cysteinyl-tRNA aminoacylation [GO:0006423]	cytoplasm [GO:0005737]	ATP binding [GO:0005524];cysteine-tRNA ligase activity [GO:0004817];metal ion binding [GO:0046872]		26.75169945	26.75169945	26.67300034	26.67300034	26.85040092	26.88579941	26.90880013	26.88579941
	0.973167877	0.364724636	A0A061ACS5;B2D6L7;F5GUB1;H2FLH1	A0A061ACS5;B2D6L7;F5GUB1;H2FLH1	A0A061ACS5_CAEEL;B2D6L7_CAEEL;F5GUB1_CAEEL;H2FLH1_CAEEL	CELE_F58E6.13	EGF-like domain-containing protein	Color2 [A=255, R=169, G=169, B=169]	1	4								24.50449944	24.74410057	24.87639999	24.83359909	24.02750015	24.27499962	24.34440041	24.85280037
	0.671769969	0.741150379	A0A061ACS9;G5EE94	A0A061ACS9;G5EBE2;G5EBY2;G5EE94;K8ESB8;K8ESI6;K8F7X2	A0A061ACS9_CAEEL;G5EE94_CAEEL	tbc-9	Rab-GAP TBC domain-containing protein	Color2 [A=255, R=169, G=169, B=169]	1	4				activation of GTPase activity [GO:0090630]		GTPase activator activity [GO:0005096]		22.46509933	22.04260063	22.34840012	22.26210022	21.26169968	22.46010017	20.17539978	22.25639915
	1.052921554	0.122850418	A0A061ACU2	A0A061ACU2	PIEZ1_CAEEL	pezo-1	Piezo-type mechanosensitive ion channel component 1	Color2 [A=255, R=169, G=169, B=169]	1	4			TISSUE SPECIFICITY: Expressed in the pharyngeal-intestinal and spermathecal-uterine valves and in multiple reproductive tissues including the germline, somatic oviduct, and spermatheca (PubMed:32490809). During reproduction, it is expressed in sheath cells, sperm, both spermathecal valves and the spermathecal bag cells (PubMed:32490809). {ECO:0000269|PubMed:32490809}.	cation transmembrane transport [GO:0098655];cellular response to mechanical stimulus [GO:0071260];detection of mechanical stimulus [GO:0050982];flagellated sperm motility [GO:0030317];positive regulation of brood size [GO:0090727];positive regulation of ovulation [GO:0060279];regulation of membrane potential [GO:0042391];response to mechanical stimulus [GO:0009612]	integral component of membrane [GO:0016021];membrane [GO:0016020];plasma membrane [GO:0005886]	cation channel activity [GO:0005261];mechanosensitive ion channel activity [GO:0008381]	Multi-pass membrane protein {ECO:0000255}.;SUBCELLULAR LOCATION: Cell membrane {ECO:0000269|PubMed:32490809}	23.69709969	23.8288002	23.75939941	23.91340065	23.78949928	23.6208992	23.63199997	23.66489983
	0.135335579	0.037800312	A0A061AD00;A0A061AD24;A0A061AE78;A0A061AJG8;A0A061AJH3;A0A061AL47;A0A061AL52;Q1RS87	A0A061AD00;A0A061AD24;A0A061AE78;A0A061AJG8;A0A061AJH3;A0A061AL47;A0A061AL52;Q1RS87	A0A061AD00_CAEEL;A0A061AD24_CAEEL;A0A061AE78_CAEEL;A0A061AJG8_CAEEL;A0A061AJH3_CAEEL;A0A061AL47_CAEEL;A0A061AL52_CAEEL;Q1RS87_CAEEL	dip-2	DMAP1-binding domain-containing protein	Color2 [A=255, R=169, G=169, B=169]	1	4								21.84230042	21.88759995	21.76749992	21.96010017	22.07229996	21.88019943	21.62310028	21.73069954
	1.617410844	-0.142375469	A0A061AD39;Q067Y1;Q20109;Q27GQ4	A0A061AD39;A0A061AD72;A0A061AEC1;A0A061AJK4;A0A061AL87;Q067Y1;Q20109;Q27GQ4	A0A061AD39_CAEEL;Q067Y1_CAEEL;Q20109_CAEEL;Q27GQ4_CAEEL	kdin-1	KAP NTPase domain-containing protein	Color2 [A=255, R=169, G=169, B=169]	1	4					integral component of membrane [GO:0016021]	PDZ domain binding [GO:0030165];protein kinase regulator activity [GO:0019887]		24.73889923	24.67569923	24.69179916	24.60400009	24.76449966	24.93160057	24.77449989	24.80929947
+	2.525112628	0.416250229	A0A061AD47;A0A061AE99;Q86CZ7	A0A061AD47;A0A061AE99;H2L2L1;O18221;Q86CZ7	A0A061AD47_CAEEL;A0A061AE99_CAEEL;Q86CZ7_CAEEL	tag-273	LIM zinc-binding domain-containing protein	Color2 [A=255, R=169, G=169, B=169]	1	4				actin filament bundle assembly [GO:0051017]	actin cytoskeleton [GO:0015629];plasma membrane [GO:0005886]	actin filament binding [GO:0051015];metal ion binding [GO:0046872]		24.20210075	24.33760071	24.42980003	24.41049957	23.77960014	23.87639999	23.94949913	24.10950089
+	0.973986297	-0.903174877	A0A061AD51;D3YT30;Q22435;Q7JLY9;Q7JLZ0	A0A061AD51;A0A061AEA3;D3YT30;D3YT31;Q22435;Q7JLY9;Q7JLZ0	A0A061AD51_CAEEL;D3YT30_CAEEL;Q22435_CAEEL;Q7JLY9_CAEEL;Q7JLZ0_CAEEL	CELE_T12G3.2	Protein kinase domain-containing protein	Color2 [A=255, R=169, G=169, B=169]	1	4								18.94910049	19.00569916	19.28820038	19.30699921	20.61949921	20.74090004	20.09539986	18.70689964
	0.035432064	-0.017199993	A0A061AD62;A0A061AEB3;A0A061AL74;H2KZX9;Q8T3G7	A0A061AD62;A0A061AEB3;A0A061AL74;H2KZX9;Q8T3G7	A0A061AD62_CAEEL;A0A061AEB3_CAEEL;A0A061AL74_CAEEL;H2KZX9_CAEEL;Q8T3G7_CAEEL	CELE_F32B5.6	Uncharacterized protein	Color2 [A=255, R=169, G=169, B=169]	1	4								21.35919952	20.7140007	20.96719933	21.13949966	21.33760071	20.9741993	21.04929924	20.88759995
	0.382937035	0.073050022	A0A061AE05;Q22501	A0A061AE05;Q22501	A0A061AE05_CAEEL;Q22501_CAEEL	pps-1	3'-phosphoadenosine-5'-phosphosulfate synthase	Color2 [A=255, R=169, G=169, B=169]	1	4		PATHWAY: Sulfur metabolism;sulfate assimilation. {ECO:0000256|ARBA:ARBA00005050}.		3'-phosphoadenosine 5'-phosphosulfate biosynthetic process [GO:0050428];sulfate assimilation [GO:0000103]	nucleus [GO:0005634]	adenylylsulfate kinase activity [GO:0004020];ATP binding [GO:0005524];sulfate adenylyltransferase (ATP) activity [GO:0004781]		25.26070023	25.35110092	25.42340088	25.4265995	25.30660057	25.37120056	25.08130074	25.41049957
	0.442434856	0.064600468	A0A061AL58;O62020	O62020;A0A061AL58	A0A061AL58_CAEEL;O62020_CAEEL	lin-66	Uncharacterized protein	Color2 [A=255, R=169, G=169, B=169]	1	4				negative regulation of gene expression [GO:0010629];regulation of development, heterochronic [GO:0040034]	cytoplasm [GO:0005737]			23.33760071	23.37779999	23.26790047	23.42980003	23.42980003	23.32390022	23.18400002	23.21699905
+	1.522466105	0.313899994	A0A078BPH9;G4S1A4	A0A078BPH9;G4S1A4	A0A078BPH9_CAEEL;G4S1A4_CAEEL	CELE_F10C1.9	Lamin	Color2 [A=255, R=169, G=169, B=169]	1	4								22.69070053	22.76549911	22.52370071	22.35379982	22.38050079	22.13949966	22.18560028	22.37249947
	0.37758	0.64102459	A0A078BQL1;O62444;Q2XMY1	A0A078BQL1;D3YT98;N1NV17;O62444;Q2EEM2;Q2XMY1	A0A078BQL1_CAEEL;O62444_CAEEL;Q2XMY1_CAEEL	CELE_Y41E3.7	Golgi resident protein GCP60	Color2 [A=255, R=169, G=169, B=169]	1	4					Golgi membrane [GO:0000139]	fatty-acyl-CoA binding [GO:0000062]		26.63199997	26.04840088	25.7465992	24.92250061	23.39100075	25.40410042	25.51650047	26.47380066
	0.394843545	1.047100067	A0A078BQP7;Q9U309	Q9U309;A0A078BQP7	A0A078BQP7_CAEEL;Q9U309_CAEEL	CELE_Y105C5B.15	Purple acid phosphatase	Color2 [A=255, R=169, G=169, B=169]	1	4						acid phosphatase activity [GO:0003993];metal ion binding [GO:0046872]		24.87639999	24.94059944	24.87639999	24.84329987	25.01049995	24.89970016	25.08939934	20.34869957
	1.034156794	0.217574596	A0A078BS63;H1ZUX6;O45000	A0A078BS63;H1ZUX6;O45000;A0A078BPJ4;A0A078BPL3	A0A078BS63_CAEEL;H1ZUX6_CAEEL;O45000_CAEEL	itx-1	InTestinal NeureXin-like	Color2 [A=255, R=169, G=169, B=169]	1	4					adherens junction [GO:0005912];basolateral plasma membrane [GO:0016323];integral component of membrane [GO:0016021]			24.47999954	24.32390022	24.45509911	24.6208992	24.01049995	24.32390022	24.23900032	24.43619919
+	2.484473852	-0.323574066	A0A078BTL9;Q9NA34	Q9NA34;A0A078BTL9	A0A078BTL9_CAEEL;Q9NA34_CAEEL	ntl-11	CCR4-NOT transcription complex subunit 11	Color2 [A=255, R=169, G=169, B=169]	1	4				gene silencing by RNA [GO:0031047];mRNA catabolic process [GO:0006402];negative regulation of translation [GO:0017148];nuclear-transcribed mRNA poly(A) tail shortening [GO:0000289];positive regulation of transcription elongation by RNA polymerase II [GO:0032968]	CCR4-NOT complex [GO:0030014];CCR4-NOT core complex [GO:0030015];cytoplasm [GO:0005737];nucleus [GO:0005634]		SUBCELLULAR LOCATION: Cytoplasm {ECO:0000256|ARBA:ARBA00004496}. Nucleus {ECO:0000256|ARBA:ARBA00004123}.	23.70770073	23.58690071	23.5284996	23.40410042	23.88579941	23.94059944	23.88579941	23.80929947
	1.257840633	0.295275211	A0A0K3AQM0;A0A0K3ATK8;G5EEA4;G5EF39	G5EF39;A0A0K3AQM0;A0A0K3ATK8;G5EEA4	A0A0K3AQM0_CAEEL;A0A0K3ATK8_CAEEL;G5EEA4_CAEEL;G5EF39_CAEEL	lim-9	LIM domain family	Color2 [A=255, R=169, G=169, B=169]	1	4					M band [GO:0031430]	protein domain specific binding [GO:0019904];zinc ion binding [GO:0008270]		22.55920029	22.60059929	22.56620026	22.50930023	21.90609932	22.46759987	22.32939911	22.35110092
	0.568340208	0.08292532	A0A0K3AQN0	A0A0K3AQN0;A0A0K3AQS4;A0A0K3ARB1;A0A0K3ATL6;A0A0K3ATR0;A0A0K3AUB5;A0A0K3AWN6	A0A0K3AQN0_CAEEL	CELE_Y105E8A.25	DH domain-containing protein	Color2 [A=255, R=169, G=169, B=169]	1	4				regulation of Rho protein signal transduction [GO:0035023]		guanyl-nucleotide exchange factor activity [GO:0005085]		22.60289955	22.70350075	22.70350075	22.71190071	22.58919907	22.46260071	22.57080078	22.76749992
	1.67066024	0.10482502	A0A0K3AQN5;A0A0K3AU66;A0A0K3AWK1;G5EDF9	G5EDF9;A0A0K3AQN5;A0A0K3AU66;A0A0K3AWK1	A0A0K3AQN5_CAEEL;A0A0K3AU66_CAEEL;A0A0K3AWK1_CAEEL;G5EDF9_CAEEL	pgp-2	p-GlycoProtein related	Color2 [A=255, R=169, G=169, B=169]	1	4				lipid storage [GO:0019915];organelle organization [GO:0006996]	gut granule membrane [GO:0044841];integral component of membrane [GO:0016021]	ABC-type transporter activity [GO:0140359];ATP binding [GO:0005524]		24.21699905	24.26070023	24.26070023	24.1487999	24.09350014	24.1487999	24.15649986	24.06909943
+	1.426581099	0.547674656	A0A0K3AQT9;A0A0K3ATS5;A0A0K3AUC6;A0A0K3AWP8	A0A0K3AQT9;A0A0K3ATS5;A0A0K3AUC6;A0A0K3AWP8	A0A0K3AQT9_CAEEL;A0A0K3ATS5_CAEEL;A0A0K3AUC6_CAEEL;A0A0K3AWP8_CAEEL	lpd-3	FSA_C domain-containing protein	Color2 [A=255, R=169, G=169, B=169]	1	4				synaptic vesicle endocytosis [GO:0048488]	integral component of membrane [GO:0016021];presynapse [GO:0098793]			20.85000038	21.08209991	20.84230042	20.9741993	19.86560059	20.51650047	20.36450005	20.81130028
	1.553710664	-0.216700554	A0A0K3AR51;G5EBE8	A0A0K3AR51;G1K0Y1;G5EBE8	A0A0K3AR51_CAEEL;G5EBE8_CAEEL	CELE_F22G12.5	DHR-2 domain-containing protein	Color2 [A=255, R=169, G=169, B=169]	1	4				small GTPase mediated signal transduction [GO:0007264]		guanyl-nucleotide exchange factor activity [GO:0005085]		21.57309914	21.4272995	21.44249916	21.27639961	21.63640022	21.52610016	21.72649956	21.69709969
	0.236626668	0.332949638	A0A0K3AR90;A0A0K3ATN9;A0A0K3AWL6	A0A0K3ATN9;A0A0K3AR90;A0A0K3AWL6;G5EE26;Q14DX2;Q49HI3	A0A0K3AR90_CAEEL;A0A0K3ATN9_CAEEL;A0A0K3AWL6_CAEEL	tom-1	LLGL domain-containing protein	Color2 [A=255, R=169, G=169, B=169]	1	4				cellular response to salt [GO:1902075];exocytosis [GO:0006887];regulation of exocytosis [GO:0017157];regulation of presynaptic dense core granule exocytosis [GO:0099161];regulation of protein secretion [GO:0050708];regulation of synaptic vesicle docking [GO:0099148];regulation of synaptic vesicle priming [GO:0010807];synaptic vesicle priming [GO:0016082]	cholinergic synapse [GO:0098981];cytoplasm [GO:0005737];extrinsic component of neuronal dense core vesicle membrane [GO:0098674];GABA-ergic synapse [GO:0098982];neuromuscular junction [GO:0031594];plasma membrane [GO:0005886];presynapse [GO:0098793];SNARE complex [GO:0031201]	GTPase activator activity [GO:0005096];myosin II binding [GO:0045159];syntaxin binding [GO:0019905]		19.73620033	20.90979958	19.93160057	20.54509926	18.56360054	19.89349937	20.82690048	20.50690079
	0.186864576	0.311674595	A0A0K3ARH1	A0A0K3ARH1	A0A0K3ARH1_CAEEL	C17G10.13	THAP-type domain-containing protein	Color2 [A=255, R=169, G=169, B=169]	1	4				negative regulation of vulval development [GO:0040027]		DNA binding [GO:0003677]		20.61969948	19.69219971	19.10750008	20.05369949	21.19400024	18.65629959	19.46570015	18.91040039
	0.556224238	0.110399723	A0A0K3ARK9;D3NQA9;Q2YS41	D3NQA9;A0A0K3ARK9;Q2YS41	A0A0K3ARK9_CAEEL;D3NQA9_CAEEL;Q2YS41_CAEEL	bca-2	Carbonic anhydrase	Color2 [A=255, R=169, G=169, B=169]	1	4				cellular metabolic process [GO:0044237]		carbonate dehydratase activity [GO:0004089];zinc ion binding [GO:0008270]		22.62310028	22.8132	22.85569954	22.88759995	22.80540085	22.78359985	22.65180016	22.49720001
	1.234608035	0.314499855	A0A0K3ARZ7;A0A0K3AVH4	A0A0K3ARZ7;A0A0K3AVH4	A0A0K3ARZ7_CAEEL;A0A0K3AVH4_CAEEL	fbxa-72	FTH domain-containing protein	Color2 [A=255, R=169, G=169, B=169]	1	4								26.11149979	25.90880013	25.97599983	26.05879974	25.52249908	25.66220093	25.54330063	26.06909943
+	1.259398137	-0.774800301	A0A0K3AS98	A0A0K3AS98	A0A0K3AS98_CAEEL	pei-2	BTB domain-containing protein	Color2 [A=255, R=169, G=169, B=169]	1	4								24.51049995	24.15649986	23.81909943	23.45509911	24.09350014	24.83359909	24.92250061	25.19079971
	0.322083251	0.07907486	A0A0K3ASH9	A0A0K3ASH9;A0A0K3ASI0;A0A0K3AT32;A0A0K3AVD4;A0A0K3AW37;A0A0K3AYC5	A0A0K3ASH9_CAEEL	CELE_Y50D4B.4	Uncharacterized protein	Color2 [A=255, R=169, G=169, B=169]	1	4				glycoprotein catabolic process [GO:0006516];protein deglycosylation [GO:0006517];protein quality control for misfolded or incompletely synthesized proteins [GO:0006515]	cytosol [GO:0005829];integral component of membrane [GO:0016021];nucleus [GO:0005634]	peptide-N4-(N-acetyl-beta-glucosaminyl)asparagine amidase activity [GO:0000224]		24.72859955	24.55800056	24.50449944	24.48620033	24.71290016	24.49839973	24.46759987	24.28210068
	0.253653403	0.251725197	A0A0K3ASJ8;A0A0K3AT49;A0A0K3AVE9;A0A0K3AW57;A0A0K3AYE4;Q965S4	Q965S4;A0A0K3ASJ8;A0A0K3AT49;A0A0K3AVE9;A0A0K3AW57;A0A0K3AYE4	A0A0K3ASJ8_CAEEL;A0A0K3AT49_CAEEL;A0A0K3AVE9_CAEEL;A0A0K3AW57_CAEEL;A0A0K3AYE4_CAEEL;Q965S4_CAEEL	rga-4	Rho-GAP domain-containing protein	Color2 [A=255, R=169, G=169, B=169]	1	4				asymmetric protein localization involved in cell fate determination [GO:0045167];cortical actin cytoskeleton organization [GO:0030866];regulation of actin filament-based process [GO:0032970];signal transduction [GO:0007165]		GTPase activator activity [GO:0005096]		23.18250084	23.40410042	23.03590012	22.77149963	21.77960014	22.79949951	23.41699982	23.39100075
+	1.965842679	0.389550209	A0A0K3AT05;Q965W3	A0A0K3AT05;Q965W3	A0A0K3AT05_CAEEL;Q965W3_CAEEL	comt-3	Catechol-O-MethylTransferase family	Color2 [A=255, R=169, G=169, B=169]	1	4				methylation [GO:0032259]		O-methyltransferase activity [GO:0008171];S-adenosylmethionine-dependent methyltransferase activity [GO:0008757]		24.80929947	24.8288002	24.90880013	24.91799927	24.64859962	24.24629974	24.35779953	24.65399933
+	1.73217362	0.522125244	A0A0K3AUD2;Q18408	A0A0K3AUD2;Q18408;W6SBE0	A0A0K3AUD2_CAEEL;Q18408_CAEEL	imp-3	IntraMembrane Protease (IMPAS) family	Color2 [A=255, R=169, G=169, B=169]	1	4				proteolysis [GO:0006508]	integral component of membrane [GO:0016021]	aspartic-type endopeptidase activity [GO:0004190]		19.84729958	20.0951004	20.0951004	20.47750092	19.41080093	19.70639992	19.47739983	19.83189964
	0.79769575	-0.067800045	A0A0K3AUJ9	A0A0K3AUJ9	PRDX_CAEEL	prdx-2	Peroxiredoxin prdx-2	Color2 [A=255, R=169, G=169, B=169]	1	4			TISSUE SPECIFICITY: Expressed in the gonad, neurons and intestine (at protein level) (PubMed:19064914). Expressed in the pharyngeal inter-neuron I4 and the sensory interneuron I2 (PubMed:15099742, PubMed:25640076). Expressed in the intestine, pharyngeal muscle 1, vulval muscle, body wall muscle, epithelial cells e1 and e3, and neurons in the head and tail (PubMed:25640076). {ECO:0000269|PubMed:15…	cellular response to hydrogen peroxide [GO:0070301];determination of adult lifespan [GO:0008340];heat acclimation [GO:0010286];hydrogen peroxide catabolic process [GO:0042744];negative regulation of transcription by RNA polymerase II [GO:0000122];positive regulation of brood size [GO:0090727];regulation of response to oxidative stress [GO:1902882];response to hydrogen peroxide [GO:0042542];respon…	cytoplasm [GO:0005737]	thioredoxin peroxidase activity [GO:0008379];thioredoxin-dependent peroxiredoxin activity [GO:0140824]	SUBCELLULAR LOCATION: Cytoplasm {ECO:0000269|PubMed:19064914}.	30.4822998	30.46290016	30.41340065	30.36199951	30.52960014	30.40320015	30.54809952	30.5109005
+	2.819874642	-0.355125427	A0A0K3AUY4;A0A0K3AXA5	A0A0K3AUY4;A0A0K3AXA5	A0A0K3AUY4_CAEEL;A0A0K3AXA5_CAEEL	CELE_Y66D12A.16	Spen family transcriptional repressor	Color2 [A=255, R=169, G=169, B=169]	1	4								22.17650032	21.97769928	22.13319969	22.19759941	22.53560066	22.42469978	22.55680084	22.38839912
+	1.784322886	0.573124886	A0A0K3AVS5	A0A0K3AVS5;A0A0K3AY18	A0A0K3AVS5_CAEEL	CELE_M02H5.8	30S ribosomal protein S15	Color2 [A=255, R=169, G=169, B=169]	1	4								25.91570091	25.43619919	25.48310089	25.81909943	25.27499962	24.76950073	25.01049995	25.30660057
	0.196952347	0.614774704	A0A0K3AVV4;O44557	A0A0K3AVV4;A0A0K3AY44;O44557	A0A0K3AVV4_CAEEL;O44557_CAEEL	CELE_T08B1.1	MFS domain-containing protein	Color2 [A=255, R=169, G=169, B=169]	1	4					integral component of membrane [GO:0016021]	transmembrane transporter activity [GO:0022857]		23.96719933	23.99329948	23.69709969	23.77960014	19.6298008	24.80929947	24.77960014	23.75939941
+	3.886822368	0.203475952	A0A0K3AW96;A0A4V0IK09;D0VWL6	A0A0K3AT74;A0A4V0IK09;A0A4V0IK63;A0A4V0IKI4;A0A4V0IN32;A0A4V0INA2;A0A4V6M3C1;D0VWL6;A0A0K3ASM8;A0A0K3ASN4;A0A0K3ASN9;A0A0K3AT80;A0A0K3AT86;A0A0K3AVH5;A0A0K3AVH8;A0A0K3AVI4;A0A0K3AW96;A0A0K3AWA2;A0A0K3AYH6;A0A0K3AYI1;D0VWL7;D0VWL8	A0A0K3AW96_CAEEL;A0A4V0IK09_CAEEL;D0VWL6_CAEEL	fln-2	FiLamiN (Actin binding protein) homolog	Color2 [A=255, R=169, G=169, B=169]	1	4				actin cytoskeleton organization [GO:0030036]	cellular anatomical entity [GO:0110165]	actin filament binding [GO:0051015]		24.70770073	24.71820068	24.69709969	24.74920082	24.52249908	24.47999954	24.48620033	24.56959915
	0.314731881	0.133449554	A0A0K3AWB8;Q20947	A0A0K3ASR2;A0A0K3AWB8;Q20947;Q20948	A0A0K3AWB8_CAEEL;Q20947_CAEEL	bet-2	BET (Two bromodomains) family protein	Color2 [A=255, R=169, G=169, B=169]	1	4								21.14570045	21.06909943	20.81909943	21.44759941	20.75230026	21.28770065	21.08860016	20.81909943
	1.547885129	-0.162174702	A0A0K3AWR8;O16657	A0A0K3AWR8;O16657	A0A0K3AWR8_CAEEL;O16657_CAEEL	C03H5.3	SRF-dependent transcription regulation-associated protein	Color2 [A=255, R=169, G=169, B=169]	1	4								24.00200081	23.99329948	23.99329948	23.92250061	24.29610062	24.11739922	24.08539963	24.06089973
	1.523953197	0.269424915	A0A0K3AX26;Q965I9	A0A0K3AX26;Q965I9	A0A0K3AX26_CAEEL;Q965I9_CAEEL	CELE_T25D3.4	MFS domain-containing protein	Color2 [A=255, R=169, G=169, B=169]	1	4					integral component of membrane [GO:0016021]	transmembrane transporter activity [GO:0022857]	Multi-pass membrane protein {ECO:0000256|ARBA:ARBA00004141}.;SUBCELLULAR LOCATION: Membrane {ECO:0000256|ARBA:ARBA00004141}	21.9423008	21.99160004	22.0625	22.31290054	21.83069992	21.7140007	21.93160057	21.75530052
+	1.556969419	0.850149155	A0A0K3AXM4;O44667	A0A0K3AXM4;O44667;O44675	A0A0K3AXM4_CAEEL;O44667_CAEEL	C14C6.5	ShTK domain protein	Color2 [A=255, R=169, G=169, B=169]	1	4				innate immune response [GO:0045087]				20.24189949	20.62759972	20.78759956	20.98119926	19.10919952	19.93160057	19.90920067	20.28770065
+	2.655505924	0.520925045	A0A0K3AYJ1;Q19698	A0A0K3AYJ1;Q19698	A0A0K3AYJ1_CAEEL;Q19698_CAEEL	ilys-5	Lysozyme	Color2 [A=255, R=169, G=169, B=169]	1	4				cytolysis [GO:0019835];defense response to Gram-positive bacterium [GO:0050830];metabolic process [GO:0008152]		lysozyme activity [GO:0003796]		25.04430008	25.0401001	25.00620079	24.85280037	24.32390022	24.33760071	24.71820068	24.47999954
	0.963048527	-0.149624825	A0A0S4XR36;O01808	A0A0S4XR36;O01808	A0A0S4XR36_CAEEL;O01808_CAEEL	ubr-4	UBR-type domain-containing protein	Color2 [A=255, R=169, G=169, B=169]	1	4				DNA replication [GO:0006260]		zinc ion binding [GO:0008270]		23.39100075	23.20210075	23.33760071	23.24769974	23.26790047	23.49230003	23.42980003	23.58690071
	1.369006386	0.119650364	A0A0S4XR43	H2KMJ3;A0A0S4XR43;G5EBS4	A0A0S4XR43_CAEEL	ccar-1	SAP domain-containing protein	Color2 [A=255, R=169, G=169, B=169]	1	4				hemidesmosome assembly [GO:0031581];regulation of DNA-templated transcription [GO:0006355]	cytoplasm [GO:0005737];integral component of membrane [GO:0016021]			26.09749985	26.1154995	26.12730026	26.22800064	25.95389938	25.96719933	26.06909943	26.09950066
+	3.968103582	0.720700264	A0A0T7CIX3	A0A0T7CIX3	A0A0T7CIX3_CAEEL	sago-1	Piwi-like protein	Color2 [A=255, R=169, G=169, B=169]	1	4						endoribonuclease activity [GO:0004521];miRNA binding [GO:0035198];RNA binding [GO:0003723];single-stranded RNA binding [GO:0003727]		23.83849907	23.69709969	23.76950073	23.8288002	23.19759941	23.13010025	22.85759926	23.06579971
+	3.126073224	1.057050228	A0A0U1RML5;A0A0U1RML6	A0A0U1RML5;A0A0U1RML6	A0A0U1RML5_CAEEL;A0A0U1RML6_CAEEL	sago-2	Piwi-like protein	Color2 [A=255, R=169, G=169, B=169]	1	4						endoribonuclease activity [GO:0004521];miRNA binding [GO:0035198];RNA binding [GO:0003723];single-stranded RNA binding [GO:0003727]		22.81130028	22.60289955	22.62310028	22.93700027	21.72229958	21.55920029	21.38570023	22.07889938
	0.923730671	0.439950466	A0A131MBA2;A0A131MC59;A0A131MCX4;Q95X60	A0A131MBA2;A0A131MC59;A0A131MCX4;Q95X60	A0A131MBA2_CAEEL;A0A131MC59_CAEEL;A0A131MCX4_CAEEL;Q95X60_CAEEL	gpaa-1	GlycosylPhosphatidylinositol Anchor Attachment 1 homolog	Color2 [A=255, R=169, G=169, B=169]	1	4				attachment of GPI anchor to protein [GO:0016255]	GPI-anchor transamidase complex [GO:0042765]			21.7140007	21.28210068	21.55450058	21.81130028	21.32110023	21.33209991	20.51650047	21.43239975
	0.017205645	-0.002474308	A0A131MBB2;Q18916	Q18916;A0A131MB92;A0A131MBB2	A0A131MBB2_CAEEL;Q18916_CAEEL	acs-22	Fatty Acid CoA Synthetase family	Color2 [A=255, R=169, G=169, B=169]	1	4				triglyceride homeostasis [GO:0070328]	endoplasmic reticulum [GO:0005783];integral component of membrane [GO:0016021]	long-chain fatty acid transporter activity [GO:0005324];long-chain fatty acid-CoA ligase activity [GO:0004467]		24.60960007	24.68650055	24.76950073	24.71820068	24.80439949	24.65950012	24.65950012	24.67029953
	0.466580929	-0.179874897	A0A131MBC3;A0A131MCY4;G5EER7;G5EG67	A0A131MBC3;A0A131MCY4;G5EER7;G5EG67	A0A131MBC3_CAEEL;A0A131MCY4_CAEEL;G5EER7_CAEEL;G5EG67_CAEEL	tag-10	Translocation protein TolB	Color2 [A=255, R=169, G=169, B=169]	1	4					membrane raft [GO:0045121]			23.81909943	24.13319969	24.44249916	23.97599983	24.1487999	24.44249916	24.47999954	24.0189991
+	0.871946222	1.036525726	A0A131MBG0;A0A131MCT5	A0A131MBG0;A0A131MCT5	A0A131MBG0_CAEEL;A0A131MCT5_CAEEL	brf-1	B-related factor 1	Color2 [A=255, R=169, G=169, B=169]	1	4				DNA-templated transcription initiation [GO:0006352];transcription by RNA polymerase III [GO:0006383];transcription preinitiation complex assembly [GO:0070897]	nucleus [GO:0005634];transcription factor TFIIIB complex [GO:0000126];transcription preinitiation complex [GO:0097550]	RNA polymerase III general transcription initiation factor activity [GO:0000995];RNA polymerase III type 3 promoter sequence-specific DNA binding [GO:0001006];TBP-class protein binding [GO:0017025]		19.07099915	19.26110077	19.59210014	19.8614006	19.35540009	17.12039948	19.3946991	17.7689991
+	2.72923086	0.31052494	A0A131MBU3	A0A131MBU3	IRG7_CAEEL	irg-7	Protein irg-7	Color2 [A=255, R=169, G=169, B=169]	1	4				innate immune response [GO:0045087]	extracellular region [GO:0005576]	carbohydrate binding [GO:0030246]	SUBCELLULAR LOCATION: Secreted {ECO:0000305}.	26.69980049	26.63199997	26.53590012	26.67300034	26.30310059	26.37450027	26.20400047	26.41699982
+	1.129965614	1.232874393	A0A131MC08;A0A131MD32;O17351	A0A131MC08;A0A131MD32;O17351	A0A131MC08_CAEEL;A0A131MD32_CAEEL;O17351_CAEEL	abu-12	Activated in Blocked Unfolded protein response	Color2 [A=255, R=169, G=169, B=169]	1	4				histone H3-K79 methylation [GO:0034729];regulation of cell cycle [GO:0051726]		histone methyltransferase activity (H3-K79 specific) [GO:0031151]		19.98819923	21.78359985	21.33209991	20.93160057	20.38269997	19.51180077	20.51650047	18.69300079
	0.390959603	0.051874161	A0A131MD37	A0A131MBH5;A0A131MD37	A0A131MD37_CAEEL	trpp-11	Foie-gras_1 domain-containing protein	Color2 [A=255, R=169, G=169, B=169]	1	4					cytoplasm [GO:0005737]			22.15810013	22.08860016	22.16729927	22.31559944	22.18560028	22.09830093	22.05260086	22.18560028
+	1.743355	-0.291175842	A0A163UT65	A0A163UT65;A0A168H2Z9	A0A163UT65_CAEEL	dhs-11	DeHydrogenases, Short chain	Color2 [A=255, R=169, G=169, B=169]	1	4						oxidoreductase activity [GO:0016491]		24.94059944	24.69709969	24.5753994	24.76449966	25.11739922	25.10950089	25.00200081	24.91340065
	1.430387952	-0.232025623	A0A163VU72	A0A163VU72;A0A168H995;A0A168H9C2	A0A163VU72_CAEEL	CELE_H43I07.1	OPA3-like protein CG13603	Color2 [A=255, R=169, G=169, B=169]	1	4				regulation of lipid metabolic process [GO:0019216]	mitochondrion [GO:0005739]			22.24769974	22.03590012	22.34569931	22.34029961	22.6140995	22.46260071	22.41180038	22.40920067
	1.763076431	-0.244974613	A0A164D3G3;O16293	A0A164D3G3;O16293	A0A164D3G3_CAEEL;O16293_CAEEL	fipp-1	Pre-mRNA 3'-end-processing factor FIP1	Color2 [A=255, R=169, G=169, B=169]	1	4				mRNA polyadenylation [GO:0006378];pre-mRNA cleavage required for polyadenylation [GO:0098789]	mRNA cleavage and polyadenylation specificity factor complex [GO:0005847];nucleus [GO:0005634]		SUBCELLULAR LOCATION: Nucleus {ECO:0000256|ARBA:ARBA00004123}.	22.30730057	22.28210068	22.4375	22.4144001	22.73270035	22.47999954	22.69919968	22.50930023
	0.66540971	-0.05120039	A0A168H1X0	A0A164D380;A0A168H1X0	A0A168H1X0_CAEEL	tbc-14	Rab-GAP TBC domain-containing protein	Color2 [A=255, R=169, G=169, B=169]	1	4				activation of GTPase activity [GO:0090630]	cytoplasm [GO:0005737]	GTPase activator activity [GO:0005096]		24.30310059	24.23900032	24.27499962	24.31010056	24.42340088	24.33760071	24.30310059	24.26790047
	1.219278356	0.149225235	A0A168H9W7;O61907;Q76NP4;Q86S28	O61907;A0A168H9W7;Q76NP4;Q86S28	A0A168H9W7_CAEEL;O61907_CAEEL;Q76NP4_CAEEL;Q86S28_CAEEL	lin-40	ELM2 domain-containing protein	Color2 [A=255, R=169, G=169, B=169]	1	4				chromatin organization [GO:0006325];histone deacetylation [GO:0016575];mitochondrial unfolded protein response [GO:0034514];negative regulation of transcription by RNA polymerase II [GO:0000122];positive regulation of protein localization to nucleus [GO:1900182]	nucleoplasm [GO:0005654];nucleus [GO:0005634];NuRD complex [GO:0016581]	chromatin binding [GO:0003682];histone deacetylase binding [GO:0042826];metal ion binding [GO:0046872];sequence-specific DNA binding [GO:0043565];transcription coactivator activity [GO:0003713];transcription corepressor activity [GO:0003714]		24.50449944	24.5284996	24.58119965	24.73380089	24.33760071	24.44249916	24.44249916	24.5284996
+	1.751603886	0.455274582	A0A1C3NSJ0;A0A1C3NSN4;O18003	A0A1C3NSJ0;A0A1C3NSN4;O18003	A0A1C3NSJ0_CAEEL;A0A1C3NSN4_CAEEL;O18003_CAEEL	sbsp-1	SMB domain-containing protein	Color2 [A=255, R=169, G=169, B=169]	1	4								20.44759941	20.55450058	20.27639961	20.15810013	19.65870094	20.08209991	19.77960014	20.0951004
+	3.408748476	0.285626411	A0A1C3NSL9	A0A1C3NSL9;H2KYC5;Q95ZY7	AJM1_CAEEL	ajm-1	Apical junction molecule	Color2 [A=255, R=169, G=169, B=169]	1	4			TISSUE SPECIFICITY: Expressed by epithelial cells (PubMed:11715019). Expressed in sensory neuron dendritic tips (PubMed:27623382). {ECO:0000269|PubMed:11715019, ECO:0000269|PubMed:27623382}.	cell-cell junction organization [GO:0045216];embryo development ending in birth or egg hatching [GO:0009792]	adherens junction [GO:0005912];apical junction complex [GO:0043296];apical plasma membrane [GO:0016324];apicolateral plasma membrane [GO:0016327];cell-cell junction [GO:0005911];ciliary basal body [GO:0036064];dendrite terminus [GO:0044292];integral component of membrane [GO:0016021];plasma membrane [GO:0005886]	cytoskeletal protein binding [GO:0008092];metal ion binding [GO:0046872]	SUBCELLULAR LOCATION: Apical cell membrane {ECO:0000269|PubMed:11715019, ECO:0000269|PubMed:27623382}. Cell projection, cilium {ECO:0000269|PubMed:27623382}. Cell junction, adherens junction {ECO:0000269|PubMed:11715019, ECO:0000269|PubMed:27623382}. Note=grdn-1-dependent localization at sensory neuron dendritic tips (PubMed:27623382). The coiled-coil domain is sufficient to localize to apical ju…	24.09350014	24.14100075	24.14100075	24.20210075	23.85759926	23.78949928	23.83849907	23.94949913
	0.562426791	0.966274738	A0A1C3NSM7;Q3V5K9	A0A1C3NSM7;A0A1C3NSP0;Q3V5K9	A0A1C3NSM7_CAEEL;Q3V5K9_CAEEL	CELE_Y72A10A.1	F-box domain-containing protein	Color2 [A=255, R=169, G=169, B=169]	1	4								23.49230003	23.5753994	23.70770073	23.36450005	23.33760071	20.17350006	23.46759987	23.29610062
+	1.993636915	-0.454299927	A0A1C3NSQ4;Q9U230	A0A1C3NSJ2;A0A1C3NSQ4;Q9U230	A0A1C3NSQ4_CAEEL;Q9U230_CAEEL	CELE_Y56A3A.31	Uncharacterized protein	Color2 [A=255, R=169, G=169, B=169]	1	4								23.09989929	22.66060066	22.83270073	22.87269974	23.31010056	23.5284996	23.32390022	23.12059975
	0.782330307	0.479949474	A0A1D3PCL0;Q19300	Q19300;A0A1D3PCL0;A0A1D3PD01	A0A1D3PCL0_CAEEL;Q19300_CAEEL	farl-11	DUF3402 domain-containing protein	Color2 [A=255, R=169, G=169, B=169]	1	4				cytoskeleton organization [GO:0007010];endoplasmic reticulum organization [GO:0007029];epithelial tube morphogenesis [GO:0060562];positive regulation of endocytic recycling [GO:2001137]	cytosol [GO:0005829];endoplasmic reticulum [GO:0005783]			20.15810013	19.06439972	19.98819923	19.76959991	19.43910027	19.18670082	18.78610039	19.64859962
+	1.302590896	0.725674629	A0A1D3PD11	A0A1D3PD11	A0A1D3PD11_CAEEL	CELE_Y70G10A.4	ATP synthase subunit e, mitochondrial	Color2 [A=255, R=169, G=169, B=169]	1	4					integral component of membrane [GO:0016021]			22.76339912	22.40670013	22.31559944	22.66930008	21.02400017	21.8913002	22.03249931	22.30450058
+	2.736168404	1.166475296	A0A1D3PDA8	A0A1D3PDA8	A0A1D3PDA8_CAEEL	CELE_Y41C4A.32	WD_REPEATS_REGION domain-containing protein	Color2 [A=255, R=169, G=169, B=169]	1	4				endoplasmic reticulum to Golgi vesicle-mediated transport [GO:0006888];intracellular protein transport [GO:0006886];intra-Golgi vesicle-mediated transport [GO:0006891];retrograde vesicle-mediated transport, Golgi to endoplasmic reticulum [GO:0006890]	COPI vesicle coat [GO:0030126]			24.35110092	23.67569923	23.55220032	24.05260086	22.72859955	22.64970016	22.50200081	23.08539963
	0.001804431	-0.000225067	A0A1E1JKH1	A0A1E1JKH1	A0A1E1JKH1_CAEEL	CELE_Y37E11AM.4	Ribonuclease P protein component 2	Color2 [A=255, R=169, G=169, B=169]	1	4								22.21850014	22.24769974	22.20660019	22.08209991	22.14259911	22.18560028	22.18860054	22.23900032
	0.688829979	0.243724823	A0A1I6CM55;A0A1I6CM66;A0A1I6CM80	A0A1I6CM55;A0A1I6CM66;A0A1I6CM80;G5ECF5;G5EG57;G5EGJ0;H9G2Q2;H9G2Q3;H9G2Q4;H9G2Q5;H9G2Q6;H9G2Q7;H9G2Q8	A0A1I6CM55_CAEEL;A0A1I6CM66_CAEEL;A0A1I6CM80_CAEEL	hgap-2	Heterodimeric GTPase Activating Protein subunit	Color2 [A=255, R=169, G=169, B=169]	1	4				activation of GTPase activity [GO:0090630];determination of adult lifespan [GO:0008340];regulation of small GTPase mediated signal transduction [GO:0051056]		GTPase activator activity [GO:0005096]		21.89870071	21.7954998	21.62759972	21.59609985	21.36450005	21.17040062	21.50200081	21.90609932
+	1.561012063	1.390974998	A0A1I6CM73	A0A1I6CM73	A0A1I6CM73_CAEEL	C40H1.7	Lipase_3 domain-containing protein	Color2 [A=255, R=169, G=169, B=169]	1	4				lipid metabolic process [GO:0006629]				20.81130028	21.13319969	20.98819923	21.86510086	20.5951004	20.03510094	19.98819923	18.6154995
+	1.37187544	-0.365550041	A0A1I6CM84;F3Y5Q7	A0A1I6CM84;A0A1I6CM86;A0A1I6CM87;A0A1I6CM95;A0A8S4Q9K5;A0A8S4QB06;A0A8S4QBD3;A0A8S4QBY0;A0A8S4QBZ3;A0A8S4QCI7;A0A8S4QD83;A0A8S4QDB3;A0A8S4QFE0;A0A8S4QGN0;F3Y5Q3;F3Y5Q4;F3Y5Q5;F3Y5Q7;Q9XXC7	A0A1I6CM84_CAEEL;F3Y5Q7_CAEEL	spat-2	Suppressor of PAr-Two defect	Color2 [A=255, R=169, G=169, B=169]	1	4								23.81909943	23.85759926	23.46759987	23.93160057	24.42340088	24.06089973	23.98469925	24.06909943
+	2.554118871	-0.706199646	A0A1I6CM87;A0A1I6CM95;A0A8S4Q9K5;A0A8S4QB06;A0A8S4QBZ3;A0A8S4QCI7;A0A8S4QD83;A0A8S4QDB3;A0A8S4QFE0;A0A8S4QGN0	A0A1I6CM87;A0A1I6CM95;A0A8S4Q9K5;A0A8S4QB06;A0A8S4QBZ3;A0A8S4QCI7;A0A8S4QD83;A0A8S4QDB3;A0A8S4QFE0;A0A8S4QGN0	A0A1I6CM87_CAEEL;A0A1I6CM95_CAEEL;A0A8S4Q9K5_CAEEL;A0A8S4QB06_CAEEL;A0A8S4QBZ3_CAEEL;A0A8S4QCI7_CAEEL;A0A8S4QD83_CAEEL;A0A8S4QDB3_CAEEL;A0A8S4QFE0_CAEEL;A0A8S4QGN0_CAEEL	spat-2	Suppressor of PAr-Two defect	Color2 [A=255, R=169, G=169, B=169]	1	4								23.44249916	23.14570045	23.37779999	22.82099915	23.94059944	23.84799957	23.98469925	23.83849907
+	2.728321266	0.422599792	A0A1I6CMC9	A0A1I6CMC9;Q9N350	A0A1I6CMC9_CAEEL	CELE_Y55F3BR.6	SHSP domain-containing protein	Color2 [A=255, R=169, G=169, B=169]	1	4				protein refolding [GO:0042026];response to heat [GO:0009408]		unfolded protein binding [GO:0051082]		24.67029953	24.75429916	24.68650055	24.73889923	24.16419983	24.40410042	24.1487999	24.44249916
+	0.971785363	0.937425137	A0A1I6CMF0;E9P861	A0A1I6CMF0;E9P861;E9P862	A0A1I6CMF0_CAEEL;E9P861_CAEEL	taf-3	PHD-type domain-containing protein	Color2 [A=255, R=169, G=169, B=169]	1	4					transcription factor TFIID complex [GO:0005669]	metal ion binding [GO:0046872];protein heterodimerization activity [GO:0046982]		21.00880051	21.34300041	21.0951004	21.20660019	18.8404007	20.41699982	20.50690079	21.13949966
	2.707214707	0.197200775	A0A1N7SYN7	G5EDD3;A0A1N7SYN2;A0A1N7SYN7;A0A1N7SYN9;A0A1N7SYP3;A0A1N7SYQ0;A0A1N7SYR7	A0A1N7SYN7_CAEEL	vab-10	GAR domain-containing protein	Color2 [A=255, R=169, G=169, B=169]	1	4				cytoplasmic microtubule organization [GO:0031122];epidermis morphogenesis [GO:0048730];intermediate filament cytoskeleton organization [GO:0045104];wound healing [GO:0042060]	apical plasma membrane [GO:0016324];basal plasma membrane [GO:0009925];cell projection [GO:0042995];cytoplasm [GO:0005737];cytoskeleton [GO:0005856];hemidesmosome [GO:0030056];intracellular organelle [GO:0043229];membrane [GO:0016020];microtubule [GO:0005874]	actin binding [GO:0003779];actin filament binding [GO:0051015];microtubule binding [GO:0008017];structural molecule activity [GO:0005198]	SUBCELLULAR LOCATION: Cytoplasm, cytoskeleton {ECO:0000256|ARBA:ARBA00004245}.	23.89500046	23.97599983	24.00200081	24.05260086	23.8288002	23.77960014	23.73889923	23.78949928
	0.214807608	-0.303824425	A0A1N7SYU2	A0A1N7SYU2;A0A1N7SYZ4	A0A1N7SYU2_CAEEL	C26G2.2	Hyphal_reg_CWP domain-containing protein	Color2 [A=255, R=169, G=169, B=169]	1	4					integral component of membrane [GO:0016021]			19.75900078	19.72190094	19.96010017	19.3810997	19.9951992	20.58230019	20.98819923	18.47170067
+	1.255191614	0.887150288	A0A1N7SZF7;P90914;Q8I4H6	A0A1N7SYQ3;A0A1N7SYV6;A0A1N7SZF7;P90914;Q8I4H6	A0A1N7SZF7_CAEEL;P90914_CAEEL;Q8I4H6_CAEEL	ate-1	Arginyl-tRNA--protein transferase 1	Color2 [A=255, R=169, G=169, B=169]	1	4				protein arginylation [GO:0016598]	cytoplasm [GO:0005737]	arginyltransferase activity [GO:0004057]		21.64089966	21.63199997	21.65399933	21.59149933	20.77339935	19.69949913	21.44759941	21.04929924
	0.250478969	0.212574959	A0A1T5HUG1;A0A1T5HUI7;A0A1T5HUJ8;A0A1T5HUY1	A0A1T5HUG1;A0A1T5HUI4;A0A1T5HUI7;A0A1T5HUJ8;A0A1T5HUY1	A0A1T5HUG1_CAEEL;A0A1T5HUI7_CAEEL;A0A1T5HUJ8_CAEEL;A0A1T5HUY1_CAEEL	CELE_H05L14.2	RING-type domain-containing protein	Color2 [A=255, R=169, G=169, B=169]	1	4						metal ion binding [GO:0046872]		20.17040062	20.73310089	19.80579948	21.34029961	20.35379982	20.47750092	20.06909943	20.2989006
	0.046734113	0.011149883	A0A1T5HUK0;A0A1T5HUK6	A0A1T5HUI8;A0A1T5HUK0;A0A1T5HUK6;A0A1T5HUL4;Q9N490	A0A1T5HUK0_CAEEL;A0A1T5HUK6_CAEEL	ubc-15	UBC core domain-containing protein	Color2 [A=255, R=169, G=169, B=169]	1	4						ubiquitin protein ligase binding [GO:0031625]		23.44249916	23.5753994	23.24920082	23.29610062	23.44249916	23.26790047	23.40410042	23.40410042
	0.170615069	0.039124489	A0A1X7RBI4;A0A8D9IA45	A0A1X7RBI4;A0A8D9IA45	A0A1X7RBI4_CAEEL;A0A8D9IA45_CAEEL	CELE_T10E9.14;T10E9.14	KH domain-containing protein	Color2 [A=255, R=169, G=169, B=169]	1	4					cytoplasm [GO:0005737];nucleus [GO:0005634];polysome [GO:0005844]	mRNA binding [GO:0003729];RNA binding [GO:0003723]		20.72229958	20.61860085	20.39620018	20.44759941	20.56380081	20.37520027	20.50690079	20.58230019
	0.384174785	0.195024967	A0A1X7RBP4	A0A1X7RBP4	A0A1X7RBP4_CAEEL	CELE_ZK1193.2	VWFA domain-containing protein	Color2 [A=255, R=169, G=169, B=169]	1	4								22.44759941	22.53800011	22.59609985	22.41699982	22.56150055	21.65399933	22.46509933	22.53800011
	0.48148014	-0.12782526	A0A1X7RC97	A0A1X7RC97	A0A1X7RC97_CAEEL	argn-1	ARGiNase Homolog	Color2 [A=255, R=169, G=169, B=169]	1	4				arginine catabolic process to ornithine [GO:0019547];innate immune response [GO:0045087];urea cycle [GO:0000050]	cytoplasm [GO:0005737];cytosol [GO:0005829]	arginase activity [GO:0004053];manganese ion binding [GO:0030145]		24.54630089	24.63750076	24.67569923	24.41049957	24.8288002	24.71820068	24.84329987	24.39100075
	0.822566802	-1.185950279	A0A1X7RCW1;Q9XX16	A0A1X7RCW1;Q9XX16	A0A1X7RCW1_CAEEL;Q9XX16_CAEEL	orc-4	ORC (Origin Recognition Complex) subunit	Color2 [A=255, R=169, G=169, B=169]	1	4				DNA replication initiation [GO:0006270]	nuclear origin of replication recognition complex [GO:0005664]	DNA replication origin binding [GO:0003688]		19.67749977	17.52129936	18.19560051	18.27000046	20.14640045	19.11770058	20.8409996	18.30310059
	2.369562303	-0.176849842	A0A2C9C2E8;A0A2C9C2L0;A0A2C9C358;H2KY58;H2KY59;H2KY60;Q95R18	H2KY58;A0A2C9C2E8;A0A2C9C2L0;A0A2C9C358;H2KY59;H2KY60;Q95R18	A0A2C9C2E8_CAEEL;A0A2C9C2L0_CAEEL;A0A2C9C358_CAEEL;H2KY58_CAEEL;H2KY59_CAEEL;H2KY60_CAEEL;Q95R18_CAEEL	ain-2	ALG-1 INteracting protein	Color2 [A=255, R=169, G=169, B=169]	1	4				negative regulation of translational initiation [GO:0045947];nuclear-transcribed mRNA catabolic process [GO:0000956];regulation of cell fate specification [GO:0042659];regulation of development, heterochronic [GO:0040034]				23.72859955	23.66489983	23.71820068	23.71820068	23.98469925	23.8288002	23.89500046	23.8288002
	1.884169728	0.127049446	A0A2C9C2X2;A0A2C9C325;A0A2C9C3I4;A0A2C9C3P6;B7WN66;I2HAA6;I2HAA7;Q94279	I2HAA6;B7WN66;I2HAA7;Q94279;A0A2C9C2X2;A0A2C9C325;A0A2C9C354;A0A2C9C370;A0A2C9C384;A0A2C9C388;A0A2C9C390;A0A2C9C3E8;A0A2C9C3F1;A0A2C9C3G1;A0A2C9C3I4;A0A2C9C3P6	A0A2C9C2X2_CAEEL;A0A2C9C325_CAEEL;A0A2C9C3I4_CAEEL;A0A2C9C3P6_CAEEL;B7WN66_CAEEL;I2HAA6_CAEEL;I2HAA7_CAEEL;Q94279_CAEEL	unc-68	Ryanodine receptor 44F	Color2 [A=255, R=169, G=169, B=169]	1	4				cellular calcium ion homeostasis [GO:0006874];locomotion [GO:0040011];positive regulation of programmed cell death [GO:0043068];protein localization to organelle [GO:0033365]	cytoplasmic vesicle membrane [GO:0030659];I band [GO:0031674];integral component of membrane [GO:0016021];sarcolemma [GO:0042383];sarcoplasmic reticulum [GO:0016529];sarcoplasmic reticulum membrane [GO:0033017];smooth endoplasmic reticulum [GO:0005790];Z disc [GO:0030018]	calcium ion binding [GO:0005509];calcium-induced calcium release activity [GO:0048763];ryanodine-sensitive calcium-release channel activity [GO:0005219]	Multi-pass membrane protein {ECO:0000256|ARBA:ARBA00004141}. Sarcoplasmic reticulum membrane {ECO:0000256|ARBA:ARBA00004326};Multi-pass membrane protein {ECO:0000256|ARBA:ARBA00004326}.;SUBCELLULAR LOCATION: Membrane {ECO:0000256|ARBA:ARBA00004141}	23.78949928	23.84799957	23.77960014	23.78949928	23.58690071	23.70770073	23.66489983	23.73889923
	1.762478881	0.180250168	A0A2C9C2Y0;O01577	O01577;A0A2C9C2Y0	A0A2C9C2Y0_CAEEL;O01577_CAEEL	unc-108	Ras-related protein Rab-2	Color2 [A=255, R=169, G=169, B=169]	1	4				apoptotic cell clearance [GO:0043277];dense core granule maturation [GO:1990502];locomotion [GO:0040011];nematode larval development [GO:0002119];phagolysosome assembly [GO:0001845];phagolysosome assembly involved in apoptotic cell clearance [GO:0090387];phagosome acidification involved in apoptotic cell clearance [GO:0090390];regulation of locomotion involved in locomotory behavior [GO:0090325];…	axon [GO:0030424];early endosome [GO:0005769];endosome [GO:0005768];Golgi apparatus [GO:0005794];Golgi membrane [GO:0000139];Golgi trans cisterna [GO:0000138];lysosome [GO:0005764];neuronal cell body [GO:0043025];perinuclear region of cytoplasm [GO:0048471];phagocytic vesicle [GO:0045335];trans-Golgi network [GO:0005802]	GTP binding [GO:0005525];GTPase activity [GO:0003924]		26.25530052	26.20400047	26.18709946	26.2996006	25.95619965	26.04840088	26.02960014	26.19079971
	0.394956819	-0.090324879	A0A2C9C2Z4;A0A2C9C2Z6	A0A2C9C2Z4;A0A2C9C2Z6	A0A2C9C2Z4_CAEEL;A0A2C9C2Z6_CAEEL	C15F1.1	ShKT domain-containing protein	Color2 [A=255, R=169, G=169, B=169]	1	4								23.46759987	23.45509911	23.32390022	23.12220001	23.50449944	23.50449944	23.46759987	23.25349998
+	2.109464078	0.60757494	A0A2C9C326;A0A2C9C375;A8WIT0;H2L0B7	A0A2C9C326;A0A2C9C375;A8WIT0;H2L0B7	A0A2C9C326_CAEEL;A0A2C9C375_CAEEL;A8WIT0_CAEEL;H2L0B7_CAEEL	CELE_H14N18.4	Gamma-glutamyltranspeptidase 1	Color2 [A=255, R=169, G=169, B=169]	1	4				glutathione catabolic process [GO:0006751]	integral component of membrane [GO:0016021];plasma membrane [GO:0005886]	glutathione hydrolase activity [GO:0036374]		21.56380081	21.64089966	21.64529991	22.03590012	20.83460045	21.0625	21.36989975	21.18860054
	0.739399819	-0.079675198	A0A2C9C327;A0A2C9C355;A0A2C9C3B5;Q22579	A0A2C9C327;A0A2C9C355;A0A2C9C3B5;H2L077;H2L078;Q22579;Q86ND3	A0A2C9C327_CAEEL;A0A2C9C355_CAEEL;A0A2C9C3B5_CAEEL;Q22579_CAEEL	CELE_T19D12.1	VWFA domain-containing protein	Color2 [A=255, R=169, G=169, B=169]	1	4					integral component of membrane [GO:0016021]			23.77960014	23.71820068	23.67569923	23.68650055	23.70770073	23.88579941	23.71820068	23.86700058
	1.339283911	0.162900448	A0A2C9C352;Q86S80	Q86S80;A0A2C9C352	A0A2C9C352_CAEEL;Q86S80_CAEEL	rme-1	Receptor Mediated Endocytosis	Color2 [A=255, R=169, G=169, B=169]	1	4				cilium assembly [GO:0060271];endocytic recycling [GO:0032456];endocytosis [GO:0006897];endosomal transport [GO:0016197];lipid tube assembly involved in organelle fission [GO:0060990];positive regulation of necrotic cell death [GO:0010940];protein localization to plasma membrane [GO:0072659];protein transport [GO:0015031]	ciliary membrane [GO:0060170];cytoplasm [GO:0005737];early endosome [GO:0005769];endocytic vesicle [GO:0030139];endomembrane system [GO:0012505];intracellular membrane-bounded organelle [GO:0043231];perinuclear region of cytoplasm [GO:0048471];recycling endosome [GO:0055037];recycling endosome membrane [GO:0055038]	ATP binding [GO:0005524];ATP hydrolysis activity [GO:0016887];calcium ion binding [GO:0005509];GTP binding [GO:0005525];protein domain specific binding [GO:0019904]	Cytoplasmic side {ECO:0000256|ARBA:ARBA00004125}. Membrane {ECO:0000256|ARBA:ARBA00004287};Cytoplasmic side {ECO:0000256|ARBA:ARBA00004159}.;Cytoplasmic side {ECO:0000256|ARBA:ARBA00004287}. Recycling endosome membrane {ECO:0000256|ARBA:ARBA00004159};Cytoplasmic side {ECO:0000256|ARBA:ARBA00004413}. Cell projection, cilium membrane {ECO:0000256|ARBA:ARBA00004522};Cytoplasmic side {ECO:0000256|ARB…	24.63750076	24.66489983	24.80439949	24.71820068	24.39749908	24.54039955	24.64859962	24.58690071
	0.644336673	0.127999783	A0A2C9C359;Q22816	A0A2C9C359;Q22816	A0A2C9C359_CAEEL;Q22816_CAEEL	CELE_T26C5.3	Acetyl-coenzyme A transporter 1	Color2 [A=255, R=169, G=169, B=169]	1	4					integral component of membrane [GO:0016021]	acetyl-CoA transmembrane transporter activity [GO:0008521];solute:proton symporter activity [GO:0015295]	Multi-pass membrane protein {ECO:0000256|ARBA:ARBA00004141}.;SUBCELLULAR LOCATION: Membrane {ECO:0000256|ARBA:ARBA00004141}	23.84799957	24.01049995	24.0189991	24.08539963	23.65399933	23.8288002	23.94059944	24.02750015
+	2.971683015	0.307800293	A0A2C9C3A0;A0A2C9C3J8;A0A2C9C3R1;H2KYV8;Q8MNV5	A0A2C9C3A0;A0A2C9C3J8;A0A2C9C3R1;H2KYV8;Q8MNV5	A0A2C9C3A0_CAEEL;A0A2C9C3J8_CAEEL;A0A2C9C3R1_CAEEL;H2KYV8_CAEEL;Q8MNV5_CAEEL	C18C4.7	Golgin-84	Color2 [A=255, R=169, G=169, B=169]	1	4								22.86700058	22.88759995	22.98990059	22.98290062	22.57309914	22.61860085	22.56150055	22.74300003
+	1.171914964	-0.422924995	A0A2C9C3B2;Q19288	A0A2C9C3B2;Q19288	A0A2C9C3B2_CAEEL;Q19288_CAEEL	CELE_F10C1.23;CELE_F10C1.3	Lipoprotein	Color2 [A=255, R=169, G=169, B=169]	1	4								23.15340042	22.9423008	22.80340004	22.9279995	23.65399933	22.91160011	23.31010056	23.64310074
	1.238102739	0.280749798	A0A2K5ATM8;O17591	O17591;A0A2K5ATM8	A0A2K5ATM8_CAEEL;O17591_CAEEL	C16C2.4	BSD domain-containing protein	Color2 [A=255, R=169, G=169, B=169]	1	4				regulation of short-term neuronal synaptic plasticity [GO:0048172];TORC2 signaling [GO:0038203]	cytoplasm [GO:0005737];Golgi apparatus [GO:0005794];nucleus [GO:0005634];synapse [GO:0045202]			22.14259911	22.20660019	22.37249947	22.22430038	22.1916008	21.67569923	21.90979958	22.04590034
+	1.875789166	1.629825115	A0A2K5ATQ3;A0A2K5ATQ8;A0A2K5ATR5;A0A2K5ATR9	A0A2K5ATQ3;A0A2K5ATQ8;A0A2K5ATR5;A0A2K5ATR9	A0A2K5ATQ3_CAEEL;A0A2K5ATQ8_CAEEL;A0A2K5ATR5_CAEEL;A0A2K5ATR9_CAEEL	C25H3.11	Ricin B-type lectin domain-containing protein	Color2 [A=255, R=169, G=169, B=169]	1	4				mitochondrion organization [GO:0007005];protein retention in Golgi apparatus [GO:0045053];protein targeting to vacuole [GO:0006623]	extrinsic component of membrane [GO:0019898]	carbohydrate binding [GO:0030246];glycosyltransferase activity [GO:0016757];metal ion binding [GO:0046872]		22.32110023	21.97069931	22.0053997	20.35890007	20.43149948	19.77869987	20.14920044	19.77739906
	0.561847473	-0.033900261	A0A2K5ATS4;A0A2K5ATS7;A0A2K5ATT0;Q10954	Q10954;A0A2K5ATS4;A0A2K5ATS7;A0A2K5ATT0	A0A2K5ATS4_CAEEL;A0A2K5ATS7_CAEEL;A0A2K5ATT0_CAEEL;Q10954_CAEEL	rbm-26	C3H1-type domain-containing protein	Color2 [A=255, R=169, G=169, B=169]	1	4				mRNA processing [GO:0006397]	nucleus [GO:0005634]	metal ion binding [GO:0046872];RNA binding [GO:0003723]		24.36450005	24.35779953	24.39100075	24.27499962	24.40410042	24.38439941	24.39100075	24.34440041
	0.01582119	-0.004225254	A0A2K5ATW7	A0A2K5ATW7	A0A2K5ATW7_CAEEL	popl-7	Protein kish	Color2 [A=255, R=169, G=169, B=169]	1	4				RNA phosphodiester bond hydrolysis, endonucleolytic [GO:0090502];tRNA processing [GO:0008033]	Golgi membrane [GO:0000139];integral component of membrane [GO:0016021];nucleus [GO:0005634]		Single-pass type I membrane protein {ECO:0000256|ARBA:ARBA00004479}.;Single-pass type I membrane protein {ECO:0000256|ARBA:ARBA00004614}. Membrane {ECO:0000256|ARBA:ARBA00004479};SUBCELLULAR LOCATION: Golgi apparatus membrane {ECO:0000256|ARBA:ARBA00004614}	24.35779953	24.34440041	24.41049957	24.06089973	24.1718998	24.37779999	24.31010056	24.33069992
	1.651752852	-0.14209938	A0A2K5AU04;Q20358	A0A2K5AU04;Q20358	A0A2K5AU04_CAEEL;Q20358_CAEEL	CELE_F43C9.2	Calmodulin	Color2 [A=255, R=169, G=169, B=169]	1	4						calcium ion binding [GO:0005509]		23.56380081	23.67569923	23.59830093	23.50449944	23.79949951	23.72859955	23.72859955	23.65399933
	0.619511732	0.113650322	A0A2K5AU29;A0A2K5AU32;C5NU64;H2KZX8	C5NU64;H2KZX8;A0A2K5AU23;A0A2K5AU25;A0A2K5AU28;A0A2K5AU29;A0A2K5AU32	A0A2K5AU29_CAEEL;A0A2K5AU32_CAEEL;C5NU64_CAEEL;H2KZX8_CAEEL	rga-8	Rho-GAP domain-containing protein	Color2 [A=255, R=169, G=169, B=169]	1	4				regulation of actin cytoskeleton organization [GO:0032956];regulation of Rac protein signal transduction [GO:0035020];signal transduction [GO:0007165]		GTPase activator activity [GO:0005096]		22.63199997	22.45009995	22.63870049	22.70350075	22.57309914	22.60960007	22.30450058	22.48250008
	0.903820354	0.254700661	A0A2R8F5A8	A0A2R8F5A8	A0A2R8F5A8_CAEEL	CELE_F53G2.12	Complex1_LYR_dom domain-containing protein	Color2 [A=255, R=169, G=169, B=169]	1	4				iron-sulfur cluster assembly [GO:0016226]	L-cysteine desulfurase complex [GO:1990221];mitochondrion [GO:0005739]			24.71820068	24.90880013	24.90880013	25.00200081	24.31010056	24.61529922	24.64859962	24.94499969
+	1.352124847	0.450150013	A0A3B1DR32	A0A3B1DR32	A0A3B1DR32_CAEEL	unc-2	EF-hand domain-containing protein	Color2 [A=255, R=169, G=169, B=169]	1	4				calcium ion import across plasma membrane [GO:0098703];chemical synaptic transmission [GO:0007268];regulation of ion transmembrane transport [GO:0034765]	synapse [GO:0045202];voltage-gated calcium channel complex [GO:0005891]	calcium ion binding [GO:0005509];high voltage-gated calcium channel activity [GO:0008331]	Multi-pass membrane protein {ECO:0000256|RuleBase:RU003808}.;SUBCELLULAR LOCATION: Membrane {ECO:0000256|RuleBase:RU003808}	20.25349998	20.52610016	20.21850014	20.35379982	19.96619987	19.47360039	19.8465004	20.26499939
+	2.253133773	0.292075157	A0A3B1DV80	A0A3B1DV80	A0A3B1DV80_CAEEL	spin-4	MFS domain-containing protein	Color2 [A=255, R=169, G=169, B=169]	1	4					integral component of membrane [GO:0016021];membrane [GO:0016020]	transmembrane transporter activity [GO:0022857]	Multi-pass membrane protein {ECO:0000256|ARBA:ARBA00004141}.;SUBCELLULAR LOCATION: Membrane {ECO:0000256|ARBA:ARBA00004141}	22.20960045	22.07229996	22.04590034	22.33760071	21.88759995	21.89500046	21.88759995	21.82690048
	0.75350249	0.419275284	A0A3P6MY87;A0A3P6N661;A0A3P6N6I4;A0A3P6NID2;A0A3P6PCU5;Q22551	A0A3P6MY87;A0A3P6N661;A0A3P6N6I4;A0A3P6NID2;A0A3P6PCU5;Q22551	A0A3P6MY87_CAEEL;A0A3P6N661_CAEEL;A0A3P6N6I4_CAEEL;A0A3P6NID2_CAEEL;A0A3P6PCU5_CAEEL;Q22551_CAEEL	grd-6	Ground-like domain-containing protein	Color2 [A=255, R=169, G=169, B=169]	1	4								25.42020035	26.44569969	26.19079971	25.82640076	25.51049995	25.67029953	25.88809967	25.13710022
+	3.189476853	0.502324581	A0A3P6N624;A0A3P6PCP8	A0A3P6N624;A0A3P6NI91;A0A3P6PAV3;A0A3P6PCP8	A0A3P6N624_CAEEL;A0A3P6PCP8_CAEEL	golg-4	GRIP domain-containing protein	Color2 [A=255, R=169, G=169, B=169]	1	4				Golgi vesicle transport [GO:0048193]	Golgi apparatus [GO:0005794]	small GTPase binding [GO:0031267]		23.44249916	23.45509911	23.50449944	23.56380081	23.04590034	22.8132	22.94409943	23.15340042
	0.693500266	0.23987484	A0A3P6NNQ0;A0A3P6P962	A0A3P6NNQ0;A0A3P6P962	A0A3P6NNQ0_CAEEL;A0A3P6P962_CAEEL	tsr-1	Xpo1 domain-containing protein	Color2 [A=255, R=169, G=169, B=169]	1	4				protein import into nucleus [GO:0006606]	cytoplasm [GO:0005737]			22.86330032	22.97249985	22.78160095	22.99160004	22.67790031	22.98990059	22.22430038	22.75740051
+	2.414105883	-0.837875366	A0A3P6NP42;A0A3P6P940	A0A3P6NP42;A0A3P6P940	A0A3P6NP42_CAEEL;A0A3P6P940_CAEEL	tag-296	GLTP domain-containing protein	Color2 [A=255, R=169, G=169, B=169]	1	4				ceramide transport [GO:0035627];intermembrane lipid transfer [GO:0120009]	cytosol [GO:0005829]	ceramide 1-phosphate binding [GO:1902387];ceramide 1-phosphate transfer activity [GO:1902388]		22.0189991	22.32110023	22.18250084	22.08209991	23.40410042	23.11580086	22.8132	22.62310028
	0.043915438	0.012650013	A0A3P6PCS5;Q9U1R7	A0A3P6PCS5;Q9U1R7	A0A3P6PCS5_CAEEL;Q9U1R7_CAEEL	arx-3	Actin-related protein 2/3 complex subunit	Color2 [A=255, R=169, G=169, B=169]	1	4				Arp2/3 complex-mediated actin nucleation [GO:0034314];regulation of actin filament polymerization [GO:0030833]	Arp2/3 protein complex [GO:0005885];cytoplasm [GO:0005737]	actin filament binding [GO:0051015]		24.49839973	24.41049957	24.33760071	24.43619919	24.13319969	24.43619919	24.51049995	24.55220032
+	1.956842184	-0.290424824	A0A486WTC7;A0A486WXC8;A5Z2V3;O45247	A0A486WTC7;A0A486WXC8;A5Z2V3;O45247	A0A486WTC7_CAEEL;A0A486WXC8_CAEEL;A5Z2V3_CAEEL;O45247_CAEEL	C13B4.1	Cytochrome b561 domain-containing protein	Color2 [A=255, R=169, G=169, B=169]	1	4					integral component of membrane [GO:0016021]			22.32110023	22.16729927	22.17650032	22.29330063	22.53089905	22.70770073	22.36720085	22.51409912
	0.475971267	0.127099991	A0A486WTK6;A0A486WX00;Q18798;Q7JM28	A0A486WTK6;A0A486WVD0;A0A486WWK3;A0A486WX00;A0A486WXK7;A5JYS5;Q18798;Q7JM28	A0A486WTK6_CAEEL;A0A486WX00_CAEEL;Q18798_CAEEL;Q7JM28_CAEEL	pdzd-8	PDZ Domain containing	Color2 [A=255, R=169, G=169, B=169]	1	4				lipid transport [GO:0006869];mitochondrial calcium ion homeostasis [GO:0051560];mitochondrion-endoplasmic reticulum membrane tethering [GO:1990456]	mitochondria-associated endoplasmic reticulum membrane [GO:0044233];mitochondrion [GO:0005739]	lipid binding [GO:0008289]		23.83849907	23.73889923	23.64310074	23.39100075	23.47999954	23.36450005	23.54039955	23.71820068
+	2.276036525	0.910700321	A0A486WTM4;A0A486WX17;C6KRI7;C6KRI8;H2FLG9;H2L275;H2L276;Q22843;X5LX98	A0A486WTM4;A0A486WX17;C6KRI7;C6KRI8;H2FLG9;H2L275;H2L276;Q22843;X5LX98	A0A486WTM4_CAEEL;A0A486WX17_CAEEL;C6KRI7_CAEEL;C6KRI8_CAEEL;H2FLG9_CAEEL;H2L275_CAEEL;H2L276_CAEEL;Q22843_CAEEL;X5LX98_CAEEL	grsp-2	Glycine Rich Secreted Protein	Color2 [A=255, R=169, G=169, B=169]	1	4								22.8404007	22.67790031	22.84230042	22.81710052	21.35379982	21.75530052	22.2989006	22.12689972
	0.565126234	0.12664938	A0A486WUL5;Q21541	A0A486WUL5;Q21541	A0A486WUL5_CAEEL;Q21541_CAEEL	CELE_M142.5	AD domain-containing protein	Color2 [A=255, R=169, G=169, B=169]	1	4								25.12929916	25.12929916	25.0189991	25.28910065	25.23900032	24.80439949	25.00620079	25.01049995
+	1.972932703	0.309799671	A0A486WUT8;G5EBH3;G5EC35;G5EFW3	G5EBH3;G5EC35;G5EFW3;G5EG97;A0A486WUT8;A0A486WVF0	A0A486WUT8_CAEEL;G5EBH3_CAEEL;G5EC35_CAEEL;G5EFW3_CAEEL	sma-1	SMAll	Color2 [A=255, R=169, G=169, B=169]	1	4				actin filament capping [GO:0051693];body morphogenesis [GO:0010171];embryonic body morphogenesis [GO:0010172];epithelial cell development [GO:0002064];nematode larval development [GO:0002119];pharyngeal gland morphogenesis [GO:1905905];pharynx development [GO:0060465];positive regulation of cell size [GO:0045793];positive regulation of multicellular organism growth [GO:0040018];positive regulatio…	apical plasma membrane [GO:0016324];cytoplasm [GO:0005737];microtubule [GO:0005874];nucleus [GO:0005634]	actin binding [GO:0003779];guanyl-nucleotide exchange factor activity [GO:0005085];phospholipid binding [GO:0005543]		24.98469925	24.95840073	24.96719933	25.18330002	24.68110085	24.69709969	24.58119965	24.89500046
	1.210140447	-0.286025047	A0A486WUW0;G5EBV1;G5EC56;G5EGD6	G5EGD6;A0A486WUW0;G5EBV1;G5EC56	A0A486WUW0_CAEEL;G5EBV1_CAEEL;G5EC56_CAEEL;G5EGD6_CAEEL	ipla-3	Phospholipase A(2)	Color2 [A=255, R=169, G=169, B=169]	1	4				actin filament bundle assembly [GO:0051017];lipid catabolic process [GO:0016042]	cytoplasm [GO:0005737]	actin filament binding [GO:0051015];hydrolase activity [GO:0016787]		22.4897995	22.45260048	22.46010017	22.17040062	22.38050079	22.76749992	22.79949951	22.76950073
	3.298372388	-0.148574829	A0A486WV52;H2L0N9	Q6AW03;A0A486WV52;A0A486WWC6;H2L0N9	A0A486WV52_CAEEL;H2L0N9_CAEEL	CELE_Y37E3.17	FAD dependent oxidoreductase	Color2 [A=255, R=169, G=169, B=169]	1	4					cytoplasm [GO:0005737];mitochondrial matrix [GO:0005759];mitochondrion [GO:0005739]	dimethylglycine dehydrogenase activity [GO:0047865];oxidoreductase activity [GO:0016491]		26.58979988	26.5753994	26.54780006	26.53000069	26.67300034	26.68650055	26.73889923	26.73889923
	0.109301513	-0.012849808	A0A486WV70;Q8I4G9;Q8I4H0;Q9U3A6	A5JYR4;Q8I4G9;Q8I4H0;Q9U3A6;A0A486WUH7;A0A486WV45;A0A486WV70;A0A486WXX8	A0A486WV70_CAEEL;Q8I4G9_CAEEL;Q8I4H0_CAEEL;Q9U3A6_CAEEL	dab-1	PID domain-containing protein	Color2 [A=255, R=169, G=169, B=169]	1	4				developmental process [GO:0032502];ecdysis, collagen and cuticulin-based cuticle [GO:0042395];embryo development ending in birth or egg hatching [GO:0009792];nematode larval development [GO:0002119];oviposition [GO:0018991];positive regulation of endocytosis [GO:0045807];positive regulation of growth rate [GO:0040010];positive regulation of locomotion [GO:0040017];protein localization [GO:0008104…	cell cortex [GO:0005938];clathrin-coated vesicle [GO:0030136];cytoplasm [GO:0005737];extrinsic component of cytoplasmic side of plasma membrane [GO:0031234];Golgi-associated vesicle [GO:0005798];vesicle [GO:0031982]	clathrin heavy chain binding [GO:0032050];protein domain specific binding [GO:0019904]		24.41699982	24.41699982	24.54039955	24.53450012	24.49839973	24.41699982	24.54039955	24.50449944
	1.152486996	0.054699898	A0A486WV95;O45087	A0A486WV95;O45087	A0A486WV95_CAEEL;O45087_CAEEL	dyci-1	WD_REPEATS_REGION domain-containing protein	Color2 [A=255, R=169, G=169, B=169]	1	4				microtubule-based movement [GO:0007018];transport along microtubule [GO:0010970]	cytoplasmic dynein complex [GO:0005868]	dynein heavy chain binding [GO:0045504];dynein light chain binding [GO:0045503]		24.88579941	24.8239994	24.85759926	24.92709923	24.81909943	24.84799957	24.78949928	24.81909943
	0.071270866	-0.037974834	A0A486WVK8;A0A486WWU3;D7SFN6;D9N138;D9N139;Q18874	A0A486WVK8;A0A486WWU3;D7SFN6;D9N138;D9N139;Q18874	A0A486WVK8_CAEEL;A0A486WWU3_CAEEL;D7SFN6_CAEEL;D9N138_CAEEL;D9N139_CAEEL;Q18874_CAEEL	C56A3.6	Calcium uptake protein 3, mitochondrial	Color2 [A=255, R=169, G=169, B=169]	1	4				calcium import into the mitochondrion [GO:0036444];mitochondrial calcium ion homeostasis [GO:0051560]	uniplex complex [GO:1990246]	calcium ion binding [GO:0005509]		20.2989006	19.9741993	20.15810013	19.78700066	19.63629913	20.23019981	20.18250084	20.32110023
	0.052648526	0.012599468	A0A486WVV5;A0A486WX36;A0A486WY49;G5EF49	A0A486WVV5;A0A486WX36;A0A486WY49;G5EF49	A0A486WVV5_CAEEL;A0A486WX36_CAEEL;A0A486WY49_CAEEL;G5EF49_CAEEL	C34F6.10	Trithorax group protein osa	Color2 [A=255, R=169, G=169, B=169]	1	4					integral component of membrane [GO:0016021]			19.45910072	19.37459946	19.39819908	19.33839989	19.1711998	19.45210075	19.35070038	19.54590034
	0.064087892	0.005600452	A0A486WWU7;O16518;Q86S57;Q8MXJ7	A0A486WWU7;O16518;Q86S57;Q8MXJ7	A0A486WWU7_CAEEL;O16518_CAEEL;Q86S57_CAEEL;Q8MXJ7_CAEEL	alh-4	Aldehyde dehydrogenase	Color2 [A=255, R=169, G=169, B=169]	1	4				cellular aldehyde metabolic process [GO:0006081]	cytoplasm [GO:0005737];integral component of membrane [GO:0016021]	aldehyde dehydrogenase (NAD+) activity [GO:0004029]		26.85040092	26.87409973	26.82640076	26.75169945	26.85040092	26.81419945	26.77709961	26.83849907
	0.643990915	0.008850098	A0A486WX07;B5BM23;B5BM24;Q21531;Q7JMF0	B5BM23;B5BM24;Q21531;Q7JMF0;A0A486WX07	A0A486WX07_CAEEL;B5BM23_CAEEL;B5BM24_CAEEL;Q21531_CAEEL;Q7JMF0_CAEEL	ifg-1	MIF4G domain-containing protein	Color2 [A=255, R=169, G=169, B=169]	1	4					cytosol [GO:0005829];eukaryotic translation initiation factor 4F complex [GO:0016281]	mRNA binding [GO:0003729];translation initiation factor activity [GO:0003743]		25.78709984	25.77960014	25.77709961	25.7670002	25.77709961	25.75429916	25.76950073	25.77449989
	1.092009633	-0.079099655	A0A486WX27;A0A486WY01;Q5WRT8;Q5WRT9	A0A486WX27;A0A486WY01;Q5WRT8;Q5WRT9	A0A486WX27_CAEEL;A0A486WY01_CAEEL;Q5WRT8_CAEEL;Q5WRT9_CAEEL	npp-21	Nuclear Pore complex Protein	Color2 [A=255, R=169, G=169, B=169]	1	4				mRNA export from nucleus [GO:0006406];regulation of mitotic spindle assembly [GO:1901673]	nuclear pore [GO:0005643]	structural constituent of nuclear pore [GO:0017056]		24.05260086	24.01049995	24.0189991	24.15649986	24.16419983	24.1718998	24.10149956	24.11739922
	0.588372451	-0.135524273	A0A486WX46;A0A486WY26;H2KY88;Q8MQ22	A0A486WX46;A0A486WY26;H2KY88;Q8MQ22	A0A486WX46_CAEEL;A0A486WY26_CAEEL;H2KY88_CAEEL;Q8MQ22_CAEEL	CELE_F56C9.10	BCAS3 domain-containing protein	Color2 [A=255, R=169, G=169, B=169]	1	4				autophagy [GO:0006914];response to starvation [GO:0042594]	cytoplasm [GO:0005737]			23.86700058	23.68650055	23.99329948	23.93160057	24.18709946	23.98469925	24.06909943	23.77960014
	1.031951203	0.098124981	A0A486WXA9;Q3Y409	H2L003;A0A486WTT8;A0A486WX74;A0A486WXA9;H2L004;Q3Y409	A0A486WXA9_CAEEL;Q3Y409_CAEEL	lmd-3	LysM domain-containing protein	Color2 [A=255, R=169, G=169, B=169]	1	4				determination of adult lifespan [GO:0008340];response to heat [GO:0009408];response to oxidative stress [GO:0006979]	nucleus [GO:0005634]			22.76549911	22.75329971	22.91160011	22.76749992	22.77149963	22.62759972	22.73270035	22.67359924
	0.171996342	-0.199399948	A0A486WXG9	A0A486WXG9	A0A486WXG9_CAEEL	CELE_F54D11.4	DEK_C domain-containing protein	Color2 [A=255, R=169, G=169, B=169]	1	4								22.8689003	23.58690071	22.34840012	21.87269974	22.45509911	22.38570023	23.33760071	23.29610062
	1.309915526	0.165574551	A0A486WXP9;G5EDJ6	A0A486WXP9;D7SFQ5;D7SFQ6;G5EDJ6	A0A486WXP9_CAEEL;G5EDJ6_CAEEL	dnj-25	J domain-containing protein	Color2 [A=255, R=169, G=169, B=169]	1	4				clathrin coat disassembly [GO:0072318];clathrin-dependent endocytosis [GO:0072583];receptor-mediated endocytosis [GO:0006898]	cytoplasm [GO:0005737];intracellular membrane-bounded organelle [GO:0043231];vesicle [GO:0031982]	clathrin binding [GO:0030276]		23.76950073	23.75939941	23.87639999	23.94949913	23.64310074	23.59830093	23.63199997	23.81909943
	0.057877045	0.003275394	A0A486WY88;G5EE12	G5EE12;A0A486WY88	A0A486WY88_CAEEL;G5EE12_CAEEL	cash-1	Striatin domain-containing protein	Color2 [A=255, R=169, G=169, B=169]	1	4				epithelial tube morphogenesis [GO:0060562];positive regulation of endocytic recycling [GO:2001137];positive regulation of GTPase activity [GO:0043547];regulation of Golgi organization [GO:1903358]	membrane [GO:0016020];protein-containing complex [GO:0032991]	calmodulin binding [GO:0005516];protein-containing complex binding [GO:0044877]	Peripheral membrane protein {ECO:0000256|ARBA:ARBA00004170}.;SUBCELLULAR LOCATION: Membrane {ECO:0000256|ARBA:ARBA00004170}	24.45509911	24.40410042	24.41699982	24.39100075	24.41049957	24.39100075	24.39749908	24.45509911
+	2.275290812	0.902225018	A0A486WYQ4;Q2XMY3;Q2XMY4	A0A486WYQ4;Q2XMY3;Q2XMY4	A0A486WYQ4_CAEEL;Q2XMY3_CAEEL;Q2XMY4_CAEEL	CELE_W08G11.3	Trichohyalin	Color2 [A=255, R=169, G=169, B=169]	1	4								18.92429924	18.98559952	18.89970016	19.60540009	18.43219948	18.23789978	17.83569908	18.3003006
	0.515955966	-0.184424877	A0A4V0IIR6	A0A4V0IIR6	A0A4V0IIR6_CAEEL	ifa-1	Intermediate filament protein ifa-1	Color2 [A=255, R=169, G=169, B=169]	1	4					intermediate filament [GO:0005882]			22.38050079	22.16119957	21.68000031	21.83460045	22.30450058	22.18560028	22.21850014	22.08539963
+	2.781271566	0.247924805	A0A4V0IJD5;A0A4V0IKJ7;Q20626	A0A4V0IJD5;A0A4V0IJF1;A0A4V0IKE7;A0A4V0IKI2;A0A4V0IKJ7;A0A4V0IKK7;A0A4V0IKZ1;A0A4V0ILU3;A0A4V0IM76;A0A4V0INJ4;A0A4V0INR9;A0A4V6M3D2;O45541;O45544;Q20625;Q20626;Q565D1;Q565D2;Q6BEV6	A0A4V0IJD5_CAEEL;A0A4V0IKJ7_CAEEL;Q20626_CAEEL	CELE_F49E2.5	Translation initiation factor IF-2	Color2 [A=255, R=169, G=169, B=169]	1	4								25.69440079	25.78949928	25.83359909	25.90880013	25.54039955	25.55509949	25.55220032	25.58690071
	0.022024535	0.003974438	A0A4V0IJI7;H2L0D5;Q21164	A0A4V0IJI7;H2L0D5;Q21164	A0A4V0IJI7_CAEEL;H2L0D5_CAEEL;Q21164_CAEEL	lron-7	LRRCT domain-containing protein	Color2 [A=255, R=169, G=169, B=169]	1	4				collagen fibril organization [GO:0030199]	extracellular matrix [GO:0031012];integral component of membrane [GO:0016021]			24.84799957	24.77449989	24.77960014	24.61529922	24.77960014	24.76950073	24.80929947	24.64310074
	0.777971853	0.056524754	A0A4V0IJW4;G5ED33	G5ED33;G5EFE0;O18250;Q7YTG1;A0A061ACM2;A0A061ACP8;A0A061ADW6;A0A4V0IJW4;A0A4V6M3U0	A0A4V0IJW4_CAEEL;G5ED33_CAEEL	eps-8	SH3 domain-containing protein	Color2 [A=255, R=169, G=169, B=169]	1	4				actin filament bundle assembly [GO:0051017];barbed-end actin filament capping [GO:0051016];digestive tract morphogenesis [GO:0048546];embryonic morphogenesis [GO:0048598];epidermis morphogenesis [GO:0048730];intermediate filament organization [GO:0045109];maintenance of protein location [GO:0045185];nematode larval development [GO:0002119];regulation of Rho protein signal transduction [GO:0035023…	apical part of cell [GO:0045177];brush border [GO:0005903];cytoplasm [GO:0005737];hemidesmosome [GO:0030056];plasma membrane [GO:0005886]	actin binding [GO:0003779];actin filament binding [GO:0051015];cytoskeletal protein binding [GO:0008092]		26.08939934	26.05879974	26.15649986	26.11149979	25.98469925	26.05260086	26.02750015	26.12529945
+	5.648113591	0.395675182	A0A4V0IK01;G5ED27	G5EDG4;A0A4V0IK01;A0A4V0ILL2;G5ED27;G5EG33	A0A4V0IK01_CAEEL;G5ED27_CAEEL	him-4	EGF-like domain-containing protein	Color2 [A=255, R=169, G=169, B=169]	1	4				basement membrane disassembly [GO:0034769];basement membrane organization [GO:0071711];heterophilic cell-cell adhesion via plasma membrane cell adhesion molecules [GO:0007157];homophilic cell adhesion via plasma membrane adhesion molecules [GO:0007156]	adherens junction [GO:0005912];basement membrane [GO:0005604];extracellular matrix [GO:0031012]	calcium ion binding [GO:0005509];extracellular matrix structural constituent [GO:0005201]		25.71290016	25.69980049	25.64859962	25.72599983	25.32390022	25.28910065	25.26429939	25.32729912
+	2.456959849	-0.533225536	A0A4V0IK50;A0A4V6M4Y3;B9WRS6;H2KYL7;H2KYL8	A0A4V0IK50;A0A4V6M4Y3;B9WRS6;H2KYL7;H2KYL8	A0A4V0IK50_CAEEL;A0A4V6M4Y3_CAEEL;B9WRS6_CAEEL;H2KYL7_CAEEL;H2KYL8_CAEEL	tnt-3	TropoNin T	Color2 [A=255, R=169, G=169, B=169]	1	4				muscle contraction [GO:0006936];regulation of muscle contraction [GO:0006937];sarcomere organization [GO:0045214]	troponin complex [GO:0005861]	tropomyosin binding [GO:0005523]		23.8288002	24.0189991	24.19459915	24.24629974	24.63199997	24.41699982	24.66489983	24.70770073
+	3.254288116	0.299975395	A0A4V0IKA6;A0A4V0IKE4;A0A4V0IM30;H2KZQ8;H2KZQ9;Q95ZV3	A0A4V0IKA6;A0A4V0IKE4;A0A4V0IM30;H2KZQ8;H2KZQ9;Q95ZV3	A0A4V0IKA6_CAEEL;A0A4V0IKE4_CAEEL;A0A4V0IM30_CAEEL;H2KZQ8_CAEEL;H2KZQ9_CAEEL;Q95ZV3_CAEEL	sec-16a.2	Protein transport protein sec16	Color2 [A=255, R=169, G=169, B=169]	1	4				autophagy [GO:0006914];COPII vesicle coating [GO:0048208];Golgi organization [GO:0007030];protein localization to endoplasmic reticulum exit site [GO:0070973];protein transport [GO:0015031]	endoplasmic reticulum exit site [GO:0070971];ER to Golgi transport vesicle membrane [GO:0012507];Golgi membrane [GO:0000139]		SUBCELLULAR LOCATION: Golgi apparatus membrane {ECO:0000256|RuleBase:RU364101}.	23.90430069	24.02750015	24.05260086	24.01049995	23.63199997	23.67569923	23.70770073	23.77960014
	0.37296512	0.053024769	A0A4V0IKG1;A0A4V0IKJ4;A0A4V0IL12;A0A4V0ILV9;A0A4V0IM91;A0A4V0INT8;D6R8W9;J7S122	A0A4V0IKG1;A0A4V0IKJ4;A0A4V0IL12;A0A4V0ILV9;A0A4V0IM91;A0A4V0INT8;D6R8W9;J7S122	A0A4V0IKG1_CAEEL;A0A4V0IKJ4_CAEEL;A0A4V0IL12_CAEEL;A0A4V0ILV9_CAEEL;A0A4V0IM91_CAEEL;A0A4V0INT8_CAEEL;D6R8W9_CAEEL;J7S122_CAEEL	rbc-1	WD_REPEATS_REGION domain-containing protein	Color2 [A=255, R=169, G=169, B=169]	1	4				vacuolar acidification [GO:0007035]	RAVE complex [GO:0043291]			22.42980003	22.46260071	22.53800011	22.64310074	22.36720085	22.52370071	22.43490028	22.53560066
	0.076614228	0.050000191	A0A4V0IKG6;O17566	O17566;A0A4V0IKG6	A0A4V0IKG6_CAEEL;O17566_CAEEL	gck-4	Protein kinase domain-containing protein	Color2 [A=255, R=169, G=169, B=169]	1	4				protein phosphorylation [GO:0006468]	cytoplasm [GO:0005737]	ATP binding [GO:0005524];protein serine/threonine kinase activity [GO:0004674]		20.70560074	20.56380081	20.69709969	21.10149956	21.27070045	20.28969955	20.62759972	20.68000031
+	1.330443139	-0.947575569	A0A4V0IKH6;A0A4V0IKL1;A0A4V0IL24;A0A4V0IN69;A0A4V0INN2;A0A4V0INV4;Q9XXK5	A0A4V0IKH6;A0A4V0IKL1;A0A4V0IL24;A0A4V0IN69;A0A4V0INN2;A0A4V0INV4;Q9XXK5	A0A4V0IKH6_CAEEL;A0A4V0IKL1_CAEEL;A0A4V0IL24_CAEEL;A0A4V0IN69_CAEEL;A0A4V0INN2_CAEEL;A0A4V0INV4_CAEEL;Q9XXK5_CAEEL	scd-1	Suppressor of Constitutive Dauer formation	Color2 [A=255, R=169, G=169, B=169]	1	4								18.41259956	18.64850044	18.90850067	19.28039932	19.40430069	20.10930061	20.49300003	19.03370094
	0.963243447	0.35757494	A0A4V0IL76;A0A4V0ILM7;G5EFX2;G5EGE3	G5EFX2;G5EGE3;A0A4V0IL76;A0A4V0ILM7	A0A4V0IL76_CAEEL;A0A4V0ILM7_CAEEL;G5EFX2_CAEEL;G5EGE3_CAEEL	pkn-1	Protein kinase C	Color2 [A=255, R=169, G=169, B=169]	1	4				intracellular signal transduction [GO:0035556];peptidyl-serine phosphorylation [GO:0018105]	cytoplasm [GO:0005737];M band [GO:0031430];nucleus [GO:0005634];striated muscle dense body [GO:0055120]	ATP binding [GO:0005524];calcium-dependent protein kinase C activity [GO:0004698];protein serine/threonine kinase activity [GO:0004674];small GTPase binding [GO:0031267]	SUBCELLULAR LOCATION: Nucleus {ECO:0000256|ARBA:ARBA00004123}.	22.22430038	22.27639961	22.96719933	22.41180038	22.09180069	21.93519974	22.08209991	22.34029961
	0.358279612	0.012549877	A0A4V0ILI5;Q9GRY9	A0A4V0ILI5;E0R7K7;Q9GRY9	A0A4V0ILI5_CAEEL;Q9GRY9_CAEEL	nova-1	KH domain-containing protein	Color2 [A=255, R=169, G=169, B=169]	1	4				mRNA processing [GO:0006397];regulation of alternative mRNA splicing, via spliceosome [GO:0000381];regulation of gene expression [GO:0010468]	cytoplasm [GO:0005737];nucleus [GO:0005634]	mRNA binding [GO:0003729]		25.85989952	25.88579941	25.87409973	25.86940002	25.88809967	25.87879944	25.8288002	25.84329987
	1.289289439	0.337374687	A0A4V0INE6;A0A4V6M3D6	A0A4V0INE6;A0A4V6M3D6	A0A4V0INE6_CAEEL;A0A4V6M3D6_CAEEL	pes-8	Patterned Expression Site	Color2 [A=255, R=169, G=169, B=169]	1	4					integral component of membrane [GO:0016021]			23.07889938	23.55220032	23.45509911	23.33760071	22.81130028	22.98290062	23.26790047	23.0121994
	1.101213037	-0.135450363	A0A4V0ING2;H2KZN9	Q5WRR1;A0A4V0ING2;H2KZN8;H2KZN9;Q8MPV0	A0A4V0ING2_CAEEL;H2KZN9_CAEEL	wrk-1	Wrapper/Rega-1/Klingon homolog	Color2 [A=255, R=169, G=169, B=169]	1	4				homophilic cell adhesion via plasma membrane adhesion molecules [GO:0007156];synapse organization [GO:0050808]	axon [GO:0030424];neuronal cell body [GO:0043025];plasma membrane [GO:0005886]	axon guidance receptor activity [GO:0008046]		24.65950012	24.65399933	24.48620033	24.49230003	24.68650055	24.63199997	24.8288002	24.68650055
+	0.801893166	1.546625614	A0A4V6M3X3	A0A4V0IJU8;A0A4V6M3X3	A0A4V6M3X3_CAEEL	cdh-12	CaDHerin family	Color2 [A=255, R=169, G=169, B=169]	1	4				homophilic cell adhesion via plasma membrane adhesion molecules [GO:0007156]	integral component of membrane [GO:0016021];plasma membrane [GO:0005886]	calcium ion binding [GO:0005509]		20.06830025	22.13010025	22.26790047	22.2989006	20.22839928	19.03269958	18.96649933	22.35110092
	0.760974944	0.094175339	A0A5E4LWN1;A0A5E4M2N5	A0A5E4LWN1;A0A5E4M2N5;H2KZS2;H2KZS3;L8E6J9;Q8MXJ1	A0A5E4LWN1_CAEEL;A0A5E4M2N5_CAEEL	CELE_T23E7.2	Fibronectin type-III domain-containing protein	Color2 [A=255, R=169, G=169, B=169]	1	4								27.10149956	26.96500015	26.93160057	27.12140083	27.0401001	26.87409973	26.94280052	26.88579941
	0.378627334	-0.037374973	A0A5E4LWV7;A0A5E4LZU4;A0A5E4M3N2;H2L0I2;H2L0I3;H2L0I4	H2L0I2;H2L0I3;H2L0I4;A0A5E4LWV7;A0A5E4LZU4;A0A5E4M3N2	A0A5E4LWV7_CAEEL;A0A5E4LZU4_CAEEL;A0A5E4M3N2_CAEEL;H2L0I2_CAEEL;H2L0I3_CAEEL;H2L0I4_CAEEL	lfi-1	Lin-5 (Five) Interacting protein	Color2 [A=255, R=169, G=169, B=169]	1	4					kinetochore microtubule [GO:0005828];nucleus [GO:0005634]			24.89500046	24.87170029	24.80439949	24.78949928	24.96279907	24.88579941	24.86700058	24.79450035
	0.253407059	0.027624607	A0A5E4LXR0	A0A5E4LXR0	A0A5E4LXR0_CAEEL	nmy-1	Non-muscle MYosin	Color2 [A=255, R=169, G=169, B=169]	1	4					myosin filament [GO:0032982];myosin II complex [GO:0016460];sarcomere [GO:0030017]	actin filament binding [GO:0051015];ATP binding [GO:0005524];microfilament motor activity [GO:0000146]	SUBCELLULAR LOCATION: Cytoplasm, myofibril {ECO:0000256|ARBA:ARBA00004657}.	24.54039955	24.35110092	24.44879913	24.41699982	24.46759987	24.37120056	24.41699982	24.39100075
+	3.497207136	-0.630049706	A0A5E4LYH5;A0A5E4LZF2;A0A5E4LZK1;A0A5E4M3E5;H2KZP5;Q8IFX6	A0A5E4LYH5;A0A5E4LZF2;A0A5E4LZK1;A0A5E4M3E5;H2KZP5;Q8IFX6	A0A5E4LYH5_CAEEL;A0A5E4LZF2_CAEEL;A0A5E4LZK1_CAEEL;A0A5E4M3E5_CAEEL;H2KZP5_CAEEL;Q8IFX6_CAEEL	CELE_K06A9.1	VWFA domain-containing protein	Color2 [A=255, R=169, G=169, B=169]	1	4					integral component of membrane [GO:0016021]			20.27639961	20.33209991	20.24189949	20.18250084	21.12059975	20.80340004	20.77149963	20.85759926
	0.928971332	0.160749435	A0A5E4LZG5;A0A5E4M3B1	A0A5E4LZG5;A0A5E4M3B1	A0A5E4LZG5_CAEEL;A0A5E4M3B1_CAEEL	CELE_H11E01.3	Serine-rich adhesin for platelets	Color2 [A=255, R=169, G=169, B=169]	1	4								21.55920029	21.65399933	21.55920029	21.77960014	21.42210007	21.30450058	21.61860085	21.56380081
	1.006847037	-0.122100353	A0A5K1ICF1;Q18782	A0A5K1ICF1;Q18782	A0A5K1ICF1_CAEEL;Q18782_CAEEL	znf-598	RING-type E3 ubiquitin transferase	Color2 [A=255, R=169, G=169, B=169]	1	4				protein ubiquitination [GO:0016567];rescue of stalled ribosome [GO:0072344]		metal ion binding [GO:0046872];ribosome binding [GO:0043022];ubiquitin protein ligase activity [GO:0061630]		23.5284996	23.50449944	23.44249916	23.35110092	23.70770073	23.50449944	23.59830093	23.50449944
	1.131378013	0.205599308	A0A5S9MMA9;A0A5S9MMB0;A0A5S9MMI0;A0A5S9MMS0;A0A5S9MNG3;A0A5S9MNN4;A0A5S9MPU7;A0A5S9MQJ1;A0A5S9MRP0;G5ECB3;G5ECB4;G5EDB1	A0A5S9MMA9;A0A5S9MMB0;A0A5S9MMI0;A0A5S9MMS0;A0A5S9MNG3;A0A5S9MNN4;A0A5S9MPU7;A0A5S9MQJ1;A0A5S9MRP0;G5ECB3;G5ECB4;G5EDB1	A0A5S9MMA9_CAEEL;A0A5S9MMB0_CAEEL;A0A5S9MMI0_CAEEL;A0A5S9MMS0_CAEEL;A0A5S9MNG3_CAEEL;A0A5S9MNN4_CAEEL;A0A5S9MPU7_CAEEL;A0A5S9MQJ1_CAEEL;A0A5S9MRP0_CAEEL;G5ECB3_CAEEL;G5ECB4_CAEEL;G5EDB1_CAEEL	srap-1	Serine Rich Adhesion Protein-like	Color2 [A=255, R=169, G=169, B=169]	1	4								24.18709946	24.39749908	24.44249916	24.46139908	24.04430008	24.36450005	24.08539963	24.1718998
+	3.228719359	0.433524609	A0A5S9MML0	A0A5S9MML0	A0A5S9MML0_CAEEL	CELE_F10G7.10	E3 ubiquitin-protein ligase	Color2 [A=255, R=169, G=169, B=169]	1	4		PATHWAY: Protein modification;protein ubiquitination. {ECO:0000256|RuleBase:RU366018}.		ubiquitin-dependent protein catabolic process via the N-end rule pathway [GO:0071596]		ubiquitin protein ligase activity [GO:0061630];zinc ion binding [GO:0008270]		22.25930023	22.23320007	22.16419983	22.07889938	21.89870071	21.68000031	21.74710083	21.67569923
	0.935139681	0.412949562	A0A5S9MQG4	A0A5S9MQG4	A0A5S9MQG4_CAEEL	CELE_Y92H12BL.7	Rho-GAP domain-containing protein	Color2 [A=255, R=169, G=169, B=169]	1	4				signal transduction [GO:0007165]				21.6140995	21.73480034	21.78359985	22.1487999	21.66710091	21.25930023	20.93160057	21.77149963
	1.205356119	-0.158524513	A0A679L8N0;A0A679L8S1	A0A679L8N0;A0A679L8S1;A0A8S4QFA8	A0A679L8N0_CAEEL;A0A679L8S1_CAEEL	CELE_Y39E4B.10	Rap-GAP domain-containing protein	Color2 [A=255, R=169, G=169, B=169]	1	4								23.94059944	23.91340065	23.90430069	23.68650055	23.96719933	24.03590012	23.95840073	24.11739922
	0.941155369	0.269674778	A0A679L8R0	A0A679L8R0	A0A679L8R0_CAEEL	esyt-2	C2 domain-containing protein	Color2 [A=255, R=169, G=169, B=169]	1	4				endoplasmic reticulum-plasma membrane tethering [GO:0061817];lipid transport [GO:0006869]	endoplasmic reticulum membrane [GO:0005789];integral component of membrane [GO:0016021];plasma membrane [GO:0005886]	lipid binding [GO:0008289]	Multi-pass membrane protein {ECO:0000256|ARBA:ARBA00004141}.;Multi-pass membrane protein {ECO:0000256|ARBA:ARBA00004477}. Membrane {ECO:0000256|ARBA:ARBA00004141};Peripheral membrane protein {ECO:0000256|ARBA:ARBA00004202}. Endoplasmic reticulum membrane {ECO:0000256|ARBA:ARBA00004477};SUBCELLULAR LOCATION: Cell membrane {ECO:0000256|ARBA:ARBA00004202}	23.19459915	23.02409935	23.11739922	23.13319969	22.60059929	22.95299911	22.63640022	23.20059967
	1.465596326	-0.109050274	A0A6V7QYI0	A0A6V7QYI0	A0A6V7QYI0_CAEEL	aqp-7	AQuaPorin or aquaglyceroporin related	Color2 [A=255, R=169, G=169, B=169]	1	4				glycerol transmembrane transport [GO:0015793];water transport [GO:0006833]	basolateral plasma membrane [GO:0016323];integral component of membrane [GO:0016021];plasma membrane [GO:0005886]	glycerol channel activity [GO:0015254];water channel activity [GO:0015250]	Multi-pass membrane protein {ECO:0000256|ARBA:ARBA00004141}.;SUBCELLULAR LOCATION: Membrane {ECO:0000256|ARBA:ARBA00004141}	25.2133007	25.16419983	25.10149956	25.1984005	25.27499962	25.2317009	25.23900032	25.36790085
	0.973860277	-0.179674149	A0A7R9SUI7;A0A7R9SUL6;A0A7R9SUM0;A0A7R9SW78;A0A7R9XND1;Q9N4U0	Q9N4U0;A0A7R9SUI7;A0A7R9SUL6;A0A7R9SUM0;A0A7R9SW78;A0A7R9XND1	A0A7R9SUI7_CAEEL;A0A7R9SUL6_CAEEL;A0A7R9SUM0_CAEEL;A0A7R9SW78_CAEEL;A0A7R9XND1_CAEEL;Q9N4U0_CAEEL	cyh-1	CYclin H	Color2 [A=255, R=169, G=169, B=169]	1	4				phosphorylation of RNA polymerase II C-terminal domain [GO:0070816];regulation of cyclin-dependent protein serine/threonine kinase activity [GO:0000079];regulation of transcription by RNA polymerase II [GO:0006357]	nucleus [GO:0005634];transcription factor TFIIK complex [GO:0070985]	cyclin-dependent protein serine/threonine kinase regulator activity [GO:0016538]		23.60960007	23.39100075	23.51650047	23.37779999	23.78949928	23.75939941	23.60960007	23.45509911
	1.937346141	0.241074562	A0A7R9SUJ3;Q9XWF1	A0A7R9SUJ3;Q7Z1J7;Q9XWF1	A0A7R9SUJ3_CAEEL;Q9XWF1_CAEEL	CELE_Y52B11A.3;Y52B11A.3	Cytochrome-b5 reductase	Color2 [A=255, R=169, G=169, B=169]	1	4				generation of precursor metabolites and energy [GO:0006091];superoxide metabolic process [GO:0006801]	endoplasmic reticulum [GO:0005783]	cytochrome-b5 reductase activity, acting on NAD(P)H [GO:0004128];heme binding [GO:0020037];metal ion binding [GO:0046872];oxidoreductase activity [GO:0016491]		21.92429924	22.09830093	22.13319969	21.90239906	21.7954998	21.82690048	21.79150009	21.68000031
	0.59383409	0.276025295	A0A7R9SVJ0;Q9N3I1	A0A7R9SVJ0;Q9N3I1	A0A7R9SVJ0_CAEEL;Q9N3I1_CAEEL	CELE_Y51H7C.13;Y51H7C.13	CC domain-containing protein	Color2 [A=255, R=169, G=169, B=169]	1	4								26.75169945	27.59690094	27.25349998	26.93160057	26.5753994	27.00839996	27.08130074	26.76449966
	1.062515843	0.120325089	A0A7R9SW65;H2L0D7	H2L0D7;H2L0D8;A0A7R9SW65;Q6AW09	A0A7R9SW65_CAEEL;H2L0D7_CAEEL	CELE_Y47G6A.19;Y47G6A.19	ShKT domain-containing protein	Color2 [A=255, R=169, G=169, B=169]	1	4				proteolysis [GO:0006508]	extracellular space [GO:0005615]	metallocarboxypeptidase activity [GO:0004181];zinc ion binding [GO:0008270]		24.04430008	24.23900032	24.15649986	24.08539963	23.94949913	24.10950089	24.04430008	23.94059944
+	1.465291496	0.40122509	A0A7R9XMY7	A0A7R9XMY7;O16583	A0A7R9XMY7_CAEEL	Y59C2A.2	Membralin	Color2 [A=255, R=169, G=169, B=169]	1	4					integral component of membrane [GO:0016021]			22.4375	22.60960007	22.70560074	22.74920082	22.5284996	22.35110092	22.0258007	21.99160004
	0.757169527	-0.050900459	A0A7R9XN32;Q9N3G1	A0A7R9XN32;Q9N3G1	A0A7R9XN32_CAEEL;Q9N3G1_CAEEL	CELE_Y53G8AR.8;Y53G8AR.8	ATP synthase subunit s, mitochondrial	Color2 [A=255, R=169, G=169, B=169]	1	4				SCF-dependent proteasomal ubiquitin-dependent protein catabolic process [GO:0031146]	mitochondrial inner membrane [GO:0005743];mitochondrion [GO:0005739];SCF ubiquitin ligase complex [GO:0019005]		SUBCELLULAR LOCATION: Membrane {ECO:0000256|ARBA:ARBA00004370}. Mitochondrion {ECO:0000256|ARBA:ARBA00004173}.	22.77149963	22.67569923	22.79150009	22.77960014	22.76140022	22.81130028	22.7935009	22.85569954
	0.058120184	0.008924484	A0A8D9I604;P91862	A0A8D9I604;P91862	A0A8D9I604_CAEEL;P91862_CAEEL	metl-17	MEthylTransferase Like	Color2 [A=255, R=169, G=169, B=169]	1	4				methylation [GO:0032259];translation [GO:0006412]	mitochondrial small ribosomal subunit [GO:0005763];mitochondrion [GO:0005739]	methyltransferase activity [GO:0008168];structural constituent of ribosome [GO:0003735]		22.28210068	22.30730057	22.20059967	22.21249962	22.17040062	22.1916008	22.22430038	22.38050079
	0.006579191	-0.002074718	A0A8D9I628;G5ED98	G5ED98;A0A8D9I628	A0A8D9I628_CAEEL;G5ED98_CAEEL	ppk-3	1-phosphatidylinositol-3-phosphate 5-kinase	Color2 [A=255, R=169, G=169, B=169]	1	4				phosphatidylinositol phosphate biosynthetic process [GO:0046854];phosphorylation [GO:0016310]	axon [GO:0030424];cytoplasm [GO:0005737];endosome membrane [GO:0010008];neuronal cell body [GO:0043025]	1-phosphatidylinositol-3-phosphate 5-kinase activity [GO:0000285];ATP binding [GO:0005524];metal ion binding [GO:0046872];phosphatidylinositol-3-phosphate binding [GO:0032266]		20.95210075	21.35379982	21.31010056	21.35379982	21.28770065	21.13319969	21.32110023	21.23609924
+	1.352601655	-0.942225456	A0A8D9I6U5	A0A8D9I6U5	A0A8D9I6U5_CAEEL	usp-5	Ubiquitin carboxyl-terminal hydrolase	Color2 [A=255, R=169, G=169, B=169]	1	4				protein deubiquitination [GO:0016579];ubiquitin-dependent protein catabolic process [GO:0006511]		cysteine-type deubiquitinase activity [GO:0004843];zinc ion binding [GO:0008270]		20.24189949	19.81450081	20.03089905	20.24959946	20.22270012	21.48250008	21.75530052	20.64529991
+	1.19578997	-1.517400265	A0A8D9MHE6	A0A8D9MHE6	A0A8D9MHE6_CAEEL	imph-1	IMP Homolog	Color2 [A=255, R=169, G=169, B=169]	1	4						RNA binding [GO:0003723]		22.04260063	21.76749992	21.73069954	19.21459961	22.64970016	22.61860085	22.98819923	22.56850052
	1.006219536	-0.183650494	A0A8D9MJ86	A0A8D9I637;A0A8D9I7J7;A0A8D9MHU6;A0A8D9MJ86;A0A8D9MJW7;G5EDQ0;Q22833	A0A8D9MJ86_CAEEL	clh-1	Chloride channel protein	Color2 [A=255, R=169, G=169, B=169]	1	4				chloride transport [GO:0006821]	integral component of membrane [GO:0016021];integral component of plasma membrane [GO:0005887];plasma membrane [GO:0005886]	voltage-gated chloride channel activity [GO:0005247]	Multi-pass membrane protein {ECO:0000256|ARBA:ARBA00004141}.;SUBCELLULAR LOCATION: Membrane {ECO:0000256|ARBA:ARBA00004141}	23.47999954	23.40410042	23.23749924	23.54039955	23.78949928	23.59830093	23.51650047	23.49230003
	0.137589522	-0.087174892	A0A8S4Q9J2;A0A8S4QAZ9;A0A8S4QD72;A0A8S4QFC8;A0A8S4QGL9;H2L028	H2L028;A0A8S4Q9J2;A0A8S4QAZ9;A0A8S4QD72;A0A8S4QFC8;A0A8S4QGL9	A0A8S4Q9J2_CAEEL;A0A8S4QAZ9_CAEEL;A0A8S4QD72_CAEEL;A0A8S4QFC8_CAEEL;A0A8S4QGL9_CAEEL;H2L028_CAEEL	wht-7	ABC transporter domain-containing protein	Color2 [A=255, R=169, G=169, B=169]	1	4				transmembrane transport [GO:0055085]	integral component of membrane [GO:0016021];membrane [GO:0016020];plasma membrane [GO:0005886]	ABC-type transporter activity [GO:0140359];ATP binding [GO:0005524];ATPase-coupled transmembrane transporter activity [GO:0042626]	Multi-pass membrane protein {ECO:0000256|ARBA:ARBA00004141}.;SUBCELLULAR LOCATION: Membrane {ECO:0000256|ARBA:ARBA00004141}	22.0053997	21.62310028	21.77560043	22.37779999	22.4897995	21.93519974	21.64970016	22.05590057
	0.237927736	0.266800404	A0A8S4Q9R2;A0A8S4QB36;A0A8S4QBH2;A0A8S4QC16;A0A8S4QC26;A0A8S4QDC4;A0A8S4QFI2;A7LPD6;Q22096	A0A8S4Q9R2;A0A8S4QB36;A0A8S4QBH2;A0A8S4QC16;A0A8S4QC26;A0A8S4QDC4;A0A8S4QFI2;A7LPD6;Q22096	A0A8S4Q9R2_CAEEL;A0A8S4QB36_CAEEL;A0A8S4QBH2_CAEEL;A0A8S4QC16_CAEEL;A0A8S4QC26_CAEEL;A0A8S4QDC4_CAEEL;A0A8S4QFI2_CAEEL;A7LPD6_CAEEL;Q22096_CAEEL	igcm-3	ImmunoGlobulin-like Cell adhesion Molecule family	Color2 [A=255, R=169, G=169, B=169]	1	4				cell-cell adhesion [GO:0098609]	cell-cell junction [GO:0005911];integral component of plasma membrane [GO:0005887]	cell adhesion molecule binding [GO:0050839]		20.17040062	20.41189957	20.14570045	21.28210068	20.64119911	21.06679916	19.6060009	19.62890053
	0.662878587	0.991000175	A0A8S4QB49;Q23163	A0A8S4QB49;Q23163	A0A8S4QB49_CAEEL;Q23163_CAEEL	lpr-5	LiPocalin-Related protein	Color2 [A=255, R=169, G=169, B=169]	1	4				lipid transport [GO:0006869]	extracellular region [GO:0005576]			19.21660042	21.7140007	21.43239975	22.44000053	20.24720001	20.17410088	19.75489998	20.66279984
	0.223417479	-0.270674706	A0A8S4QB65;A0A8S4QGK9	A0A8S4Q9F9;A0A8S4QB65;A0A8S4QBV1;A0A8S4QGK9	A0A8S4QB65_CAEEL;A0A8S4QGK9_CAEEL	mvk-1	MeValonate Kinase	Color2 [A=255, R=169, G=169, B=169]	1	4								23.63199997	22.77560043	24.05260086	24.07719994	24.93160057	23.81909943	23.09989929	23.76950073
	0.35078115	-0.100500584	A0A8S4QBU0;Q9N412	A0A8S4QBU0;Q9N412	A0A8S4QBU0_CAEEL;Q9N412_CAEEL	CELE_Y39A3CL.1;Y39A3CL.1	Uncharacterized protein	Color2 [A=255, R=169, G=169, B=169]	1	4								22.82099915	22.84799957	23.20660019	23.06909943	23.00020027	22.96010017	23.0625	23.32390022
+	2.176283544	0.248150349	A0A8S4QC08;A0A8S4QDD1;H8W3Y2;Q33BL4	A0A4V0IJR4;A0A4V0IJV5;A0A4V0IK98;A0A4V0IMZ6;A0A8S4QC08;A0A8S4QCJ3;A0A8S4QDD1;A0A8S4QGP1;H8W3Y2;Q33BL4	A0A8S4QC08_CAEEL;A0A8S4QDD1_CAEEL;H8W3Y2_CAEEL;Q33BL4_CAEEL	frm-5.1	FERM domain (Protein4.1-ezrin-radixin-moesin) family	Color2 [A=255, R=169, G=169, B=169]	1	4					cytoskeleton [GO:0005856]			23.22139931	23.19759941	23.22730064	23.31010056	22.98819923	22.86330032	22.97599983	23.13629913
	0.221066999	0.037724972	A0A8S4QCF9;G4SRU7;Q965X3	A0A8S4QCF9;G4SRU7;Q965X3	A0A8S4QCF9_CAEEL;G4SRU7_CAEEL;Q965X3_CAEEL	CELE_Y39A3CL.4;Y39A3CL.4	TLDc domain-containing protein	Color2 [A=255, R=169, G=169, B=169]	1	4								23.60960007	23.59830093	23.67569923	23.75939941	23.75939941	23.60960007	23.47999954	23.64310074
	0.41968282	0.078900814	A0A8S4QCL7;Q22368	Q22368;A0A8S4QCL7	A0A8S4QCL7_CAEEL;Q22368_CAEEL	CELE_T10B10.3;T10B10.3	Uncharacterized protein	Color2 [A=255, R=169, G=169, B=169]	1	4				Golgi organization [GO:0007030];lysosome localization [GO:0032418];positive regulation of membrane tubulation [GO:1903527];regulation of protein localization [GO:0032880]	endosome membrane [GO:0010008];lysosome [GO:0005764]	kinesin binding [GO:0019894]		21.47750092	21.48250008	21.56850052	21.66710091	21.45759964	21.27639961	21.55450058	21.59149933
+	2.7187184	-2.501750469	A0A8S4QD38;G5ECB9	G5ECB9;A0A8S4QD38	A0A8S4QD38_CAEEL;G5ECB9_CAEEL	mex-1	Muscle EXcess	Color2 [A=255, R=169, G=169, B=169]	1	4				cell fate specification [GO:0001708];embryo development ending in birth or egg hatching [GO:0009792];embryonic pattern specification [GO:0009880];establishment of cell polarity [GO:0030010];formation of primary germ layer [GO:0001704]	cytoplasm [GO:0005737];cytosol [GO:0005829];P granule [GO:0043186]	metal ion binding [GO:0046872];mRNA 3'-UTR binding [GO:0003730];RNA binding [GO:0003723]		20.07320023	21.61860085	19.9314003	21.42149925	23.58690071	23.35110092	23.36450005	22.74920082
	1.731864269	0.127874851	A0A8S4QD84;Q9N4Z7	Q9N4Z7;A0A8S4QAY9;A0A8S4QB65;A0A8S4QBV5;A0A8S4QD60;A0A8S4QD84;A0A8S4QD98;A0A8S4QGK9	A0A8S4QD84_CAEEL;Q9N4Z7_CAEEL	mvk-1	MeValonate Kinase	Color2 [A=255, R=169, G=169, B=169]	1	4		isopentenyl diphosphate biosynthesis via mevalonate pathway;isopentenyl diphosphate from (R)-mevalonate: step 1/3. {ECO:0000256|ARBA:ARBA00029438}.;PATHWAY: Isoprenoid biosynthesis		cholesterol biosynthetic process [GO:0006695];isopentenyl diphosphate biosynthetic process, mevalonate pathway [GO:0019287];phosphorylation [GO:0016310]	cytosol [GO:0005829]	ATP binding [GO:0005524];mevalonate kinase activity [GO:0004496]		26.93160057	26.92029953	26.97599983	27.00839996	26.80190086	26.81419945	26.77709961	26.93160057
+	3.125865042	-0.208425045	A0A8S4QD99;G5EC98	G5EC98;A0A8S4QD99	A0A8S4QD99_CAEEL;G5EC98_CAEEL	ctps-1	CTP synthase	Color2 [A=255, R=169, G=169, B=169]	1	4		CTP biosynthesis via de novo pathway;CTP from UDP: step 2/2. {ECO:0000256|ARBA:ARBA00005171, ECO:0000256|RuleBase:RU810713}.;PATHWAY: Pyrimidine metabolism		CTP biosynthetic process [GO:0006241];'de novo' CTP biosynthetic process [GO:0044210];glutamine metabolic process [GO:0006541];pyrimidine nucleobase biosynthetic process [GO:0019856]	cytoophidium [GO:0097268];cytoplasm [GO:0005737]	ATP binding [GO:0005524];CTP synthase activity [GO:0003883];identical protein binding [GO:0042802]		26.8973999	26.86230087	26.87409973	26.76449966	27.05050087	27.07110023	27.09140015	27.0189991
+	1.357825947	0.698375225	A0A8S4QGJ8;Q9N405	Q9N405;A0A8S4QGJ8	A0A8S4QGJ8_CAEEL;Q9N405_CAEEL	smi-1	Gem-associated protein 2	Color2 [A=255, R=169, G=169, B=169]	1	4				embryo development ending in birth or egg hatching [GO:0009792];spliceosomal complex assembly [GO:0000245];spliceosomal snRNP assembly [GO:0000387]	cytoplasm [GO:0005737];nucleus [GO:0005634];SMN complex [GO:0032797];spliceosomal complex [GO:0005681]		SUBCELLULAR LOCATION: Cytoplasm {ECO:0000256|ARBA:ARBA00004496}.	21.91710091	21.85379982	22.0223999	22.23019981	20.53199959	21.51650047	21.49720001	21.68429947
	0.489854432	0.441550732	A0A8S4SK82;A0A8S4SQR2;Q22715	A0A8S4SK82;A0A8S4SL56;A0A8S4SQR2;Q22715	A0A8S4SK82_CAEEL;A0A8S4SQR2_CAEEL;Q22715_CAEEL	CELE_T24B8.4;T24B8.4	Uncharacterized protein	Color2 [A=255, R=169, G=169, B=169]	1	4				positive regulation of actin filament polymerization [GO:0030838]		actin binding [GO:0003779]		22.40920067	22.1916008	21.82690048	22.45009995	21.96010017	20.73069954	22.58230019	21.83849907
+	4.084491242	-0.514524937	A0A8S4SL88;Q22290	A0A8S4SL88;Q22290;Q9U376	A0A8S4SL88_CAEEL;Q22290_CAEEL	CELE_T07C4.3;T07C4.3	Uncharacterized protein	Color2 [A=255, R=169, G=169, B=169]	1	4								23.67569923	23.59830093	23.54039955	23.47999954	24.14100075	24.10149956	24.12529945	23.98469925
+	1.244911161	-0.64047575	A0A8S4SMQ7;Q17883	Q17883;A0A8S4SMQ7	A0A8S4SMQ7_CAEEL;Q17883_CAEEL	apc-1;apc-17	Anaphase-promoting complex subunit 1	Color2 [A=255, R=169, G=169, B=169]	1	4				anaphase-promoting complex-dependent catabolic process [GO:0031145];metaphase/anaphase transition of mitotic cell cycle [GO:0007091];protein K11-linked ubiquitination [GO:0070979];regulation of meiotic cell cycle [GO:0051445];regulation of mitotic cell cycle [GO:0007346];regulation of ubiquitin protein ligase activity [GO:1904666]	anaphase-promoting complex [GO:0005680]	molecular adaptor activity [GO:0060090]		19.9741993	19.9741993	19.72249985	20.0291996	21.34840012	20.39620018	20.21850014	20.2989006
	2.075534242	0.210474968	A0A8S4SRX5;Q22794	A0A8S4SRX5;Q22794	A0A8S4SRX5_CAEEL;Q22794_CAEEL	CELE_T26A5.6;T26A5.6	Uncharacterized protein	Color2 [A=255, R=169, G=169, B=169]	1	4					cytoplasm [GO:0005737];recycling endosome [GO:0055037]		SUBCELLULAR LOCATION: Recycling endosome {ECO:0000256|ARBA:ARBA00004172}.	21.95299911	22.11109924	22.00200081	22.0053997	21.68429947	21.81130028	21.85759926	21.87639999
+	1.88437689	0.543749809	A0A8S4SS59;K8ERZ6	A0A8S4SS59;K8ERZ6	A0A8S4SS59_CAEEL;K8ERZ6_CAEEL	CELE_F13D12.9;fcmt-1	Fatty acid C-Methyl Transferase	Color2 [A=255, R=169, G=169, B=169]	1	4				lipid biosynthetic process [GO:0008610]				23.79949951	23.81909943	23.6208992	23.8288002	22.81909943	23.47999954	23.19009972	23.40410042
+	1.61311345	0.320075035	A0A9S2	A0A9S2;U4PMK1	A0A9S2_CAEEL	CELE_Y38F2AR.12	Hydantoinase_B domain-containing protein	Color2 [A=255, R=169, G=169, B=169]	1	4				glutathione metabolic process [GO:0006749]		5-oxoprolinase (ATP-hydrolyzing) activity [GO:0017168]		24.95389938	24.85280037	24.8810997	25.07719994	24.67569923	24.43619919	24.51049995	24.86230087
+	1.078917211	-1.13105011	A2V8C3	A2V8C3	A2V8C3_CAEEL	ttr-42	TransThyretin-Related family domain	Color2 [A=255, R=169, G=169, B=169]	1	4								22.1916008	21.83460045	20.86510086	20.45759964	23.19610023	22.69070053	22.52370071	21.46260071
+	3.122289099	1.296175957	A3FPI3	A3FPI3	A3FPI3_CAEEL	C29E4.15	DUF2189 domain-containing protein	Color2 [A=255, R=169, G=169, B=169]	1	4					integral component of membrane [GO:0016021]			21.25930023	21.20660019	21.47750092	21.39100075	19.77969933	20.0890007	19.70789909	20.57309914
+	1.481718711	0.378524303	A3FPJ3	A3FPJ3	A3FPJ3_CAEEL	CELE_F07G6.10	Saposin B-type domain-containing protein	Color2 [A=255, R=169, G=169, B=169]	1	4								23.47999954	23.49230003	23.04430008	23.11899948	22.80540085	23.10950089	22.88949966	22.81710052
	0.683177253	-0.076899529	A3QM97	A3QM97	CNNM1_CAEEL	cnnm-1	Metal transporter cnnm-1	Color2 [A=255, R=169, G=169, B=169]	1	4			TISSUE SPECIFICITY: Highly expressed in the intestine and in neurons, but it is also expressed in a variety of tissues including the pharynx, hypodermis, rectum and in muscles. {ECO:0000269|PubMed:27564576}.	determination of adult lifespan [GO:0008340];magnesium ion homeostasis [GO:0010960];magnesium ion transport [GO:0015693];positive regulation of gonad development [GO:1905941];positive regulation of multicellular organism growth [GO:0040018];positive regulation of vulval development [GO:0040026];response to magnesium ion [GO:0032026]	basolateral plasma membrane [GO:0016323];integral component of membrane [GO:0016021];intracellular membrane-bounded organelle [GO:0043231];plasma membrane [GO:0005886]	transmembrane transporter activity [GO:0022857]	Multi-pass membrane protein {ECO:0000255}.;SUBCELLULAR LOCATION: Basolateral cell membrane {ECO:0000269|PubMed:27564576}	23.68650055	23.68650055	23.70770073	23.70770073	23.91340065	23.79949951	23.71820068	23.66489983
+	1.836598462	0.667075157	A3QM98	A3QM98	A3QM98_CAEEL	col-138	Col_cuticle_N domain-containing protein	Color2 [A=255, R=169, G=169, B=169]	1	4				anatomical structure development [GO:0048856]	integral component of membrane [GO:0016021]	structural constituent of cuticle [GO:0042302]		24.11739922	24.94059944	24.70770073	24.27499962	23.79949951	23.98469925	23.8288002	23.75939941
	0.203742011	0.069824696	A3QMB6	A3QMB6	A3QMB6_CAEEL	oac-59	Acyl_transf_3 domain-containing protein	Color2 [A=255, R=169, G=169, B=169]	1	4				cellular polysaccharide biosynthetic process [GO:0033692]	integral component of membrane [GO:0016021];membrane [GO:0016020]	acyltransferase activity, transferring groups other than amino-acyl groups [GO:0016747]		22.04929924	22.16119957	21.9279995	21.7954998	22.14259911	21.62310028	21.88019943	22.00880051
	0.877682661	-0.297474384	A3QMB7	A3QMB7	A3QMB7_CAEEL	C42C1.8	MFS domain-containing protein	Color2 [A=255, R=169, G=169, B=169]	1	4					integral component of membrane [GO:0016021]	transmembrane transporter activity [GO:0022857]	Multi-pass membrane protein {ECO:0000256|ARBA:ARBA00004141}.;SUBCELLULAR LOCATION: Membrane {ECO:0000256|ARBA:ARBA00004141}	22.93160057	23.31010056	23.25349998	23.37779999	23.20359993	23.87639999	23.44249916	23.54039955
	0.05337687	-0.013299942	A3QMB9	A3QMB9	A3QMB9_CAEEL	hpo-12	Mitochondrial thiamine pyrophosphate carrier	Color2 [A=255, R=169, G=169, B=169]	1	4				transmembrane transport [GO:0055085]	integral component of membrane [GO:0016021]		Multi-pass membrane protein {ECO:0000256|ARBA:ARBA00004141}.;SUBCELLULAR LOCATION: Membrane {ECO:0000256|ARBA:ARBA00004141}	23.06909943	23.29610062	23.09350014	22.97949982	22.95299911	23.18400002	23.18250084	23.1718998
+	1.292878748	-0.388474941	A3QMC5	A3QMC5	A3QMC5_CAEEL	rpl-34	60S ribosomal protein L34	Color2 [A=255, R=169, G=169, B=169]	1	4				ribosome biogenesis [GO:0042254];translation [GO:0006412]	cytosolic large ribosomal subunit [GO:0022625]	structural constituent of ribosome [GO:0003735]		30.18420029	30.08639908	30.00839996	29.51650047	30.36199951	30.26469994	30.49189949	30.23080063
	0.776210202	0.386849403	A3QMC6	A3QMC6	ERLN_CAEEL	erl-1	Erlin	Color2 [A=255, R=169, G=169, B=169]	1	4			TISSUE SPECIFICITY: Expressed in the germline only. {ECO:0000269|PubMed:22269071}.	SREBP signaling pathway [GO:0032933]	endoplasmic reticulum membrane [GO:0005789];integral component of membrane [GO:0016021];protein-containing complex [GO:0032991]	cholesterol binding [GO:0015485];ubiquitin protein ligase binding [GO:0031625]	Single-pass type II membrane protein {ECO:0000250|UniProtKB:O75477}.;SUBCELLULAR LOCATION: Endoplasmic reticulum membrane {ECO:0000269|PubMed:22269071}	20.98819923	20.83460045	20.80340004	21.20660019	20.56380081	20.70560074	19.96010017	21.05590057
+	2.342256928	0.282749653	A3QMC8	A3QMC8	GMPPB_CAEEL	tag-335	Mannose-1-phosphate guanyltransferase beta	Color2 [A=255, R=169, G=169, B=169]	1	4		GDP-alpha-D-mannose biosynthesis;GDP-alpha-D-mannose from alpha-D-mannose 1-phosphate (GTP route): step 1/1.;PATHWAY: Nucleotide-sugar biosynthesis		cell wall mannoprotein biosynthetic process [GO:0000032];GDP-mannose biosynthetic process [GO:0009298];protein glycosylation [GO:0006486]	cytoplasm [GO:0005737]	GTP binding [GO:0005525];mannose-1-phosphate guanylyltransferase activity [GO:0004475];nucleotidyltransferase activity [GO:0016779]		24.81909943	24.78949928	24.7845993	24.89039993	24.59259987	24.41049957	24.47380066	24.67569923
	0.06882866	0.033599854	A3QMD7	A3QMD7	LSY13_CAEEL	lsy-13	ING family member lsy-13	Color2 [A=255, R=169, G=169, B=169]	1	4			TISSUE SPECIFICITY: Expressed widely, including in the two ASE neurons. {ECO:0000269|PubMed:20923973}.	regulation of DNA-templated transcription [GO:0006355]	nucleus [GO:0005634]	metal ion binding [GO:0046872];methylated histone binding [GO:0035064]	SUBCELLULAR LOCATION: Nucleus {ECO:0000250|UniProtKB:Q9H160}.	22.10149956	22.13629913	21.83069992	21.59149933	21.59149933	21.90609932	21.85759926	22.17040062
	1.964741169	0.215549469	A4UVK2	A4UVK2;J7SF86	A4UVK2_CAEEL	C44C10.9	CX domain-containing protein	Color2 [A=255, R=169, G=169, B=169]	1	4					integral component of membrane [GO:0016021]			23.99329948	24.07719994	23.94059944	23.95840073	23.69709969	23.92250061	23.71820068	23.76950073
	0.33416146	-0.040324688	A4UZ35	A4UZ35	A4UZ35_CAEEL	CELE_Y71F9AR.4	BON domain-containing protein	Color2 [A=255, R=169, G=169, B=169]	1	4								20.93160057	20.83460045	20.89500046	20.95299911	20.98819923	20.90239906	20.84230042	21.04260063
+	1.63590366	-0.419175148	A5A8P5	A5A8P5	A5A8P5_CAEEL	CELE_Y47G6A.33	Sushi domain-containing protein	Color2 [A=255, R=169, G=169, B=169]	1	4								20.98119926	20.88759995	20.7954998	20.57309914	21.13319969	21.33209991	21.46759987	20.98119926
+	1.911470163	0.452425003	A5A8Q6;H2KYD3;H2KYD4	A5A8Q6;H2KYD3;H2KYD4	A5A8Q6_CAEEL;H2KYD3_CAEEL;H2KYD4_CAEEL	CELE_F57C9.4	Zinc finger protein	Color2 [A=255, R=169, G=169, B=169]	1	4								20.59149933	20.70560074	20.62759972	21.0625	20.41699982	20.10790062	20.27739906	20.37520027
+	1.595197177	0.396650314	A5HU97	A5HU97	A5HU97_CAEEL	CELE_T28A11.2	DUF19 domain-containing protein	Color2 [A=255, R=169, G=169, B=169]	1	4								20.56380081	20.50690079	20.39620018	20.52610016	19.83620071	20.00200081	20.12059975	20.44759941
	0.947780832	0.140600204	A5HU98;P91425	A5HU98;P91425	A5HU98_CAEEL;P91425_CAEEL	guk-1	Guanylate kinase	Color2 [A=255, R=169, G=169, B=169]	1	4				phosphorylation [GO:0016310]	cytosol [GO:0005829]	ATP binding [GO:0005524];guanylate kinase activity [GO:0004385]		24.37120056	24.39100075	24.32390022	24.54039955	24.28910065	24.31699944	24.09350014	24.36450005
	0.49428547	0.386524677	A5HW96;C0Z3L4;C0Z3L5;H2KMJ6;H2KMJ7;H2KMJ9;Q9XWX5	A5HW96;C0Z3L4;C0Z3L5;H2KMJ6;H2KMJ7;H2KMJ9;K8FDZ2;Q9XWX5	A5HW96_CAEEL;C0Z3L4_CAEEL;C0Z3L5_CAEEL;H2KMJ6_CAEEL;H2KMJ7_CAEEL;H2KMJ9_CAEEL;Q9XWX5_CAEEL	CELE_Y43F8B.3	Kunitz/Bovine pancreatic trypsin inhibitor domain protein	Color2 [A=255, R=169, G=169, B=169]	1	4						serine-type endopeptidase inhibitor activity [GO:0004867]		17.71649933	19.10409927	18.53980064	18.81430054	17.59869957	18.17840004	18.4416008	18.40990067
	0.151109786	-0.048099995	A5HWA4;Q9XW51	A5HWA4;Q9XW51	A5HWA4_CAEEL;Q9XW51_CAEEL	CELE_Y53C10A.6	Uncharacterized protein	Color2 [A=255, R=169, G=169, B=169]	1	4								22.13949966	22.07229996	21.90609932	21.85000038	21.84609985	21.97069931	22.0223999	22.32110023
	1.415788365	-0.221749783	A5HWA5;Q9U2F1	A5HWA5;Q9U2F1	A5HWA5_CAEEL;Q9U2F1_CAEEL	CELE_Y46G5A.18	R3H-assoc domain-containing protein	Color2 [A=255, R=169, G=169, B=169]	1	4						nucleic acid binding [GO:0003676]		22.87269974	22.9864006	22.92980003	22.66930008	23.1595993	22.95840073	23.06909943	23.15810013
+	2.734177177	0.299674988	A5HWB2;Q9NES9	A5HWB2;Q9NES9	A5HWB2_CAEEL;Q9NES9_CAEEL	CELE_Y39B6A.3	Fe-S_biosyn domain-containing protein	Color2 [A=255, R=169, G=169, B=169]	1	4				iron-sulfur cluster assembly [GO:0016226];protein maturation by iron-sulfur cluster transfer [GO:0097428]	cytoplasm [GO:0005737];mitochondrion [GO:0005739]	2 iron, 2 sulfur cluster binding [GO:0051537]		24.39749908	24.29610062	24.39100075	24.37120056	24.17950058	24.02750015	23.94059944	24.10950089
	0.326348497	0.06547451	A5JYQ9	A5JYQ9	VMA21_CAEEL	pdcd-2	Vacuolar ATPase assembly integral membrane protein VMA21 homolog	Color2 [A=255, R=169, G=169, B=169]	1	4				vacuolar proton-transporting V-type ATPase complex assembly [GO:0070072]	endoplasmic reticulum membrane [GO:0005789];endoplasmic reticulum-Golgi intermediate compartment membrane [GO:0033116];ER to Golgi transport vesicle membrane [GO:0012507];integral component of membrane [GO:0016021]		Multi-pass membrane protein {ECO:0000255|HAMAP-Rule:MF_03058}.;Multi-pass membrane protein {ECO:0000255|HAMAP-Rule:MF_03058}. Cytoplasmic vesicle, COPII-coated vesicle membrane {ECO:0000255|HAMAP-Rule:MF_03058};Multi-pass membrane protein {ECO:0000255|HAMAP-Rule:MF_03058}. Endoplasmic reticulum-Golgi intermediate compartment membrane {ECO:0000255|HAMAP-Rule:MF_03058};SUBCELLULAR LOCATION: Endopla…	22.92980003	22.77149963	22.85000038	22.60059929	22.6298008	22.84609985	22.66489983	22.74920082
+	1.032619853	-1.448650837	A5JYR8;A5JYR9	A5JYR8;A5JYR9	A5JYR8_CAEEL;A5JYR9_CAEEL	col-118	Col_cuticle_N domain-containing protein	Color2 [A=255, R=169, G=169, B=169]	1	4				anatomical structure development [GO:0048856]		structural constituent of cuticle [GO:0042302]		21.98469925	19.69319916	20.46780014	21.07559967	22.8288002	22.71610069	22.83460045	20.63640022
	1.582666028	-0.152524948	A5JYS8;Q19789	A5JYS8;Q19789	A5JYS8_CAEEL;Q19789_CAEEL	CELE_F25H8.1	tRNA methyltransferase 10 homolog A	Color2 [A=255, R=169, G=169, B=169]	1	4				tRNA N1-guanine methylation [GO:0002939]	nucleoplasm [GO:0005654];nucleus [GO:0005634]	tRNA (guanine(9)-N(1))-methyltransferase activity [GO:0052905];tRNA (guanine-N1-)-methyltransferase activity [GO:0009019];tRNA binding [GO:0000049]		23.15189934	23.24189949	23.33760071	23.29610062	23.39100075	23.45509911	23.46759987	23.32390022
+	2.996459008	0.351750374	A5JYV2;O17616	A5JYV2;O17616	A5JYV2_CAEEL;O17616_CAEEL	C29F3.7	CUB_2 domain-containing protein	Color2 [A=255, R=169, G=169, B=169]	1	4				innate immune response [GO:0045087]	membrane raft [GO:0045121]			25.14100075	25.17569923	25.34440041	25.15649986	24.80439949	24.94499969	24.87170029	24.78949928
+	3.01661415	0.327299595	A5JYX5	A5JYX5	DHS3_CAEEL	dhs-3	Protein dhs-3	Color2 [A=255, R=169, G=169, B=169]	1	4			TISSUE SPECIFICITY: Expressed in the intestine and vulva. {ECO:0000269|PubMed:26025681}.	response to oxidative stress [GO:0006979]	lipid droplet [GO:0005811]	alcohol dehydrogenase (NAD+) activity [GO:0004022];oxidoreductase activity, acting on the CH-OH group of donors, NAD or NADP as acceptor [GO:0016616]	SUBCELLULAR LOCATION: Lipid droplet {ECO:0000269|PubMed:26025681, ECO:0000269|PubMed:26121959}.	25.87879944	25.87170029	25.95619965	25.83359909	25.4769001	25.47999954	25.6012001	25.67300034
	0.579424436	-0.045674324	A5JYX8	A5JYX8	NCLN_CAEEL	nra-2	Nicalin	Color2 [A=255, R=169, G=169, B=169]	1	4			TISSUE SPECIFICITY: Expressed in body wall, pharyngeal, and vulval muscles, excretory canal cell, head and motor neurons, and vulval epithelium. {ECO:0000269|PubMed:19609303}.	protein-containing complex assembly [GO:0065003];regulation of protein targeting to membrane [GO:0090313];regulation of signal transduction [GO:0009966]	endoplasmic reticulum [GO:0005783];endoplasmic reticulum membrane [GO:0005789];integral component of membrane [GO:0016021]		Single-pass type I membrane protein {ECO:0000255}. Note=During the assembly of acetylcholine receptor in muscles, colocalizes with L-AChR component unc-29 in the ER. {ECO:0000269|PubMed:19609303}.;SUBCELLULAR LOCATION: Endoplasmic reticulum membrane {ECO:0000269|PubMed:19609303}	25.2317009	25.23900032	25.23530006	25.36790085	25.26790047	25.34440041	25.32729912	25.31699944
	0.509863906	0.079124451	A5PEX5;Q9U245	A5PEX5;Q9U245	A5PEX5_CAEEL;Q9U245_CAEEL	lin-7	Protein lin-7 homolog	Color2 [A=255, R=169, G=169, B=169]	1	4				epidermal growth factor receptor signaling pathway [GO:0007173];exocytosis [GO:0006887];maintenance of epithelial cell apical/basal polarity [GO:0045199];neurotransmitter secretion [GO:0007269];oviposition [GO:0018991];positive regulation of vulval development [GO:0040026];post-embryonic development [GO:0009791];protein localization to basolateral plasma membrane [GO:1903361];protein transport [G…	basolateral plasma membrane [GO:0016323];cell-cell junction [GO:0005911];MPP7-DLG1-LIN7 complex [GO:0097025];presynapse [GO:0098793];synapse [GO:0045202]	L27 domain binding [GO:0097016];protein C-terminus binding [GO:0008022];protein-macromolecule adaptor activity [GO:0030674];signaling receptor binding [GO:0005102]	Peripheral membrane protein {ECO:0000256|ARBA:ARBA00004170}.;Peripheral membrane protein {ECO:0000256|ARBA:ARBA00004202, ECO:0000256|PIRNR:PIRNR038039}. Membrane {ECO:0000256|ARBA:ARBA00004170};SUBCELLULAR LOCATION: Cell junction {ECO:0000256|ARBA:ARBA00004282}. Cell membrane {ECO:0000256|ARBA:ARBA00004202, ECO:0000256|PIRNR:PIRNR038039}	21.19459915	21.28770065	21.23609924	21.24769974	21.12689972	21.00200081	21.18860054	21.33209991
	0.274109004	0.033849716	A5PEX6;G2HK02;G2HK03;K8ESL3;Q9U207	A5PEX6;G2HK02;G2HK03;K8ESL3;Q9U207	A5PEX6_CAEEL;G2HK02_CAEEL;G2HK03_CAEEL;K8ESL3_CAEEL;Q9U207_CAEEL	pqn-87	MATH domain-containing protein	Color2 [A=255, R=169, G=169, B=169]	1	4				protein deubiquitination [GO:0016579]	cytosol [GO:0005829];nucleus [GO:0005634]	cysteine-type deubiquitinase activity [GO:0004843];cysteine-type endopeptidase activity [GO:0004197]		24.0189991	24.08539963	24.01049995	24.04430008	24.13319969	23.92250061	23.94059944	24.02750015
+	2.282674008	2.354225159	A5PEY0	A5PEY0	A5PEY0_CAEEL	CELE_Y37H2A.14	Transmembrane protein	Color2 [A=255, R=169, G=169, B=169]	1	4					integral component of membrane [GO:0016021]			23.13629913	22.69709969	22.81520081	23.04929924	20.92779922	20.02510071	19.42569923	21.90239906
	0.065353657	-0.013500214	A5PEY3;Q8WQA3	A5PEY3;Q8WQA3	A5PEY3_CAEEL;Q8WQA3_CAEEL	rpom-1	DNA-directed RNA polymerase	Color2 [A=255, R=169, G=169, B=169]	1	4				mitochondrial transcription [GO:0006390]	mitochondrial DNA-directed RNA polymerase complex [GO:0034245]	DNA-directed 5'-3' RNA polymerase activity [GO:0003899];mitochondrial promoter sequence-specific DNA binding [GO:0001018]		21.70129967	21.92070007	21.73069954	21.75119972	21.64529991	21.80730057	21.90979958	21.7954998
+	4.389005904	-0.513599873	A5Z2T6	A5Z2T6	A5Z2T6_CAEEL	lotr-1	Lotus (LOTUS) and TudoR domain containing	Color2 [A=255, R=169, G=169, B=169]	1	4								23.47999954	23.51650047	23.36450005	23.49230003	23.99329948	24.05260086	23.88579941	23.97599983
+	1.821605482	0.280325413	A5Z2T9;I2HA81	A5Z2T9;I2HA81	A5Z2T9_CAEEL;I2HA81_CAEEL	CELE_F15B9.10	TPM_phosphatase domain-containing protein	Color2 [A=255, R=169, G=169, B=169]	1	4					acetylcholine-gated channel complex [GO:0005892]			22.90789986	22.72030067	22.81130028	22.91519928	22.37520027	22.5284996	22.64749908	22.68219948
	0.333971425	0.1604743	A5Z2U5;A5Z2U6;P90758;Q9U3P0	A5Z2U5;A5Z2U6;P90758;Q9U3P0	A5Z2U5_CAEEL;A5Z2U6_CAEEL;P90758_CAEEL;Q9U3P0_CAEEL	C27A7.5	Asparaginase	Color2 [A=255, R=169, G=169, B=169]	1	4				aspartate family amino acid metabolic process [GO:0009066]		asparaginase activity [GO:0004067]		22.43239975	22.38570023	21.98119926	22.24189949	22.58690071	22.07559967	22.00200081	21.73480034
+	3.453911893	0.617825031	A5Z2U7	A5Z2U7	A5Z2U7_CAEEL	CELE_F17B5.8	Fuz_longin_1 domain-containing protein	Color2 [A=255, R=169, G=169, B=169]	1	4								22.48250008	22.8519001	22.78359985	22.65620041	22.08539963	22.03930092	22.14570045	22.03249931
+	2.280029201	-0.355425358	A5Z2V0;A5Z2V1;Q8I4J5;Q9XVN9	A5Z2V0;A5Z2V1;Q8I4J5;Q9XVN9	A5Z2V0_CAEEL;A5Z2V1_CAEEL;Q8I4J5_CAEEL;Q9XVN9_CAEEL	cids-2	CID domain-containing protein	Color2 [A=255, R=169, G=169, B=169]	1	4				mRNA 3'-end processing [GO:0031124]	RNA polymerase II, holoenzyme [GO:0016591]	RNA polymerase II complex binding [GO:0000993]		22.9741993	22.80139923	22.8288002	22.95840073	23.42980003	23.26790047	23.09670067	23.19009972
	1.941860683	0.202550411	A5Z2V7;Q95QM9	A5Z2V7;Q564V0;Q95QM9	A5Z2V7_CAEEL;Q95QM9_CAEEL	CELE_F02E9.10	WD_REPEATS_REGION domain-containing protein	Color2 [A=255, R=169, G=169, B=169]	1	4				histone H3-K4 methylation [GO:0051568]	Cdc73/Paf1 complex [GO:0016593]			23.89500046	23.86700058	23.78949928	23.97599983	23.66489983	23.79949951	23.63199997	23.6208992
+	2.518193165	-0.326099873	A5Z2W3	A5Z2W3;K8ESK7	A5Z2W3_CAEEL	CELE_R13H4.2	Uncharacterized protein	Color2 [A=255, R=169, G=169, B=169]	1	4								24.54039955	24.47380066	24.31699944	24.37779999	24.79949951	24.85759926	24.70770073	24.64859962
+	2.177433544	0.431224346	A5Z2W6;K8FDY8;O46010	A5Z2W6;K8FDY8;O46010	A5Z2W6_CAEEL;K8FDY8_CAEEL;O46010_CAEEL	CELE_ZK228.4	N-acetyltransferase domain-containing protein	Color2 [A=255, R=169, G=169, B=169]	1	4				innate immune response [GO:0045087]		acetyltransferase activity [GO:0016407]		23.63199997	23.65399933	23.54039955	23.51650047	22.91340065	23.0951004	23.21850014	23.39100075
	0.719890033	-0.189000607	A6PVA1	A6PVA1	A6PVA1_CAEEL	C44E4.5	NudC domain-containing protein 1	Color2 [A=255, R=169, G=169, B=169]	1	4					cytoplasm [GO:0005737];nucleus [GO:0005634]		SUBCELLULAR LOCATION: Cytoplasm {ECO:0000256|ARBA:ARBA00004496}. Nucleus {ECO:0000256|ARBA:ARBA00004123}.	22.72439957	22.96719933	22.90789986	23.22579956	22.94409943	23.11580086	23.25349998	23.26790047
	0.657628103	0.256424904	A6PVA5;O16314	A6PVA5;O16314	A6PVA5_CAEEL;O16314_CAEEL	C05C8.1	ATP synthase subunit s, mitochondrial	Color2 [A=255, R=169, G=169, B=169]	1	4					cytoplasm [GO:0005737];mitochondrial inner membrane [GO:0005743]		SUBCELLULAR LOCATION: Membrane {ECO:0000256|ARBA:ARBA00004370}. Mitochondrion {ECO:0000256|ARBA:ARBA00004173}.	23.74920082	23.81909943	23.86700058	23.84799957	23.07229996	23.54039955	23.68650055	23.95840073
	1.311918089	0.181999683	A6ZJ46;Q20621	A6ZJ46;Q20621	A6ZJ46_CAEEL;Q20621_CAEEL	CELE_F49E2.2	SH3 domain-containing protein	Color2 [A=255, R=169, G=169, B=169]	1	4								22.73690033	22.75530052	22.75939941	23.00020027	22.74510002	22.56850052	22.61190033	22.59830093
	0.065664493	-0.086899757	A6ZJ62;Q20063	A6ZJ62;Q20063	A6ZJ62_CAEEL;Q20063_CAEEL	CELE_F35G2.1	Sulfhydryl oxidase	Color2 [A=255, R=169, G=169, B=169]	1	4				protein folding [GO:0006457]	extracellular space [GO:0005615];integral component of Golgi membrane [GO:0030173]	flavin-linked sulfhydryl oxidase activity [GO:0016971];protein disulfide isomerase activity [GO:0003756]		18.5230999	19.84760094	18.71290016	19.07909966	20.09189987	19.3166008	18.58679962	18.51499939
	0.69553762	-0.204474449	A7DT33	A7DT33	A7DT33_CAEEL	CELE_Y34B4A.2	UV radiation resistance-associated gene protein-like	Color2 [A=255, R=169, G=169, B=169]	1	4				regulation of endosome size [GO:0051036];SNARE complex assembly [GO:0035493]	endosome [GO:0005768];lytic vacuole [GO:0000323]	SNARE binding [GO:0000149]		19.01889992	19.22260094	19.26230049	19.55080032	19.5746994	19.66740036	19.2826004	19.3477993
	2.788336719	-0.152599335	A7DT40	A7DT40	A7DT40_CAEEL	CELE_F49D11.10	WD_REPEATS_REGION domain-containing protein	Color2 [A=255, R=169, G=169, B=169]	1	4				positive regulation of rRNA processing [GO:2000234];positive regulation of transcription by RNA polymerase I [GO:0045943]	nucleolus [GO:0005730]	RNA binding [GO:0003723]		25.12140083	25.08939934	25.00200081	25.04430008	25.2057991	25.21699905	25.24629974	25.1984005
	0.384652892	-0.048850536	A7DT45	A7DT45	A7DT45_CAEEL	oxy-5	Uncharacterized protein	Color2 [A=255, R=169, G=169, B=169]	1	4				2-oxoglutarate metabolic process [GO:0006103]	mitochondrial oxoglutarate dehydrogenase complex [GO:0009353]		SUBCELLULAR LOCATION: Mitochondrion {ECO:0000256|ARBA:ARBA00004173}.	25.46759987	25.32729912	25.4008007	25.41049957	25.58690071	25.4008007	25.37450027	25.43939972
	1.061534224	-0.182225704	A7DTF0	A7DTF0	MRG1_CAEEL	mrg-1	Mortality factor related protein 1	Color2 [A=255, R=169, G=169, B=169]	1	4			TISSUE SPECIFICITY: Expressed in oocytes (at protein level) (PubMed:12175490). Expressed mainly in germ cells, but also at lower levels in several somatic cell types, including intestinal cells (PubMed:17215300). {ECO:0000269|PubMed:12175490, ECO:0000269|PubMed:17215300}.	chromosome attachment to the nuclear envelope [GO:0097240];chromosome organization involved in meiotic cell cycle [GO:0070192];DNA repair [GO:0006281];embryo development ending in birth or egg hatching [GO:0009792];germ cell development [GO:0007281];heterochromatin assembly [GO:0031507];histone acetylation [GO:0016573];histone deacetylation [GO:0016575];histone H2A acetylation [GO:0043968];histon…	autosome [GO:0030849];chromatin [GO:0000785];euchromatin [GO:0000791];histone acetyltransferase complex [GO:0000123];NuA4 histone acetyltransferase complex [GO:0035267]		SUBCELLULAR LOCATION: Nucleus {ECO:0000269|PubMed:17215300, ECO:0000269|PubMed:22172672}. Chromosome {ECO:0000269|PubMed:17215300, ECO:0000269|PubMed:31118512}. Note=Concentrated on euchromatic regions marked by H3K36me2/me3 and probably enriched on autosomes. {ECO:0000269|PubMed:17215300, ECO:0000269|PubMed:31118512}.	24.08539963	24.23900032	24.04430008	24.19459915	24.10950089	24.35110092	24.35779953	24.47380066
	0.271975922	0.104974747	A7DTF2;A7DTF3;G2HK04;Q95Q23;Q9U2C7	A7DTF2;A7DTF3;G2HK04;Q95Q23;Q9U2C7	A7DTF2_CAEEL;A7DTF3_CAEEL;G2HK04_CAEEL;Q95Q23_CAEEL;Q9U2C7_CAEEL	obr-1	Oxysterol-binding protein	Color2 [A=255, R=169, G=169, B=169]	1	4					cytosol [GO:0005829];intracellular membrane-bounded organelle [GO:0043231];membrane [GO:0016020];perinuclear endoplasmic reticulum [GO:0097038];plasma membrane [GO:0005886]	sterol binding [GO:0032934];sterol transporter activity [GO:0015248]		22.10470009	22.26210022	21.94589996	22.10149956	22.29050064	22.10470009	21.60059929	21.99850082
+	2.698279477	0.411724567	A7DTF5;Q9U222	A7DTF5;Q9U222	A7DTF5_CAEEL;Q9U222_CAEEL	CELE_Y56A3A.7	Homeobox protein cut-like	Color2 [A=255, R=169, G=169, B=169]	1	4								24.77960014	24.87170029	24.95840073	25.08939934	24.39100075	24.56380081	24.51049995	24.58690071
	2.69148675	0.146974564	A7LPF3;Q20364	A7LPF3;Q20364	A7LPF3_CAEEL;Q20364_CAEEL	sly-1	SLY1 homolog	Color2 [A=255, R=169, G=169, B=169]	1	4				endoplasmic reticulum to Golgi vesicle-mediated transport [GO:0006888];intracellular protein transport [GO:0006886];vesicle-mediated transport [GO:0016192]	Golgi membrane [GO:0000139]	syntaxin binding [GO:0019905]		24.98469925	24.97159958	24.90880013	24.96279907	24.77960014	24.86230087	24.76449966	24.83359909
	0.566381836	-0.053275108	A7LPG5;Q5FC71	Q5FC71;A7LPG5	A7LPG5_CAEEL;Q5FC71_CAEEL	cisd-1	ZnF_CDGSH domain-containing protein	Color2 [A=255, R=169, G=169, B=169]	1	4				regulation of autophagy [GO:0010506]	integral component of membrane [GO:0016021];mitochondrial outer membrane [GO:0005741]	2 iron, 2 sulfur cluster binding [GO:0051537];metal ion binding [GO:0046872]		26.30310059	26.32559967	26.35779953	26.17950058	26.37779999	26.28560066	26.35280037	26.36289978
	0.16437239	0.081674576	A7LPI7	A7LPI7;Q9XVD4	A7LPI7_CAEEL	C24H11.5	Gem-associated protein 7	Color2 [A=255, R=169, G=169, B=169]	1	4				spliceosomal snRNP assembly [GO:0000387]	Sm-like protein family complex [GO:0120114];SMN-Sm protein complex [GO:0034719]			21.78759956	22.03249931	22.24769974	22.0223999	21.59609985	22.31290054	21.73069954	22.12380028
+	2.718229406	0.296200275	A7LPJ5	A7LPJ5	A7LPJ5_CAEEL	CELE_F10A3.17	FTH domain-containing protein	Color2 [A=255, R=169, G=169, B=169]	1	4								25.17950058	25.18709946	25.1135006	25.07719994	24.91799927	24.84329987	24.70240021	24.90880013
	0.465300425	-0.052624226	A7WK39;Q9N426	A7WK39;Q9N426	A7WK39_CAEEL;Q9N426_CAEEL	pnc-1	Isochorismatase domain-containing protein	Color2 [A=255, R=169, G=169, B=169]	1	4				nicotinamide metabolic process [GO:0006769]	cytoplasm [GO:0005737];extracellular space [GO:0005615];nucleus [GO:0005634]	nicotinamidase activity [GO:0008936]		24.5284996	24.35779953	24.36450005	24.42340088	24.52249908	24.43619919	24.39749908	24.5284996
+	1.493556479	0.578799725	A7WK43	A7WK43	A7WK43_CAEEL	CELE_Y94H6A.12	Aminoacyl-tRNA hydrolase	Color2 [A=255, R=169, G=169, B=169]	1	4						aminoacyl-tRNA hydrolase activity [GO:0004045]		21.24769974	21.03590012	21.24189949	21.58690071	20.89500046	20.51650047	20.31010056	21.07559967
+	3.02517141	-0.665650368	A8WFF4;H2KY87;H2KY89	A8WFF4;H2KY87;H2KY89	A8WFF4_CAEEL;H2KY87_CAEEL;H2KY89_CAEEL	CELE_F56C9.6	Uncharacterized protein	Color2 [A=255, R=169, G=169, B=169]	1	4								22.96369934	23.00200081	22.93519974	22.62529945	23.56380081	23.49230003	23.72859955	23.40410042
+	2.300520311	0.274424553	A8WFI7;Q1WBU8	A8WFI7;Q1WBU8	A8WFI7_CAEEL;Q1WBU8_CAEEL	oga-1	O-GlcNAc selective N-Acetyl-beta-D-glucosaminidase (O-GlcNAcase)	Color2 [A=255, R=169, G=169, B=169]	1	4				dauer larval development [GO:0040024];glycogen metabolic process [GO:0005977];glycoprotein metabolic process [GO:0009100];lipid storage [GO:0019915];negative regulation of protein glycosylation [GO:0060051];protein dephosphorylation [GO:0006470];response to temperature stimulus [GO:0009266]		beta-N-acetylglucosaminidase activity [GO:0016231];hexosaminidase activity [GO:0015929];protein serine/threonine phosphatase activity [GO:0004722]		21.72229958	21.7954998	21.7140007	21.70129967	21.62310028	21.34300041	21.46260071	21.40670013
	0.366762992	0.08795023	A8WFJ8	A8WFJ8	A8WFJ8_CAEEL	rcs-1	RING-type domain-containing protein	Color2 [A=255, R=169, G=169, B=169]	1	4				organic substance metabolic process [GO:0071704];primary metabolic process [GO:0044238]		zinc ion binding [GO:0008270]		24.41049957	24.31010056	24.33760071	24.35779953	24.41699982	24.05260086	24.13319969	24.46139908
	0.62663981	1.129425526	A8WFK6	A8WFK6	A8WFK6_CAEEL	gpx-7	Glutathione peroxidase	Color2 [A=255, R=169, G=169, B=169]	1	4				response to oxidative stress [GO:0006979]	cytosol [GO:0005829]	glutathione peroxidase activity [GO:0004602];peroxidase activity [GO:0004601]		22.5333004	22.76950073	22.82489967	22.57080078	22.31559944	18.98159981	22.39620018	22.48740005
	0.545013851	-0.101325035	A8WFM5;H2KZN7	A8WFM5;H2KZN7	A8WFM5_CAEEL;H2KZN7_CAEEL	CELE_F41D9.2	DOMON domain-containing protein	Color2 [A=255, R=169, G=169, B=169]	1	4								23.77960014	24.08539963	23.85759926	23.75939941	23.97599983	24.08539963	23.87639999	23.94949913
+	1.668601383	-0.345750332	A8WHP8	A8WHP8	PLIN1_CAEEL	plin-1	Perilipin-1 homolog	Color2 [A=255, R=169, G=169, B=169]	1	4			TISSUE SPECIFICITY: Expressed in intestinal and epidermal cells (PubMed:26357594). Expressed in the muscle and hypodermis (PubMed:26025681). {ECO:0000269|PubMed:26025681, ECO:0000269|PubMed:26357594}.	embryo development ending in birth or egg hatching [GO:0009792]	lipid droplet [GO:0005811]		SUBCELLULAR LOCATION: Lipid droplet {ECO:0000269|PubMed:26025681, ECO:0000269|PubMed:26121959, ECO:0000269|PubMed:26357594}.	25.80439949	25.6012001	25.41049957	25.56669998	26.15649986	25.95170021	25.8288002	25.8288002
	0.181531114	-0.067074776	A8WHS3	A8WHS3;E1B6T5	A8WHS3_CAEEL	CELE_F23B12.4	ShKT domain-containing protein	Color2 [A=255, R=169, G=169, B=169]	1	4					integral component of membrane [GO:0016021]			24.58690071	24.48620033	24.21699905	24.10149956	24.65399933	24.23900032	24.43619919	24.33069992
	0.047696552	0.088500023	A8WI97;Q8I4B8;Q9U1T6	A8WI97;L8E6L7;L8E811;L8EC36;Q8I4B8;Q9U1T6	A8WI97_CAEEL;Q8I4B8_CAEEL;Q9U1T6_CAEEL	CELE_Y69H2.3	Zonadhesin-like	Color2 [A=255, R=169, G=169, B=169]	1	4					extracellular region [GO:0005576]	serine-type endopeptidase inhibitor activity [GO:0004867]	SUBCELLULAR LOCATION: Secreted {ECO:0000256|ARBA:ARBA00004613}.	19.0739994	19.62350082	20.11899948	19.3579998	20.05590057	19.60219955	20.45949936	17.70289993
	0.433544427	-0.187199593	A8WIQ9	A8WIQ9	A8WIQ9_CAEEL	CELE_ZC308.4	F-box domain-containing protein	Color2 [A=255, R=169, G=169, B=169]	1	4								20.0951004	20.28770065	20.61860085	20.58230019	20.86510086	20.45759964	20.77960014	20.23019981
	0.020807467	0.01914978	A8XQ35;Q9U252	A8XQ35;Q9U252	A8XQ35_CAEEL;Q9U252_CAEEL	rsy-1	Regulator of SYnapse formation	Color2 [A=255, R=169, G=169, B=169]	1	4					nuclear speck [GO:0016607];nucleus [GO:0005634];presynaptic active zone [GO:0048786]			20.06979942	21.17650032	21.23019981	21.27070045	20.56380081	20.99510002	21.04260063	21.06909943
	0.406307695	0.103749752	A8XQE0;Q8WQA7	A8XQE0;Q8WQA7	A8XQE0_CAEEL;Q8WQA7_CAEEL	ekl-4	SWR1-complex protein 4	Color2 [A=255, R=169, G=169, B=169]	1	4				DNA repair [GO:0006281];histone exchange [GO:0043486];histone H2A acetylation [GO:0043968];histone H4 acetylation [GO:0043967];negative regulation of cell fate specification [GO:0009996];negative regulation of transcription by RNA polymerase II [GO:0000122]	NuA4 histone acetyltransferase complex [GO:0035267];Swr1 complex [GO:0000812]	transcription corepressor activity [GO:0003714]	SUBCELLULAR LOCATION: Nucleus {ECO:0000256|ARBA:ARBA00004123}.	20.78759956	21.06909943	20.98819923	20.90979958	20.58230019	21.03590012	20.81909943	20.90239906
	0.738081991	0.093524933	A9CZN9;Q966L2	A9CZN9;Q966L2	A9CZN9_CAEEL;Q966L2_CAEEL	CELE_E01A2.1	GCS light chain	Color2 [A=255, R=169, G=169, B=169]	1	4		glutathione biosynthesis;glutathione from L-cysteine and L-glutamate: step 1/2. {ECO:0000256|ARBA:ARBA00005006}.;PATHWAY: Sulfur metabolism		glutathione biosynthetic process [GO:0006750];positive regulation of glutamate-cysteine ligase activity [GO:0035229]	glutamate-cysteine ligase complex [GO:0017109]	enzyme regulator activity [GO:0030234];glutamate-cysteine ligase catalytic subunit binding [GO:0035226]		24.15649986	24.09350014	24.10149956	24.11739922	24.12529945	23.88579941	23.95840073	24.12529945
	1.554654353	-0.084000111	A9D0C6	A9D0C6	A9D0C6_CAEEL	CELE_T02H6.1	WD_REPEATS_REGION domain-containing protein	Color2 [A=255, R=169, G=169, B=169]	1	4				rRNA processing [GO:0006364]		U3 snoRNA binding [GO:0034511]		24.16419983	24.26070023	24.23900032	24.2317009	24.26070023	24.28910065	24.35110092	24.33069992
+	1.387513126	0.662625313	A9D2P7	A9D2P7	SEU1_CAEEL	seu-1	Protein seu-1	Color2 [A=255, R=169, G=169, B=169]	1	4			TISSUE SPECIFICITY: Highly expressed in intestinal cells, lateral hypodermal (seam) cells, Pn.p ventral hypodermal cells, and spermatheca (PubMed:17716643). Expressed at low levels in the ventral nerve cord (PubMed:17716643). {ECO:0000269|PubMed:17716643}.	dorsal/ventral axon guidance [GO:0033563];locomotion [GO:0040011]	nucleus [GO:0005634]		SUBCELLULAR LOCATION: Nucleus {ECO:0000269|PubMed:17716643}.	20.82690048	21.58230019	21.16419983	21.86510086	20.87269974	20.37520027	20.69709969	20.84300041
	0.007619957	-0.002000332	A9D4S6;O16376	A9D4S6;O16376	A9D4S6_CAEEL;O16376_CAEEL	syf-3	SYF pre-mRNA splicing factor homolog	Color2 [A=255, R=169, G=169, B=169]	1	4				mRNA splicing, via spliceosome [GO:0000398];spliceosomal complex assembly [GO:0000245]	post-mRNA release spliceosomal complex [GO:0071014];Prp19 complex [GO:0000974];U2-type catalytic step 2 spliceosome [GO:0071007]			23.98469925	24.03590012	23.97599983	23.75939941	23.75939941	23.97599983	24.05260086	23.97599983
+	5.525119048	-0.615849495	A9QY30	A9QY30	A9QY30_CAEEL	C27H6.9	PDDEXK_1 domain-containing protein	Color2 [A=255, R=169, G=169, B=169]	1	4				mitochondrial DNA replication [GO:0006264]	mitochondrion [GO:0005739]	single-stranded DNA exodeoxyribonuclease activity [GO:0008297]		21.48740005	21.53089905	21.38570023	21.46260071	22.14259911	22.04929924	22.05920029	22.07889938
	1.393534392	-0.205924511	A9UJN4;H9G2X3;Q17948	A9UJN4;H9G2X3;Q17948;Q9U3Q1	A9UJN4_CAEEL;H9G2X3_CAEEL;Q17948_CAEEL	pptr-2	Serine/threonine protein phosphatase 2A regulatory subunit	Color2 [A=255, R=169, G=169, B=169]	1	4				P granule assembly [GO:1903863];protein dephosphorylation [GO:0006470];signal transduction [GO:0007165]	cytosol [GO:0005829];nucleus [GO:0005634];protein phosphatase type 2A complex [GO:0000159]	protein phosphatase activator activity [GO:0072542]		23.16880035	23.11109924	23.15500069	23.25349998	23.45509911	23.46759987	23.42980003	23.1595993
+	3.238590437	-0.730975151	A9UJN7	A9UJN7;Q18494	A9UJN7_CAEEL	maph-1.2	Microtubule-Associated Protein Homolog	Color2 [A=255, R=169, G=169, B=169]	1	4				axonogenesis [GO:0007409];dendrite development [GO:0016358];microtubule cytoskeleton organization [GO:0000226];regulation of microtubule depolymerization [GO:0031114]	cytosol [GO:0005829];dendrite [GO:0030425];microtubule [GO:0005874];microtubule associated complex [GO:0005875];neuronal cell body [GO:0043025];synapse [GO:0045202]	actin binding [GO:0003779];microtubule binding [GO:0008017]		24.84329987	24.73380089	24.53450012	24.72340012	25.63750076	25.43619919	25.48310089	25.20210075
	0.819739242	0.155650616	A9UJP1;D9N146;D9N147	A9UJP1;D9N146;D9N147	A9UJP1_CAEEL;D9N146_CAEEL;D9N147_CAEEL	CELE_K09G1.1	MARVEL domain-containing protein	Color2 [A=255, R=169, G=169, B=169]	1	4					integral component of membrane [GO:0016021]		Multi-pass membrane protein {ECO:0000256|ARBA:ARBA00004141}.;SUBCELLULAR LOCATION: Membrane {ECO:0000256|ARBA:ARBA00004141}	21.60960007	21.83069992	21.82690048	21.72649956	21.45759964	21.52129936	21.57309914	21.81909943
	0.947292662	0.300199986	A9Z1L6	A9Z1L6	A9Z1L6_CAEEL	ascc-1	KH domain-containing protein	Color2 [A=255, R=169, G=169, B=169]	1	4				regulation of DNA-templated transcription [GO:0006355]	nucleus [GO:0005634]	RNA binding [GO:0003723]		23.19309998	23.36450005	23.08049965	23.17950058	23.31010056	22.90979958	22.59149933	22.80540085
	0.553120413	0.142124653	B0M0L9;H2KYT6;Q9BIA9	B0M0L9;H2KYT6;Q9BIA9	B0M0L9_CAEEL;H2KYT6_CAEEL;Q9BIA9_CAEEL	C17C3.1	Acyl-coenzyme A thioesterase 8	Color2 [A=255, R=169, G=169, B=169]	1	4				acyl-CoA metabolic process [GO:0006637];fatty acid catabolic process [GO:0009062]	peroxisomal matrix [GO:0005782]	acyl-CoA hydrolase activity [GO:0047617]		24.27499962	24.44879913	24.63750076	24.19459915	24.12529945	24.13319969	24.37779999	24.35110092
+	2.17378996	0.405050755	B0M0N9;B0M0P0;H2L2H3	B0M0N9;B0M0P0;B6VQ90;H2L2H2;H2L2H3;U4PRW7	B0M0N9_CAEEL;B0M0P0_CAEEL;H2L2H3_CAEEL	glna-1	Glutaminase	Color2 [A=255, R=169, G=169, B=169]	1	4				glutamate biosynthetic process [GO:0006537];glutamine catabolic process [GO:0006543]	mitochondrion [GO:0005739]	glutaminase activity [GO:0004359]		24.40410042	24.17950058	24.20960045	23.95840073	23.88579941	23.70770073	23.80929947	23.72859955
	0.128872581	-0.082149982	B1GRL0;H2KZ74;H2KZ75	B1GRL0;H2KZ74;H2KZ75	B1GRL0_CAEEL;H2KZ74_CAEEL;H2KZ75_CAEEL	CELE_T25B2.2	Uncharacterized protein	Color2 [A=255, R=169, G=169, B=169]	1	4								23.6208992	23.60960007	23.26790047	23.50449944	24.18709946	23.09989929	23.49230003	23.55220032
	0.507590089	-0.079350471	B1GRL5	B1GRL5	B1GRL5_CAEEL	trpp-1	Trafficking protein particle complex subunit	Color2 [A=255, R=169, G=169, B=169]	1	4				endoplasmic reticulum to Golgi vesicle-mediated transport [GO:0006888]	endoplasmic reticulum [GO:0005783];Golgi apparatus [GO:0005794];TRAPP complex [GO:0030008]		SUBCELLULAR LOCATION: Endoplasmic reticulum {ECO:0000256|RuleBase:RU366065}. Golgi apparatus, cis-Golgi network {ECO:0000256|RuleBase:RU366065}.	23.66489983	23.5284996	23.49230003	23.64310074	23.71820068	23.74920082	23.68650055	23.49230003
	0.1007088	-0.187674999	B1Q233;Q18931	B1Q233;Q18931	B1Q233_CAEEL;Q18931_CAEEL	ubc-6	UBC core domain-containing protein	Color2 [A=255, R=169, G=169, B=169]	1	4				protein polyubiquitination [GO:0000209];ubiquitin-dependent ERAD pathway [GO:0030433]	integral component of membrane [GO:0016021];nucleus [GO:0005634]	ubiquitin conjugating enzyme activity [GO:0061631]		20.47190094	18.83340073	19.53319931	19.34620094	21.4932003	18.92580032	19.18600082	19.33040047
	0.758510608	0.120499611	B1Q250;H2KYQ0	B1Q250;H2KYQ0	B1Q250_CAEEL;H2KYQ0_CAEEL	ugt-26	UDP-glucuronosyltransferase	Color2 [A=255, R=169, G=169, B=169]	1	4					integral component of membrane [GO:0016021]	glucuronosyltransferase activity [GO:0015020]	Single-pass membrane protein {ECO:0000256|ARBA:ARBA00004167, ECO:0000256|RuleBase:RU362059}.;SUBCELLULAR LOCATION: Membrane {ECO:0000256|ARBA:ARBA00004167, ECO:0000256|RuleBase:RU362059}	25.20960045	25.38439941	25.17569923	25.04840088	25.04430008	25.15270042	25.13710022	25.00200081
+	2.219538405	0.311299801	B1Q254	B1Q254;B1Q255	B1Q254_CAEEL	C14H10.3	Pyridoxal phosphate-dependent transferase	Color2 [A=255, R=169, G=169, B=169]	1	4					intracellular membrane-bounded organelle [GO:0043231]	catalytic activity [GO:0003824]		24.97159958	25.04840088	25.18709946	25.2057991	24.80439949	24.68650055	24.75429916	24.92250061
	0.001076575	-0.000749588	B1Q273;Q5FC40	B1Q273;Q5FC40	B1Q273_CAEEL;Q5FC40_CAEEL	CELE_D1086.10	CUB domain-containing protein	Color2 [A=255, R=169, G=169, B=169]	1	4								23.36450005	22.72649956	22.40410042	23.22730064	22.89319992	23.06739998	22.77149963	22.99329948
	0.924216859	0.097799778	B1V898	B1V898	B1V898_CAEEL	poml-3	SGL domain-containing protein	Color2 [A=255, R=169, G=169, B=169]	1	4								24.52249908	24.60960007	24.60400009	24.53450012	24.47380066	24.53450012	24.54039955	24.33069992
	0.38685453	-0.044000149	B1V8A0	B1V8A0	SH3GH_CAEEL	unc-57	Endophilin-A homolog	Color2 [A=255, R=169, G=169, B=169]	1	4			TISSUE SPECIFICITY: Expressed in neurons and posterior intestine. {ECO:0000269|PubMed:14622579}.	clathrin-dependent endocytosis [GO:0072583];positive regulation of necrotic cell death [GO:0010940];programmed cell death [GO:0012501];synaptic vesicle uncoating [GO:0016191]	anchoring junction [GO:0070161];cytoplasm [GO:0005737];glutamatergic synapse [GO:0098978];membrane [GO:0016020];neuromuscular junction [GO:0031594];presynapse [GO:0098793];synaptic vesicle [GO:0008021]		Peripheral membrane protein {ECO:0000305|PubMed:21029864}. Note=Localizes to neuromuscular junctions. Co-localizes with snb-1/synaptobrevin and rab-3 but not dyn-1 and apt-4 (PubMed:14622579, PubMed:21029864). Exocytosis promotes dissociation from synaptic vesicles (PubMed:21029864). {ECO:0000269|PubMed:14622579, ECO:0000269|PubMed:21029864}.;SUBCELLULAR LOCATION: Synapse {ECO:0000269|PubMed:1462…	23.64310074	23.6208992	23.6208992	23.68650055	23.55220032	23.69709969	23.76950073	23.72859955
	0.654453868	-0.052724361	B2D6K9	B2D6K9	PPH6R_CAEEL	saps-1	Serine/threonine-protein phosphatase 6 regulatory subunit	Color2 [A=255, R=169, G=169, B=169]	1	4				actomyosin contractile ring contraction [GO:0000916];cortical actin cytoskeleton organization [GO:0030866];establishment of mitotic spindle localization [GO:0040001];first cell cycle pseudocleavage [GO:0030590];positive regulation of mitotic cell cycle [GO:0045931];regulation of phosphoprotein phosphatase activity [GO:0043666];spindle localization [GO:0051653]	astral microtubule [GO:0000235];cell cortex [GO:0005938];cytoplasm [GO:0005737];cytosol [GO:0005829];nucleus [GO:0005634];phosphatase complex [GO:1903293];spindle pole [GO:0000922]	protein phosphatase binding [GO:0019903];protein phosphatase regulator activity [GO:0019888]	SUBCELLULAR LOCATION: Cytoplasm {ECO:0000269|PubMed:20040490}. Cytoplasm, cell cortex {ECO:0000269|PubMed:20040490}. Cytoplasm, cytoskeleton {ECO:0000269|PubMed:20040490}. Cytoplasm, cytoskeleton, spindle pole {ECO:0000269|PubMed:20040490}. Note=In embryos, localizes mainly to the cytoplasm and to a lesser extent with microtubule asters. {ECO:0000269|PubMed:20040490}.	24.22430038	24.20210075	24.23900032	24.23900032	24.37779999	24.27499962	24.19459915	24.26790047
	1.060862041	-0.174524784	B2D6M2	B2D6M2	LIN61_CAEEL	lin-61	Protein lin-61	Color2 [A=255, R=169, G=169, B=169]	1	4				negative regulation of DNA-templated transcription [GO:0045892];vulval development [GO:0040025]	chromatin [GO:0000785];nucleus [GO:0005634]	chromatin binding [GO:0003682];histone binding [GO:0042393]	SUBCELLULAR LOCATION: Nucleus {ECO:0000269|PubMed:17409073}. Chromosome {ECO:0000269|PubMed:17409073}.	24.22430038	24.09350014	23.91340065	24.08539963	24.42340088	24.18709946	24.20960045	24.19459915
	0.861148869	-0.048150539	B2D6P1	P90762;Q8MQB5;B2D6P1	B2D6P1_CAEEL	rmd-2	TPR_REGION domain-containing protein	Color2 [A=255, R=169, G=169, B=169]	1	4					cytoplasm [GO:0005737];integral component of membrane [GO:0016021];mitochondrion [GO:0005739];mitotic spindle pole [GO:0097431];spindle microtubule [GO:0005876]	microtubule binding [GO:0008017]		27.35779953	27.29789925	27.31529999	27.31529999	27.42340088	27.31529999	27.39920044	27.3409996
	0.012854784	0.004649639	B2D6P3;Q93485	B2D6P3;Q93485;G1K0Y0	B2D6P3_CAEEL;Q93485_CAEEL	obr-2	Oxysterol-binding protein	Color2 [A=255, R=169, G=169, B=169]	1	4					cytosol [GO:0005829];intracellular membrane-bounded organelle [GO:0043231];membrane [GO:0016020]	sterol binding [GO:0032934];sterol transporter activity [GO:0015248]		23.70770073	23.6208992	23.47999954	23.65399933	23.31010056	23.5753994	23.80929947	23.74920082
	0.568848184	1.390799522	B2D6P4	B2D6P4	TBPL1_CAEEL	tlf-1	TATA box-binding protein-like 1	Color2 [A=255, R=169, G=169, B=169]	1	4				DNA-templated transcription initiation [GO:0006352];embryo development ending in birth or egg hatching [GO:0009792];negative regulation of transcription by RNA polymerase II [GO:0000122];positive regulation of protein phosphorylation [GO:0001934];positive regulation of transcription by RNA polymerase II [GO:0045944]	chromatin [GO:0000785];nucleus [GO:0005634]	DNA binding [GO:0003677];general transcription initiation factor activity [GO:0140223]	SUBCELLULAR LOCATION: Nucleus {ECO:0000269|PubMed:11030349, ECO:0000269|PubMed:11030350, ECO:0000269|PubMed:14726532}.	21.88019943	22.04929924	21.49889946	21.98819923	22.40410042	22.4375	18.82519913	18.18659973
	0.389381112	0.047674179	B2FDA8	B2FDA8	SMC3_CAEEL	smc-3	Structural maintenance of chromosomes protein 3	Color2 [A=255, R=169, G=169, B=169]	1	4				cell division [GO:0051301];DNA repair [GO:0006281];establishment of mitotic sister chromatid cohesion [GO:0034087];mitotic sister chromatid cohesion [GO:0007064]	chromatin [GO:0000785];cohesin complex [GO:0008278];nucleus [GO:0005634]	ATP binding [GO:0005524];ATP hydrolysis activity [GO:0016887];cohesin loading activity [GO:0061775];double-stranded DNA binding [GO:0003690]	SUBCELLULAR LOCATION: Nucleus {ECO:0000269|PubMed:12827206, ECO:0000269|PubMed:21856158, ECO:0000269|PubMed:21957461}. Chromosome {ECO:0000269|PubMed:12827206}. Note=Has diffuse nuclear appearance at interphase during mitosis in somatic and germline tissues. {ECO:0000269|PubMed:12827206}.	24.49839973	24.49230003	24.39749908	24.47999954	24.55220032	24.33069992	24.42340088	24.37120056
	0.032562276	-0.01815033	B2MZA7;Q95QQ1	Q95QQ1;B2MZA7	B2MZA7_CAEEL;Q95QQ1_CAEEL	dnj-8	Thioredoxin domain-containing protein	Color2 [A=255, R=169, G=169, B=169]	1	4					integral component of membrane [GO:0016021]		Single-pass type IV membrane protein {ECO:0000256|ARBA:ARBA00004211}.;SUBCELLULAR LOCATION: Membrane {ECO:0000256|ARBA:ARBA00004211}	22.85379982	22.59379959	22.57999992	22.88579941	22.31010056	22.91889954	22.64749908	23.10950089
	0.78572299	-0.183249474	B2MZA9;Q10923;Q95QZ3;Q95QZ4	B2MZA9;Q10923;Q95QZ3;Q95QZ4	B2MZA9_CAEEL;Q10923_CAEEL;Q95QZ3_CAEEL;Q95QZ4_CAEEL	ntl-2	NOT2_3_5 domain-containing protein	Color2 [A=255, R=169, G=169, B=169]	1	4				nuclear-transcribed mRNA poly(A) tail shortening [GO:0000289];positive regulation of transcription elongation by RNA polymerase II [GO:0032968];regulation of DNA-templated transcription [GO:0006355];regulation of stem cell population maintenance [GO:2000036]	CCR4-NOT core complex [GO:0030015];P-body [GO:0000932]			22.22430038	22.07229996	22.17340088	22.42469978	22.30170059	22.57309914	22.21249962	22.54039955
	0.449525803	0.354099751	B2MZB2	B2MZB2	B2MZB2_CAEEL	CELE_R08D7.4	Complex1_LYR_dom domain-containing protein	Color2 [A=255, R=169, G=169, B=169]	1	4								22.08860016	22.24480057	22.0291996	22.4015007	22.4701004	20.86300087	22.07229996	21.9423008
	1.840810079	-0.128500462	B2MZC3;Q93931	B2MZC3;Q93931	B2MZC3_CAEEL;Q93931_CAEEL	nuaf-3	NADH dehydrogenase [ubiquinone] 1 alpha subcomplex assembly factor 3	Color2 [A=255, R=169, G=169, B=169]	1	4				mitochondrial respiratory chain complex I assembly [GO:0032981]	mitochondrial inner membrane [GO:0005743];mitochondrion [GO:0005739];nucleus [GO:0005634]		SUBCELLULAR LOCATION: Membrane {ECO:0000256|ARBA:ARBA00004370}. Mitochondrion inner membrane {ECO:0000256|ARBA:ARBA00004273}. Nucleus {ECO:0000256|ARBA:ARBA00004123}.	24.24629974	24.17950058	24.24629974	24.10149956	24.35779953	24.29610062	24.29610062	24.33760071
	0.34983194	0.081925392	B2MZD0	B2MZD0	VPP4_CAEEL	vha-7	V-type proton ATPase 116 kDa subunit a 4	Color2 [A=255, R=169, G=169, B=169]	1	4			TISSUE SPECIFICITY: Expressed in uterus. {ECO:0000269|PubMed:11441002}.	vacuolar acidification [GO:0007035]	integral component of membrane [GO:0016021];plasma membrane [GO:0005886];proton-transporting V-type ATPase, V0 domain [GO:0033179];vacuolar proton-transporting V-type ATPase complex [GO:0016471]	ATPase binding [GO:0051117];proton-transporting ATPase activity, rotational mechanism [GO:0046961]	Multi-pass membrane protein {ECO:0000255}.;SUBCELLULAR LOCATION: Membrane {ECO:0000255}	22.90239906	22.93880081	22.87639999	23.09670067	22.7140007	23.07889938	22.95479965	22.73889923
	1.661923239	-0.106025219	B3CJ34	B3CJ34	B3CJ34_CAEEL	gcn-1	TOG domain-containing protein	Color2 [A=255, R=169, G=169, B=169]	1	4				cellular response to amino acid starvation [GO:0034198];microtubule cytoskeleton organization [GO:0000226];negative regulation of translation [GO:0017148];positive regulation of gene expression [GO:0010628];positive regulation of kinase activity [GO:0033674];positive regulation of peptidyl-serine phosphorylation [GO:0033138];regulation of apoptotic process [GO:0042981];regulation of translation […	cytosol [GO:0005829];cytosolic ribosome [GO:0022626]	protein kinase binding [GO:0019901];protein kinase regulator activity [GO:0019887];ribosome binding [GO:0043022]		26.02540016	25.98469925	25.97599983	25.87170029	26.07110023	26.08130074	26.08939934	26.0401001
	1.006524681	-0.12767458	B3CKG1	B3CKG1	URM1_CAEEL	urm-1	Ubiquitin-related modifier 1 homolog	Color2 [A=255, R=169, G=169, B=169]	1	4		5-methoxycarbonylmethyl-2-thiouridine-tRNA biosynthesis. {ECO:0000255|HAMAP-Rule:MF_03048}.;PATHWAY: tRNA modification		protein urmylation [GO:0032447];tRNA thio-modification [GO:0034227];tRNA wobble uridine modification [GO:0002098]	cytosol [GO:0005829];nucleus [GO:0005634]	protein tag [GO:0031386]	SUBCELLULAR LOCATION: Cytoplasm {ECO:0000255|HAMAP-Rule:MF_03048}.	24.00200081	23.90430069	24.14100075	24.14100075	24.2317009	24.16419983	24.20960045	24.09350014
	0.692314064	0.081224918	B3GWA1	B3GWA1;B3GWA0	B3GWA1_CAEEL	nono-1	NONO (Conserved nuclear protein, aka PSF) homolog	Color2 [A=255, R=169, G=169, B=169]	1	4				regulation of DNA-templated transcription [GO:0006355]	nucleus [GO:0005634]	RNA binding [GO:0003723]		24.87639999	24.84799957	24.86230087	24.83359909	24.60960007	24.86230087	24.81909943	24.80439949
	0.826944996	0.30340004	B3GWC9;D3YT45;D3YT46;Q18541;Q7JLS6	B3GWC9;D3YT45;D3YT46;Q18541;Q7JLS6	B3GWC9_CAEEL;D3YT45_CAEEL;D3YT46_CAEEL;Q18541_CAEEL;Q7JLS6_CAEEL	C39E9.8	Uncharacterized protein	Color2 [A=255, R=169, G=169, B=169]	1	4								21.85379982	21.60510063	22.0223999	21.63199997	21.70980072	21.17650032	21.24189949	21.77149963
	1.052143646	-0.145724773	B3GWD5;O17610	B3GWD5;O17610;A0A061AIW1	B3GWD5_CAEEL;O17610_CAEEL	cka-1	Choline Kinase A	Color2 [A=255, R=169, G=169, B=169]	1	4				CDP-choline pathway [GO:0006657];phosphatidylcholine biosynthetic process [GO:0006656];phosphatidylethanolamine biosynthetic process [GO:0006646];phosphorylation [GO:0016310]	cell cortex [GO:0005938];cytoplasm [GO:0005737]	choline kinase activity [GO:0004103];ethanolamine kinase activity [GO:0004305]		24.55800056	24.36450005	24.39100075	24.39749908	24.49839973	24.72859955	24.58690071	24.47999954
	0.177572363	-0.13585043	B3KYC0	B3KYC0;Q8WQA1	B3KYC0_CAEEL	CELE_Y105E8A.20	Methionine--tRNA ligase, mitochondrial	Color2 [A=255, R=169, G=169, B=169]	1	4				methionyl-tRNA aminoacylation [GO:0006431]		ATP binding [GO:0005524];methionine-tRNA ligase activity [GO:0004825]		22.23320007	21.85379982	21.94949913	21.68000031	22.50200081	22.18560028	22.30730057	21.26499939
	0.640249827	-0.104625225	B3WFT8	B3WFT8;H2KYS2	B3WFT8_CAEEL	C14F11.4	AIP3 domain-containing protein	Color2 [A=255, R=169, G=169, B=169]	1	4								26.15270042	26.09749985	25.96719933	25.83359909	26.17569923	26.16040039	26.03590012	26.09749985
	1.707473493	0.203350544	B3WFV9;G5EC65;G5EDF4	B3WFV9;G5EC65;G5EDF4	B3WFV9_CAEEL;G5EC65_CAEEL;G5EDF4_CAEEL	abts-1	Anion exchange protein	Color2 [A=255, R=169, G=169, B=169]	1	4				bicarbonate transport [GO:0015701];ion homeostasis [GO:0050801];regulation of intracellular pH [GO:0051453];regulation of synaptic transmission, GABAergic [GO:0032228];response to arsenic-containing substance [GO:0046685];response to serotonin [GO:1904014];synaptic transmission, cholinergic [GO:0007271];transmembrane transport [GO:0055085]	integral component of membrane [GO:0016021];integral component of plasma membrane [GO:0005887];plasma membrane [GO:0005886];synapse [GO:0045202]	chloride transmembrane transporter activity [GO:0015108];sodium:bicarbonate symporter activity [GO:0008510];solute:inorganic anion antiporter activity [GO:0005452];transmembrane transporter activity [GO:0022857]	Multi-pass membrane protein {ECO:0000256|ARBA:ARBA00004141, ECO:0000256|RuleBase:RU362035}.;SUBCELLULAR LOCATION: Membrane {ECO:0000256|ARBA:ARBA00004141, ECO:0000256|RuleBase:RU362035}	24.68110085	24.70770073	24.65399933	24.64310074	24.34440041	24.44249916	24.44249916	24.64310074
	0.138084473	0.066050053	B3WFW5;Q7YTF9	B3WFW5;Q7YTF9	B3WFW5_CAEEL;Q7YTF9_CAEEL	CELE_ZK858.6	Transmembrane 9 superfamily member	Color2 [A=255, R=169, G=169, B=169]	1	4				protein localization to membrane [GO:0072657]	integral component of membrane [GO:0016021];membrane [GO:0016020]		Multi-pass membrane protein {ECO:0000256|ARBA:ARBA00004141}.;SUBCELLULAR LOCATION: Membrane {ECO:0000256|ARBA:ARBA00004141}	24.54039955	24.52249908	24.63750076	24.5284996	23.98469925	24.53450012	24.62639999	24.81909943
	0.004592392	0.001450062	B3WFW9	B3WFW9	B3WFW9_CAEEL	tspo-1	TranSlocator PrOtein homolog	Color2 [A=255, R=169, G=169, B=169]	1	4					integral component of membrane [GO:0016021];mitochondrial outer membrane [GO:0005741]		Multi-pass membrane protein {ECO:0000256|ARBA:ARBA00004141}.;SUBCELLULAR LOCATION: Membrane {ECO:0000256|ARBA:ARBA00004141}	26.07719994	26.10350037	26.09749985	26.26790047	25.87639999	26.17000008	26.15460014	26.33930016
	1.08100335	0.24537468	B3WFX8;O62234	B3WFX8;O62234	B3WFX8_CAEEL;O62234_CAEEL	CELE_F36F2.1	Costars domain-containing protein	Color2 [A=255, R=169, G=169, B=169]	1	4				positive regulation of DNA-binding transcription factor activity [GO:0051091];positive regulation of Rho protein signal transduction [GO:0035025];positive regulation of transcription by RNA polymerase II [GO:0045944]	endoplasmic reticulum [GO:0005783];sarcomere [GO:0030017]	actin binding [GO:0003779]		22.51889992	22.35110092	22.42210007	22.36450005	22.29610062	22.0258007	21.93880081	22.4144001
+	4.356593664	0.55065012	B3WFY7;P90933	B3WFY7;P90933	B3WFY7_CAEEL;P90933_CAEEL	CELE_M04C9.3	Pyroglutamyl-peptidase 1	Color2 [A=255, R=169, G=169, B=169]	1	4				proteolysis [GO:0006508]	cytosol [GO:0005829]	pyroglutamyl-peptidase activity [GO:0016920]		25.12529945	25.23900032	25.29260063	25.22069931	24.68650055	24.56959915	24.65950012	24.75939941
	0.35888058	-0.08109951	B3WFZ3;B3WFZ4	B3WFZ3;B3WFZ4	B3WFZ3_CAEEL;B3WFZ4_CAEEL	C31H5.6	BAAT/acyl-CoA thioester hydrolase protein	Color2 [A=255, R=169, G=169, B=169]	1	4				acyl-CoA metabolic process [GO:0006637];fatty acid metabolic process [GO:0006631]	cytoplasm [GO:0005737]	acyl-CoA hydrolase activity [GO:0047617]		23.94059944	23.76950073	23.63199997	23.51650047	23.8288002	23.73889923	23.87639999	23.73889923
	0.702622363	0.066500187	B4E3X6;G5EFG3	B4E3X6;G5EFG3	B4E3X6_CAEEL;G5EFG3_CAEEL	spds-1	PABS domain-containing protein	Color2 [A=255, R=169, G=169, B=169]	1	4				polyamine biosynthetic process [GO:0006596];spermidine biosynthetic process [GO:0008295]		spermidine synthase activity [GO:0004766]		25.01479912	25.06909943	25.08130074	24.98900032	25.08939934	24.90430069	24.94499969	24.94949913
+	2.31391498	0.673175335	B5BM47;Q9XTY7	B5BM47;Q9XTY7	B5BM47_CAEEL;Q9XTY7_CAEEL	CELE_T03D8.6	Gamma-glutamyltranspeptidase 1	Color2 [A=255, R=169, G=169, B=169]	1	4				glutathione catabolic process [GO:0006751]	integral component of membrane [GO:0016021];plasma membrane [GO:0005886]	glutathione hydrolase activity [GO:0036374]		23.85759926	23.95840073	24.06089973	24.08539963	22.9741993	23.24189949	23.37779999	23.67569923
	0.827532655	-0.199325562	B5WWL2	B5WWL2;U4PBM5	B5WWL2_CAEEL	CELE_F52C12.6	Non-specific serine/threonine protein kinase	Color2 [A=255, R=169, G=169, B=169]	1	4				protein phosphorylation [GO:0006468];tRNA processing [GO:0008033];tRNA threonylcarbamoyladenosine metabolic process [GO:0070525]	EKC/KEOPS complex [GO:0000408];nucleus [GO:0005634]	ATP binding [GO:0005524];protein serine/threonine kinase activity [GO:0004674]		23.56380081	23.45509911	23.5753994	23.73889923	24.08539963	23.72859955	23.59830093	23.71820068
	1.067499411	0.27277565	B6VQ55;B6VQ56	B6VQ55;B6VQ56	B6VQ55_CAEEL;B6VQ56_CAEEL	ptr-24	SSD domain-containing protein	Color2 [A=255, R=169, G=169, B=169]	1	4				endocytosis [GO:0006897];molting cycle, collagen and cuticulin-based cuticle [GO:0018996]	cytoplasmic vesicle membrane [GO:0030659];integral component of membrane [GO:0016021];membrane [GO:0016020];plasma membrane [GO:0005886]			23.1718998	23.29610062	23.20660019	23.18709946	23.22139931	22.98819923	22.59379959	22.96719933
	0.401346828	0.057875156	B7FAR9;D9PTN8	B7FAR9;D9PTN8	B7FAR9_CAEEL;D9PTN8_CAEEL	CELE_Y43F8B.1	Titin	Color2 [A=255, R=169, G=169, B=169]	1	4								26.24629974	26.14690018	26.08740044	26.05260086	26.1718998	25.99329948	25.99550056	26.14100075
	0.174267136	-0.11439991	B7FAS0	B7FAS0	MCD1_CAEEL	mcd-1	Modifier of cell death	Color2 [A=255, R=169, G=169, B=169]	1	4				apoptotic process [GO:0006915];nematode larval development [GO:0002119];positive regulation of growth rate [GO:0040010];programmed cell death [GO:0012501]		metal ion binding [GO:0046872]		20.98119926	21.04260063	21.17040062	21.24189949	20.52610016	21.21249962	21.60059929	21.55450058
+	1.076422086	-0.842850208	B7WN63;H2KZC8	B7WN63;H2KZC8	B7WN63_CAEEL;H2KZC8_CAEEL	ints-6	VWFA domain-containing protein	Color2 [A=255, R=169, G=169, B=169]	1	4				snRNA 3'-end processing [GO:0034472]	integrator complex [GO:0032039]			20.50690079	20.51650047	19.81809998	21.76749992	21.47260094	21.43239975	21.50690079	21.56850052
	1.818937824	0.253700256	B7WN91;Q21524	B7WN91;Q21524	B7WN91_CAEEL;Q21524_CAEEL	CELE_M05D6.5	HIG1 domain-containing protein	Color2 [A=255, R=169, G=169, B=169]	1	4				mitochondrial respirasome assembly [GO:0097250]	endoplasmic reticulum [GO:0005783];integral component of membrane [GO:0016021];mitochondrion [GO:0005739]			24.65950012	24.73380089	24.74920082	24.76449966	24.37779999	24.34440041	24.51049995	24.65950012
+	2.291098323	0.231075287	B7WN92	B7WN92;Q22467	B7WN92_CAEEL	ctg-2	CRAL/TRIO and GOLD domain containing	Color2 [A=255, R=169, G=169, B=169]	1	4					cytoplasm [GO:0005737]			24.88579941	24.91799927	25.00200081	24.91340065	24.58119965	24.70240021	24.69709969	24.81419945
+	1.404892057	-0.625199795	B7WN95	B7WN95	B7WN95_CAEEL	rpl-32	60S ribosomal protein L32	Color2 [A=255, R=169, G=169, B=169]	1	4				translation [GO:0006412]	cytosolic large ribosomal subunit [GO:0022625]	structural constituent of ribosome [GO:0003735]		24.43619919	23.40410042	23.72859955	24.22430038	24.60400009	24.59259987	24.64859962	24.44879913
	0.838172515	0.982049465	B7WNA1;O17860	B7WNA1;O17860	B7WNA1_CAEEL;O17860_CAEEL	bigr-1	HAD family phosphatase	Color2 [A=255, R=169, G=169, B=169]	1	4								19.90519905	21.03019905	21.48740005	21.91340065	21.00530052	19.6515007	20.49419975	19.25699997
+	1.555741671	-0.51060009	B7WNB4	B7WNB4	B7WNB4_CAEEL	CELE_Y53C12A.10	tRNA-uridine aminocarboxypropyltransferase	Color2 [A=255, R=169, G=169, B=169]	1	4				tRNA processing [GO:0008033]	Golgi apparatus [GO:0005794]	tRNA-uridine aminocarboxypropyltransferase activity [GO:0016432]		21.43239975	21.9279995	21.99510002	21.51650047	21.93880081	22.4144001	22.21549988	22.34569931
+	2.310578986	-0.457274437	B9WRT8;O02289;Q4JFB7	O02289;B9WRT8;Q4JFB7	B9WRT8_CAEEL;O02289_CAEEL;Q4JFB7_CAEEL	gla-3	C3H1-type domain-containing protein	Color2 [A=255, R=169, G=169, B=169]	1	4					cell cortex [GO:0005938];cytoplasm [GO:0005737];cytosol [GO:0005829];intracellular organelle [GO:0043229]	metal ion binding [GO:0046872];mRNA 3'-UTR binding [GO:0003730]		21.21850014	21.38570023	21.22430038	21.20660019	21.79150009	21.44249916	21.8913002	21.73889923
+	1.48977183	1.119850636	B9WRT9;C1P658;C1P659	B9WRT9;C1P658;C1P659;H9G336	B9WRT9_CAEEL;C1P658_CAEEL;C1P659_CAEEL	mlt-11	Kunitz/Bovine pancreatic trypsin inhibitor domain protein	Color2 [A=255, R=169, G=169, B=169]	1	4					extracellular space [GO:0005615]	serine-type endopeptidase inhibitor activity [GO:0004867]		23.0258007	23.47999954	23.74920082	24.33760071	22.04929924	22.48250008	22.20359993	23.37779999
	0.176029875	0.081200123	B9WRU1	B9WRU1	B9WRU1_CAEEL	hrpu-1	B30.2/SPRY domain-containing protein	Color2 [A=255, R=169, G=169, B=169]	1	4								21.10790062	21.32659912	21.50690079	21.31559944	20.76339912	21.2989006	21.43239975	21.4375
	0.237378511	-0.024250031	C0HKD6	C0HKD6	SYWM_CAEEL	wars-2	Tryptophan--tRNA ligase, mitochondrial	Color2 [A=255, R=169, G=169, B=169]	1	4				mitochondrial tryptophanyl-tRNA aminoacylation [GO:0070183];tryptophanyl-tRNA aminoacylation [GO:0006436]	mitochondrial matrix [GO:0005759];mitochondrion [GO:0005739]	ATP binding [GO:0005524];tryptophan-tRNA ligase activity [GO:0004830]	SUBCELLULAR LOCATION: Mitochondrion matrix {ECO:0000250|UniProtKB:Q9UGM6}.	21.60059929	21.60510063	21.7140007	21.72229958	21.68000031	21.68429947	21.62759972	21.74710083
	1.320983752	0.262149811	C0HLB3;C0HLB4	C0HLB3;C0HLB4	VATL2_CAEEL;VATL3_CAEEL	vha-2;vha-3	V-type proton ATPase 16 kDa proteolipid subunit c 2	Color2 [A=255, R=169, G=169, B=169]	1	4			TISSUE SPECIFICITY: Expressed in the H-shaped excretory cell, rectum, and a pair of cells posterior to the anus. {ECO:0000269|PubMed:9305897}.;TISSUE SPECIFICITY: Expressed ubiquitously. Higher levels of vha-2 are found in adult H-shaped excretory cell and rectum. Higher levels of vha-3 are found in gastrointestinal and hypodermal cells, as well as H-shaped excretory cell. {ECO:0000269|PubMed:971…	lysosomal lumen acidification [GO:0007042];necrotic cell death [GO:0070265];programmed cell death [GO:0012501];proton transmembrane transport [GO:1902600]	integral component of membrane [GO:0016021];proton-transporting V-type ATPase, V0 domain [GO:0033179]	proton-transporting ATPase activity, rotational mechanism [GO:0046961]	Multi-pass membrane protein {ECO:0000255}.;SUBCELLULAR LOCATION: Membrane {ECO:0000255}	28.02960014	27.90880013	28.0401001	28.33239937	27.95949936	27.82640076	27.69309998	27.7833004
+	2.37766241	0.28932476	C0KDV0	C0KDV0;G5EEC9;H2KZC2;H2KZC3;V6CJH3	C0KDV0_CAEEL	kcc-2	K+/Cl- Cotransporter	Color2 [A=255, R=169, G=169, B=169]	1	4				cell volume homeostasis [GO:0006884];chemical synaptic transmission [GO:0007268];chloride ion homeostasis [GO:0055064];chloride transmembrane transport [GO:1902476];chloride transport [GO:0006821];potassium ion homeostasis [GO:0055075];potassium ion import across plasma membrane [GO:1990573];potassium ion transport [GO:0006813];regulation of synaptic transmission, GABAergic [GO:0032228]	integral component of membrane [GO:0016021];plasma membrane [GO:0005886];synapse [GO:0045202]	potassium:chloride symporter activity [GO:0015379]	Multi-pass membrane protein {ECO:0000256|ARBA:ARBA00004141}.;SUBCELLULAR LOCATION: Membrane {ECO:0000256|ARBA:ARBA00004141}	23.55220032	23.49230003	23.59830093	23.55220032	23.28210068	23.09670067	23.39100075	23.26790047
	1.716321015	0.181799412	C0P278	C0P278	C0P278_CAEEL	CELE_F17C8.9	Aspartate dehydrogenase domain-containing protein	Color2 [A=255, R=169, G=169, B=169]	1	4				NAD biosynthetic process [GO:0009435]		aspartate dehydrogenase activity [GO:0033735];NADP binding [GO:0050661]		24.50449944	24.47380066	24.51049995	24.56959915	24.49230003	24.29610062	24.28210068	24.26070023
	0.007338997	-0.007225037	C0P287	C0P287	C0P287_CAEEL	CELE_F56A8.9	CAB39 protein	Color2 [A=255, R=169, G=169, B=169]	1	4								22.5753994	22.78359985	22.66060066	22.6928997	23.60960007	22.59609985	22.07559967	22.46010017
	0.230197567	-0.050224304	C0VXV6	C0VXV6	C0VXV6_CAEEL	mrpl-46	Nudix hydrolase domain-containing protein	Color2 [A=255, R=169, G=169, B=169]	1	4					mitochondrial large ribosomal subunit [GO:0005762]	hydrolase activity [GO:0016787];structural constituent of ribosome [GO:0003735]	SUBCELLULAR LOCATION: Mitochondrion {ECO:0000256|ARBA:ARBA00004173}.	24.62639999	24.73380089	24.60960007	24.63199997	24.46139908	24.71290016	24.80929947	24.81909943
	0.639897786	-0.896800041	C0Z1Y2	C0Z1Y2	C0Z1Y2_CAEEL	CELE_W10D9.6	Mediator of RNA polymerase II transcription subunit 21	Color2 [A=255, R=169, G=169, B=169]	1	4								18.57500076	18.72649956	18.59469986	18.60029984	21.16620064	18.27029991	18.60890007	20.03829956
	0.523782848	0.106900692	C0Z1Y6	C0Z1Y6	C0Z1Y6_CAEEL	CELE_F40G9.5	Uncharacterized protein	Color2 [A=255, R=169, G=169, B=169]	1	4					integral component of membrane [GO:0016021]			20.68000031	20.88019943	21.10790062	20.87269974	20.88019943	20.73069954	20.73889923	20.76339912
	1.737691629	-0.155175209	C0Z1Y9	C0Z1Y9	C0Z1Y9_CAEEL	CELE_F40G9.17	Ankyrin_rpt-contain_dom domain-containing protein	Color2 [A=255, R=169, G=169, B=169]	1	4								24.14100075	24.13319969	24.03590012	24.06909943	24.13319969	24.32390022	24.28210068	24.26070023
	0.250062225	-0.094874859	C0Z3L6	C0Z3L6	C0Z3L6_CAEEL	CELE_Y54G11A.17	L51_S25_CI-B8 domain-containing protein	Color2 [A=255, R=169, G=169, B=169]	1	4				translation [GO:0006412]	ribonucleoprotein complex [GO:1990904];ribosome [GO:0005840]	structural constituent of ribosome [GO:0003735]		22.8132	22.92250061	22.73889923	22.88949966	22.49230003	23.13949966	23.06089973	23.05089951
	0.147935346	-0.018225193	C1P627;Q22028	C1P627;Q22028	C1P627_CAEEL;Q22028_CAEEL	dnj-16	J domain-containing protein	Color2 [A=255, R=169, G=169, B=169]	1	4								25.19459915	25.04840088	25.2057991	25.09749985	25.2317009	25.15270042	25.10549927	25.12929916
	0.684480922	-0.038275242	C1P629;C6KRJ2;Q18937	I7KSC2;C1P629;C6KRJ2;Q18937	C1P629_CAEEL;C6KRJ2_CAEEL;Q18937_CAEEL	cfim-2	Cleavage Factor IM (CFIm) homolog	Color2 [A=255, R=169, G=169, B=169]	1	4				mRNA alternative polyadenylation [GO:0110104];pre-mRNA cleavage required for polyadenylation [GO:0098789]	cytoplasm [GO:0005737];mRNA cleavage and polyadenylation specificity factor complex [GO:0005847];nuclear speck [GO:0016607]	mRNA binding [GO:0003729]	SUBCELLULAR LOCATION: Cytoplasm {ECO:0000256|ARBA:ARBA00004496}. Nucleus speckle {ECO:0000256|ARBA:ARBA00004324}. Nucleus, nucleoplasm {ECO:0000256|ARBA:ARBA00004642}.;SUBCELLULAR LOCATION: Nucleus {ECO:0000256|ARBA:ARBA00004123}.	23.29610062	23.25349998	23.22579956	23.29610062	23.35110092	23.25349998	23.32390022	23.29610062
	0.344677526	-0.020750523	C1P636;Q27481	C1P636;Q27481	C1P636_CAEEL;Q27481_CAEEL	uba-1	UBA_e1_C domain-containing protein	Color2 [A=255, R=169, G=169, B=169]	1	4		PATHWAY: Protein modification;protein ubiquitination. {ECO:0000256|ARBA:ARBA00004906}.		cellular response to DNA damage stimulus [GO:0006974];embryo development ending in birth or egg hatching [GO:0009792];negative regulation of transcription by RNA polymerase II [GO:0000122];nematode larval development [GO:0002119];nematode male tail tip morphogenesis [GO:0045138];neuromuscular process [GO:0050905];oogenesis [GO:0048477];programmed cell death involved in cell development [GO:001062…	cytoplasm [GO:0005737];nucleus [GO:0005634]	ATP binding [GO:0005524];ubiquitin activating enzyme activity [GO:0004839]		26.82640076	26.81419945	26.81419945	26.78949928	26.82640076	26.87409973	26.86230087	26.76449966
	0.198872162	0.042925358	C1P639	C1P638;C1P639	C1P639_CAEEL	glb-19	GLOBIN domain-containing protein	Color2 [A=255, R=169, G=169, B=169]	1	4				oxygen transport [GO:0015671];response to hypoxia [GO:0001666]		heme binding [GO:0020037];oxygen binding [GO:0019825];oxygen carrier activity [GO:0005344]		22.46260071	22.60510063	22.61190033	22.79150009	22.5284996	22.47750092	22.57309914	22.72030067
	0.195293771	-0.089075089	C2BR91	C2BR91	C2BR91_CAEEL	C39B5.5	Cystatin	Color2 [A=255, R=169, G=169, B=169]	1	4						cysteine-type endopeptidase inhibitor activity [GO:0004869]		26.25349998	26.23900032	26.15460014	25.55220032	26.06500053	26.14690018	26.32040024	26.02330017
	0.606812288	0.056625366	C2BR94;H2L0N5	C2BR94;H2L0N5	C2BR94_CAEEL;H2L0N5_CAEEL	thoc-5	THO Complex (Transcription factor/nuclear export) subunit	Color2 [A=255, R=169, G=169, B=169]	1	4				mRNA export from nucleus [GO:0006406];positive regulation of DNA-templated transcription, elongation [GO:0032786]	THO complex [GO:0000347];THO complex part of transcription export complex [GO:0000445]	mRNA binding [GO:0003729]	SUBCELLULAR LOCATION: Nucleus {ECO:0000256|ARBA:ARBA00004123}.	23.03759956	23.1779995	23.1487999	23.10950089	23.06089973	23.12529945	23.08699989	22.9741993
	1.096115321	0.167849541	C2BR97;G5EDT8	C2BR97;G5EDT8	C2BR97_CAEEL;G5EDT8_CAEEL	smg-3	Suppressor with Morphological effect on Genitalia	Color2 [A=255, R=169, G=169, B=169]	1	4				nuclear-transcribed mRNA catabolic process, nonsense-mediated decay [GO:0000184]	cytoplasm [GO:0005737];exon-exon junction complex [GO:0035145];polysome [GO:0005844]	enzyme binding [GO:0019899];RNA binding [GO:0003723]	SUBCELLULAR LOCATION: Cytoplasm {ECO:0000256|ARBA:ARBA00004496}.	23.04089928	22.99329948	22.96369934	22.77149963	22.73480034	22.76140022	22.67569923	22.92609978
	0.234589266	0.148075104	C3JXD8	C3JXD8	C3JXD8_CAEEL	moa-1	Modifier Of Apl-1 activity	Color2 [A=255, R=169, G=169, B=169]	1	4				protein dephosphorylation [GO:0006470]	integral component of membrane [GO:0016021]	protein tyrosine phosphatase activity [GO:0004725]		22.16419983	21.98119926	21.20660019	21.89870071	21.57769966	21.39100075	21.6140995	22.07559967
+	1.71422893	0.350874901	C6KRI9;Q22847;X5M5W2;X5M900	C6KRI9;Q22847;X5M5W2;X5M900	C6KRI9_CAEEL;Q22847_CAEEL;X5M5W2_CAEEL;X5M900_CAEEL	CELE_T28C6.7	Kinesin motor domain-containing protein	Color2 [A=255, R=169, G=169, B=169]	1	4				mitotic chromosome condensation [GO:0007076]				23.55220032	23.68650055	23.80929947	23.80929947	23.1378994	23.29610062	23.46759987	23.55220032
+	1.282064186	0.983800411	C6KRJ5	C6KRJ5	C6KRJ5_CAEEL	CELE_T20D3.14	CHCH domain-containing protein	Color2 [A=255, R=169, G=169, B=169]	1	4				mitochondrial cytochrome c oxidase assembly [GO:0033617]	mitochondrial intermembrane space [GO:0005758]			21.47260094	21.47260094	21.66279984	21.7140007	19.45669937	20.74710083	20.83460045	21.34840012
	0.545756432	0.207499981	C6KRL2	C6KRL2	C6KRL2_CAEEL	CELE_F23D12.11	GLOBIN domain-containing protein	Color2 [A=255, R=169, G=169, B=169]	1	4								24.59259987	24.63199997	24.29610062	24.51049995	24.71820068	24.24629974	23.94059944	24.29610062
	0.541654718	-0.153574944	C6KRN1	C6KRN1;A0A486WV16;A0A486WVM9	SAO1_CAEEL	sao-1	Suppressor of aph-1	Color2 [A=255, R=169, G=169, B=169]	1	4				negative regulation of Notch signaling pathway [GO:0045746];Notch signaling pathway [GO:0007219];regulation of protein deneddylation [GO:0060625]	cell cortex [GO:0005938];cleavage furrow [GO:0032154];cytoplasm [GO:0005737]	WD40-repeat domain binding [GO:0071987]		23.22290039	23.17040062	23.15040016	23.18099976	23.69709969	23.35110092	23.11739922	23.17340088
+	1.651593232	0.44230032	C6KRN3	C6KRN3;D7SFP5;O02335	C6KRN3_CAEEL	CELE_W02D9.2	Protein YIPF	Color2 [A=255, R=169, G=169, B=169]	1	4				endoplasmic reticulum to Golgi vesicle-mediated transport [GO:0006888]	integral component of membrane [GO:0016021];trans-Golgi network [GO:0005802]		Multi-pass membrane protein {ECO:0000256|ARBA:ARBA00004141, ECO:0000256|RuleBase:RU361264}.;SUBCELLULAR LOCATION: Membrane {ECO:0000256|ARBA:ARBA00004141, ECO:0000256|RuleBase:RU361264}	21.45759964	21.42210007	21.44759941	21.13949966	20.70529938	20.76339912	20.98119926	21.24769974
	0.369205222	-0.165474892	C6KRN4	C6KRN4	C6KRN4_CAEEL	CELE_D1086.11	Secreted protein	Color2 [A=255, R=169, G=169, B=169]	1	4								23.5284996	23.50449944	23.2140007	23.09020042	23.89500046	23.63199997	23.24189949	23.23019981
+	4.227921055	0.310549736	C7FZU3;C7FZU4;Q93791	Q93791;C7FZU3;C7FZU4	C7FZU3_CAEEL;C7FZU4_CAEEL;Q93791_CAEEL	nid-1	NIDogen (Basement membrane protein)	Color2 [A=255, R=169, G=169, B=169]	1	4				cell-matrix adhesion [GO:0007160];interneuron axon guidance [GO:0097376];neuron migration [GO:0001764];positive regulation of anterior/posterior axon guidance [GO:1905488];protein localization to synapse [GO:0035418];synapse organization [GO:0050808];synaptic transmission, cholinergic [GO:0007271];ventral cord development [GO:0007419]	basal part of cell [GO:0045178];basement membrane [GO:0005604];membrane [GO:0016020];synapse [GO:0045202]	calcium ion binding [GO:0005509];extracellular matrix structural constituent [GO:0005201]	SUBCELLULAR LOCATION: Membrane {ECO:0000256|ARBA:ARBA00004370}. Secreted, extracellular space, extracellular matrix, basement membrane {ECO:0000256|ARBA:ARBA00004302}.	25.99769974	26.09140015	26.09350014	26.0189991	25.69709969	25.78210068	25.7208004	25.75939941
+	1.977759266	-0.274849892	C7GIK1	C7GIK1	C7GIK1_CAEEL	CELE_H06I04.6	CX domain-containing protein	Color2 [A=255, R=169, G=169, B=169]	1	4								22.20359993	22.24189949	22.28770065	21.98119926	22.4897995	22.51889992	22.4272995	22.37779999
+	2.99127121	-0.338925362	C7IVS4;Q9NAH1	C7IVS4;Q9NAH1	C7IVS4_CAEEL;Q9NAH1_CAEEL	pola-1	DNA polymerase	Color2 [A=255, R=169, G=169, B=169]	1	4				DNA replication [GO:0006260];lagging strand elongation [GO:0006273];leading strand elongation [GO:0006272];mitotic DNA replication initiation [GO:1902975]	alpha DNA polymerase:primase complex [GO:0005658];nucleus [GO:0005634]	chromatin binding [GO:0003682];DNA replication origin binding [GO:0003688];DNA-directed DNA polymerase activity [GO:0003887];purine nucleotide binding [GO:0017076];pyrimidine nucleotide binding [GO:0019103];single-stranded DNA binding [GO:0003697]		22.68650055	22.78359985	22.78759956	22.57999992	23.01049995	23.11580086	22.98990059	23.07719994
+	1.437246065	0.52519989	C8JQS1;O45750	C8JQS1;O45750	C8JQS1_CAEEL;O45750_CAEEL	osm-7	Uncharacterized protein	Color2 [A=255, R=169, G=169, B=169]	1	4				positive regulation of Notch signaling pathway [GO:0045747];response to osmotic stress [GO:0006970]	extracellular space [GO:0005615]	Notch binding [GO:0005112]		21.95660019	21.94589996	21.95660019	21.99510002	20.9741993	21.63199997	21.28210068	21.86510086
	0.940874032	-0.102225304	C9IY21	C9IY21;C9IY22	C9IY21_CAEEL	CELE_ZK1058.9	Uncharacterized protein	Color2 [A=255, R=169, G=169, B=169]	1	4								25.72599983	25.53149986	25.51650047	25.62369919	25.7208004	25.64310074	25.67569923	25.7670002
	2.364708819	-0.186924458	D0PV95	D0PV95	DDX3_CAEEL	laf-1	ATP-dependent RNA helicase laf-1	Color2 [A=255, R=169, G=169, B=169]	1	4			TISSUE SPECIFICITY: Expressed in the germline and soma of young adult hermaphrodites. {ECO:0000269|PubMed:19361491}.	cell differentiation [GO:0030154];gamete generation [GO:0007276];masculinization of hermaphroditic germ-line [GO:0042006];negative regulation of gene expression [GO:0010629];positive regulation of embryonic development [GO:0040019];positive regulation of fertilization [GO:1905516];regulation of translation [GO:0006417]	cell leading edge [GO:0031252];cytoplasm [GO:0005737];cytoplasmic stress granule [GO:0010494];inflammasome complex [GO:0061702];lamellipodium [GO:0030027];nucleus [GO:0005634];P granule [GO:0043186];plasma membrane [GO:0005886]	ATP binding [GO:0005524];ATP hydrolysis activity [GO:0016887];identical protein binding [GO:0042802];molecular condensate scaffold activity [GO:0140693];RNA binding [GO:0003723];RNA helicase activity [GO:0003724];RNA strand annealing activity [GO:0033592]	SUBCELLULAR LOCATION: Cytoplasm {ECO:0000269|PubMed:19361491, ECO:0000269|PubMed:26015579}. Cytoplasmic granule {ECO:0000269|PubMed:19361491, ECO:0000269|PubMed:26015579}. Nucleus {ECO:0000250|UniProtKB:O00571}. Cytoplasm, Stress granule {ECO:0000250|UniProtKB:O00571}. Inflammasome {ECO:0000250|UniProtKB:Q62167}. Cell membrane {ECO:0000250|UniProtKB:O00571}. Cell projection, lamellipodium {ECO:00…	27.28910065	27.28910065	27.27140045	27.17950058	27.36619949	27.48620033	27.50900078	27.41539955
	0.668187193	0.09280014	D0VWM8	D0VWM8	TADBP_CAEEL	tdp-1	Tar DNA-binding protein homolog 1	Color2 [A=255, R=169, G=169, B=169]	1	4			TISSUE SPECIFICITY: Widely expressed in a range of tissues including body wall muscles, pharynx and neurons of the midbody in adults and larvae (PubMed:22232551, PubMed:22792076). {ECO:0000269|PubMed:22232551, ECO:0000269|PubMed:22792076}.	determination of adult lifespan [GO:0008340];hyperosmotic response [GO:0006972];mRNA processing [GO:0006397];positive regulation of gene expression [GO:0010628];regulation of gene expression [GO:0010468];response to oxidative stress [GO:0006979];RNA splicing [GO:0008380]	cytoplasm [GO:0005737];nucleoplasm [GO:0005654];nucleus [GO:0005634]	RNA binding [GO:0003723];single-stranded RNA binding [GO:0003727]	SUBCELLULAR LOCATION: Nucleus {ECO:0000269|PubMed:22792076}. Cytoplasm {ECO:0000269|PubMed:22792076}. Note=Shuttles from the nucleus to the cytoplasm under stress conditions. {ECO:0000269|PubMed:22792076}.	24.0189991	24.07719994	24.01049995	23.92250061	23.95840073	23.73889923	23.97599983	23.98469925
	0.653713843	0.26695013	D0Z5N4	D0Z5N4	E2AKB_CAEEL	gcn-2	Eukaryotic translation initiation factor 2-alpha kinase gcn-2	Color2 [A=255, R=169, G=169, B=169]	1	4				cellular homeostasis [GO:0019725];determination of adult lifespan [GO:0008340];mitochondrial unfolded protein response [GO:0034514];negative regulation of gene expression [GO:0010629];positive regulation of gene expression [GO:0010628];positive regulation of nematode larval development [GO:0061063];positive regulation of protein oxidation [GO:1904808];positive regulation of protein phosphorylatio…	cytosol [GO:0005829]	ATP binding [GO:0005524];eukaryotic translation initiation factor 2alpha kinase activity [GO:0004694];protein kinase activity [GO:0004672];protein serine kinase activity [GO:0106310]		22.4375	22.13949966	22.28490067	21.75119972	21.88389969	22.17040062	21.94589996	21.54509926
	2.417398267	0.199049473	D0Z5P0	D0Z5P0	D0Z5P0_CAEEL	sql-1	Suppressor of gpa-3QL dye-filling defect	Color2 [A=255, R=169, G=169, B=169]	1	4				endoplasmic reticulum to Golgi vesicle-mediated transport [GO:0006888];Golgi organization [GO:0007030]	Golgi apparatus [GO:0005794]	small GTPase binding [GO:0031267]		23.64310074	23.65399933	23.6208992	23.50449944	23.33760071	23.41699982	23.40410042	23.46759987
	0.258775076	-0.021125793	D1MN80;Q20184	D1MN80;Q20184	D1MN80_CAEEL;Q20184_CAEEL	ech-2	Enoyl-CoA Hydratase	Color2 [A=255, R=169, G=169, B=169]	1	4					mitochondrion [GO:0005739]	hydro-lyase activity [GO:0016836]		24.81419945	24.80439949	24.85759926	24.7845993	24.87170029	24.74920082	24.84799957	24.87639999
+	2.136694965	2.43170023	D1MN85	D1MN85	D1MN85_CAEEL	ife-1	eIF-4F 25 kDa subunit	Color2 [A=255, R=169, G=169, B=169]	1	4				oocyte maturation [GO:0001556];spermatid development [GO:0007286]	cytoplasm [GO:0005737];P granule [GO:0043186]	RNA 7-methylguanosine cap binding [GO:0000340];translation initiation factor activity [GO:0003743]		21.54509926	21.34300041	21.45260048	21.66279984	19.81749916	17.49510002	18.75749969	20.20660019
	0.974573838	0.195625305	D3KFR7;Q18227	D3KFR7;Q18227	D3KFR7_CAEEL;Q18227_CAEEL	hint-3	HIT domain-containing protein	Color2 [A=255, R=169, G=169, B=169]	1	4					integral component of membrane [GO:0016021]	catalytic activity [GO:0003824]		22.24769974	22.1916008	22.18250084	21.96010017	21.74300003	21.89870071	22.07229996	22.08539963
	0.12245003	0.213574886	D3KFS6;Q20331	D3KFS6;Q20331	D3KFS6_CAEEL;Q20331_CAEEL	pgp-4	p-GlycoProtein related	Color2 [A=255, R=169, G=169, B=169]	1	4				post-transcriptional gene silencing by RNA [GO:0035194];stress response to cadmium ion [GO:1990170];transmembrane transport [GO:0055085]	integral component of membrane [GO:0016021];integral component of plasma membrane [GO:0005887]	ABC-type transporter activity [GO:0140359];ATP binding [GO:0005524];ATPase-coupled transmembrane transporter activity [GO:0042626];efflux transmembrane transporter activity [GO:0015562]		21.41699982	21.04260063	21.20059967	18.99909973	19.52109909	20.61860085	20.56380081	21.10149956
+	1.539553355	-4.296224594	D3KFT5	D3KFT5	D3KFT5_CAEEL	dhs-31	DeHydrogenases, Short chain	Color2 [A=255, R=169, G=169, B=169]	1	4								26.3810997	20.18630028	20.08480072	21.01280022	26.22069931	26.28560066	26.2262001	26.11739922
	1.268401961	0.232675552	D3YT36;D3YT37;Q23539	D3YT36;D3YT37;Q23539	D3YT36_CAEEL;D3YT37_CAEEL;Q23539_CAEEL	pyk-2	Pyruvate kinase	Color2 [A=255, R=169, G=169, B=169]	1	4		glycolysis;PATHWAY: Carbohydrate degradation;pyruvate from D-glyceraldehyde 3-phosphate: step 5/5. {ECO:0000256|ARBA:ARBA00004997, ECO:0000256|RuleBase:RU000504}.		glycolytic process [GO:0006096]	cytoplasm [GO:0005737];endoplasmic reticulum [GO:0005783];sarcomere [GO:0030017];striated muscle dense body [GO:0055120]	ATP binding [GO:0005524];kinase activity [GO:0016301];magnesium ion binding [GO:0000287];potassium ion binding [GO:0030955];pyruvate kinase activity [GO:0004743]		25.28210068	25.06909943	25.03170013	25.1984005	24.91340065	24.85759926	24.75429916	25.12529945
+	1.49716371	-4.518875122	D3YT56	D3YT56	D3YT56_CAEEL	mars-1	tRNA-binding domain-containing protein	Color2 [A=255, R=169, G=169, B=169]	1	4						tRNA binding [GO:0000049]		25.75429916	19.37680054	19.08200073	19.35219955	25.47999954	25.2996006	25.34770012	25.51350021
+	2.491927802	-1.104599953	D3YT72;O45227	D3YT72;O45227	D3YT72_CAEEL;O45227_CAEEL	B0513.4	Transposase	Color2 [A=255, R=169, G=169, B=169]	1	4								24.70240021	24.34440041	23.78949928	23.92250061	25.28910065	25.38769913	25.49839973	25.00200081
	0.74747963	0.241125107	D4PH96	D4PH96	D4PH96_CAEEL	atx-2	LsmAD domain-containing protein	Color2 [A=255, R=169, G=169, B=169]	1	4					cytoplasm [GO:0005737]	RNA binding [GO:0003723]		22.00200081	22.10790062	22.06909943	22.28770065	22.15810013	21.47260094	21.99510002	21.87639999
+	1.342718789	0.544174671	D4PHA0;Q9U3L3	D4PHA0;Q9U3L3	D4PHA0_CAEEL;Q9U3L3_CAEEL	C49C3.10	Protein kinase domain-containing protein	Color2 [A=255, R=169, G=169, B=169]	1	4				intracellular signal transduction [GO:0035556];protein phosphorylation [GO:0006468]	cytoplasm [GO:0005737];nucleus [GO:0005634]	ATP binding [GO:0005524];MAP kinase activity [GO:0004707];protein serine/threonine kinase activity [GO:0004674]		21.0625	20.96719933	21.0223999	21.30450058	20.82690048	20.08209991	20.33209991	20.93880081
+	1.570378423	0.42509985	D4YWC3	D4YWC3	D4YWC3_CAEEL	dct-16	DAF-16/FOXO Controlled, germline Tumor affecting	Color2 [A=255, R=169, G=169, B=169]	1	4								25.57830048	25.56669998	25.84569931	25.7845993	25.64579964	25.18330002	25.08539963	25.16040039
	2.000546902	-0.183974743	D5MCN2	D5MCN2	LARP1_CAEEL	larp-1	La-related protein 1	Color2 [A=255, R=169, G=169, B=169]	1	4				oogenesis [GO:0048477];positive regulation of translation [GO:0045727]	cytoplasmic stress granule [GO:0010494];cytosol [GO:0005829];P-body [GO:0000932]	poly(G) binding [GO:0034046];poly(U) RNA binding [GO:0008266];RNA binding [GO:0003723]	SUBCELLULAR LOCATION: Cytoplasm, P-body {ECO:0000269|PubMed:18515547}.	26.09350014	26.10750008	26.07929993	25.93610001	26.1718998	26.2057991	26.2996006	26.27499962
+	1.506310033	0.454400063	D5MCQ1;D5MCQ7;D5MCR3;D5MCR4;Q7JMB8	D5MCQ1;D5MCQ2;D5MCQ4;D5MCQ6;D5MCQ7;D5MCQ8;D5MCR3;D5MCR4;D5MCR5;Q7JMB8	D5MCQ1_CAEEL;D5MCQ7_CAEEL;D5MCR3_CAEEL;D5MCR4_CAEEL;Q7JMB8_CAEEL	sup-26	SUPpressor	Color2 [A=255, R=169, G=169, B=169]	1	4				negative regulation of translation [GO:0017148]	cytoplasm [GO:0005737];cytosol [GO:0005829];nucleus [GO:0005634];ribonucleoprotein complex [GO:1990904]	mRNA 3'-UTR binding [GO:0003730];poly(A) binding [GO:0008143];poly(U) RNA binding [GO:0008266];RNA binding [GO:0003723]		24.68650055	24.68650055	24.81909943	24.99769974	23.97599983	24.33069992	24.38439941	24.68110085
+	1.577913556	0.435824394	D5MCQ2;D5MCQ6	D5MCQ2;D5MCQ3;D5MCQ5;D5MCQ6;Q21900	D5MCQ2_CAEEL;D5MCQ6_CAEEL	sup-26	SUPpressor	Color2 [A=255, R=169, G=169, B=169]	1	4				negative regulation of translation [GO:0017148]	cytoplasm [GO:0005737];cytosol [GO:0005829];nucleus [GO:0005634];ribonucleoprotein complex [GO:1990904]	mRNA 3'-UTR binding [GO:0003730];poly(A) binding [GO:0008143];poly(U) RNA binding [GO:0008266];RNA binding [GO:0003723]		23.1779995	22.82099915	22.94409943	23.31010056	22.56380081	22.43490028	22.60510063	22.90609932
	0.385678402	-0.243124962	D5MCU1;O17698	D5MCU1;O17698	D5MCU1_CAEEL;O17698_CAEEL	C53A5.6	RING-type domain-containing protein	Color2 [A=255, R=169, G=169, B=169]	1	4						metal ion binding [GO:0046872]		19.9741993	20.15810013	20.44759941	20.88759995	21.06909943	20.24559975	20.77149963	20.35379982
	0.548720905	-0.860100269	D5MCV0;Q9XUE0	D5MCV0;Q9XUE0	D5MCV0_CAEEL;Q9XUE0_CAEEL	dod-22	CUB_2 domain-containing protein	Color2 [A=255, R=169, G=169, B=169]	1	4				defense response to Gram-negative bacterium [GO:0050829];innate immune response [GO:0045087]				19.29730034	20.1697998	19.92289925	19.9496994	21.6928997	18.92740059	21.95660019	20.20319939
	0.909627188	0.515300274	D5MNM9	D5MNM9	D5MNM9_CAEEL	CELE_F28D9.4	Transmembrane protein 242	Color2 [A=255, R=169, G=169, B=169]	1	4					integral component of membrane [GO:0016021];mitochondrial inner membrane [GO:0005743]		Multi-pass membrane protein {ECO:0000256|ARBA:ARBA00004141}.;SUBCELLULAR LOCATION: Membrane {ECO:0000256|ARBA:ARBA00004141}	22.09180069	21.99510002	22.03590012	21.97769928	21.67140007	21.44759941	20.77149963	22.1487999
	1.200155791	-0.123549461	D5SGZ9	D5SGZ9	D5SGZ9_CAEEL	CELE_Y62E10A.23	Mediator complex subunit 9	Color2 [A=255, R=169, G=169, B=169]	1	4								21.58690071	21.69709969	21.47260094	21.61860085	21.7954998	21.67140007	21.71820068	21.68429947
+	2.657200744	0.415949821	D6RYD3	D6RYD3;Q966A8	D6RYD3_CAEEL	CELE_Y58A7A.1	Copper transport protein	Color2 [A=255, R=169, G=169, B=169]	1	4				cellular copper ion homeostasis [GO:0006878]	integral component of membrane [GO:0016021];plasma membrane [GO:0005886]	copper ion transmembrane transporter activity [GO:0005375]	Multi-pass membrane protein {ECO:0000256|RuleBase:RU367022}.;SUBCELLULAR LOCATION: Membrane {ECO:0000256|RuleBase:RU367022}	23.49230003	23.49230003	23.49230003	23.54039955	23.23749924	23.00880051	22.90060043	23.20660019
+	1.711358008	0.592849255	D6RYD9	D6RYD9	D6RYD9_CAEEL	gfrp-1	GTP cyclohydrolase 1 feedback regulatory protein	Color2 [A=255, R=169, G=169, B=169]	1	4				negative regulation of biosynthetic process [GO:0009890];negative regulation of GTP cyclohydrolase I activity [GO:0043105]	cytoplasm [GO:0005737];cytosol [GO:0005829];nuclear membrane [GO:0031965];nucleus [GO:0005634]	GTP cyclohydrolase binding [GO:0044549];hydrolase activity [GO:0016787]	SUBCELLULAR LOCATION: Cytoplasm, cytosol {ECO:0000256|ARBA:ARBA00004514}. Membrane {ECO:0000256|ARBA:ARBA00004370}. Nucleus membrane {ECO:0000256|ARBA:ARBA00004126}.	21.32659912	21.90979958	21.9279995	22.15189934	21.23019981	21.11429977	21.18860054	21.41180038
+	1.445102943	0.340024471	D6RYE0;U4PE35	D6RYE0;U4PE35	D6RYE0_CAEEL;U4PE35_CAEEL	coa-1	Cytochrome Oxidase Assembly subunits	Color2 [A=255, R=169, G=169, B=169]	1	4				mitochondrial cytochrome c oxidase assembly [GO:0033617];mitochondrial respiratory chain complex I assembly [GO:0032981]	integral component of mitochondrial inner membrane [GO:0031305]			23.45509911	23.46759987	23.45509911	23.59830093	23.44249916	22.85000038	23.14100075	23.18250084
+	2.021466283	0.32600069	D7SFI3	D7SFI3	D7SFI3_CAEEL	C02D5.4	Glutathione S-transferase omega	Color2 [A=255, R=169, G=169, B=169]	1	4				glutathione metabolic process [GO:0006749]	cytoplasm [GO:0005737]	glutathione dehydrogenase (ascorbate) activity [GO:0045174];glutathione transferase activity [GO:0004364];methylarsonate reductase activity [GO:0050610]		25.08130074	25.14489937	25.30660057	25.29610062	24.99329948	24.69709969	24.87170029	24.96279907
+	1.12185431	1.093325138	D9N129	D9N129	WDR20_CAEEL	wdr-20	WD repeat-containing protein 20 homolog	Color2 [A=255, R=169, G=169, B=169]	1	4			TISSUE SPECIFICITY: Expressed in several neurons in the head and tail. {ECO:0000269|PubMed:24356955}.	positive regulation of gene expression [GO:0010628];positive regulation of locomotion involved in locomotory behavior [GO:0090326];positive regulation of protein deubiquitination [GO:1903003];positive regulation of protein localization to cell surface [GO:2000010]				18.77560043	18.45009995	18.59029961	20.5442009	18.10639954	17.6583004	17.89940071	18.32279968
	0.2111342	0.023174763	D9PTP5	D9PTP5;D9PTP6;D9PTP7	D9PTP5_CAEEL	snx-6	PX domain-containing protein	Color2 [A=255, R=169, G=169, B=169]	1	4				execution phase of apoptosis [GO:0097194];phagolysosome assembly involved in apoptotic cell clearance [GO:0090387];phagosome maturation involved in apoptotic cell clearance [GO:0090386];phagosome-lysosome fusion involved in apoptotic cell clearance [GO:0090389]	early phagosome [GO:0032009];phagocytic vesicle [GO:0045335]	phosphatidylinositol binding [GO:0035091];protein self-association [GO:0043621]		24.54039955	24.5753994	24.67029953	24.6208992	24.67569923	24.53450012	24.53450012	24.56959915
	1.737282376	0.142324924	E0AHA7	E0AHA7;G5EG85;Q9U9J8;S6FN00	E0AHA7_CAEEL	unc-70	Spectrin beta chain	Color2 [A=255, R=169, G=169, B=169]	1	4				actin cytoskeleton organization [GO:0030036];actin filament capping [GO:0051693];dendrite development [GO:0016358];embryonic body morphogenesis [GO:0010172];muscle cell cellular homeostasis [GO:0046716];nematode larval development [GO:0002119];neuron development [GO:0048666];regulation of locomotion [GO:0040012]	cell junction [GO:0030054];cell projection [GO:0042995];cortical actin cytoskeleton [GO:0030864];cytoplasm [GO:0005737];I band [GO:0031674];lateral plasma membrane [GO:0016328];M band [GO:0031430];plasma membrane [GO:0005886];spectrin [GO:0008091]	actin filament binding [GO:0051015];phospholipid binding [GO:0005543];structural constituent of cytoskeleton [GO:0005200]		25.79199982	25.81669998	25.83609962	25.81419945	25.54920006	25.71549988	25.67840004	25.7465992
	1.106285507	0.164800167	E0AHC6	E0AHC6	E0AHC6_CAEEL	unc-76	Fasciculation and elongation protein zeta-2	Color2 [A=255, R=169, G=169, B=169]	1	4				axonal fasciculation [GO:0007413];regulation of axon extension [GO:0030516];regulation of synapse organization [GO:0050807]	axon [GO:0030424];cytoplasm [GO:0005737];neuronal cell body [GO:0043025];perinuclear region of cytoplasm [GO:0048471]	kinesin binding [GO:0019894];protein-macromolecule adaptor activity [GO:0030674];syntaxin binding [GO:0019905]		21.65839958	21.63199997	21.54509926	21.58690071	21.24189949	21.54509926	21.41699982	21.55920029
	0.207879137	-0.087399483	E0DBL0	E0DBL0	E0DBL0_CAEEL	alkb-1	Fe2OG dioxygenase domain-containing protein	Color2 [A=255, R=169, G=169, B=169]	1	4				DNA repair [GO:0006281];oxidative RNA demethylation [GO:0035513];oxidative single-stranded DNA demethylation [GO:0035552]	cytoplasm [GO:0005737];nucleus [GO:0005634]	ferrous iron binding [GO:0008198];oxidative DNA demethylase activity [GO:0035516];oxidative RNA demethylase activity [GO:0035515]		21.7140007	21.63199997	21.74300003	21.45260048	21.64089966	21.82299995	21.34840012	22.07889938
	1.483651871	-0.213325024	E0R7L2	E0R7L2;E0R7L3	E0R7L2_CAEEL	CELE_Y111B2A.12	WD_REPEATS_REGION domain-containing protein	Color2 [A=255, R=169, G=169, B=169]	1	4								23.95840073	23.94949913	23.94949913	23.92250061	24.19459915	23.93160057	24.24629974	24.26070023
	0.316073519	0.688350201	E1B6Q6	E1B6Q6	E1B6Q6_CAEEL	CELE_ZK1127.13	Phage tail protein	Color2 [A=255, R=169, G=169, B=169]	1	4				RNA catabolic process [GO:0006401]	ribonuclease H2 complex [GO:0032299]			23.58690071	23.58690071	23.41699982	23.73889923	23.81909943	23.8288002	23.78949928	20.13890076
	0.720282107	0.16637516	E1B6Q7	E1B6Q7	E1B6Q7_CAEEL	CELE_F45F2.9	5'-deoxynucleotidase HDDC2	Color2 [A=255, R=169, G=169, B=169]	1	4						5'-deoxynucleotidase activity [GO:0002953]		23.41699982	23.39100075	23.51650047	23.71820068	23.15189934	23.28210068	23.39100075	23.55220032
	1.446493616	0.190525055	E1B6W2	E1B6W2;Q9XTU2	E1B6W2_CAEEL	CELE_Y49E10.21	RAD50-interacting protein 1	Color2 [A=255, R=169, G=169, B=169]	1	4								22.33480072	22.48250008	22.50930023	22.54039955	22.27359962	22.39360046	22.13319969	22.30450058
+	2.497125899	0.230949879	E2JKZ0;L8E938;L8EC32;Q23542	E2JKY8;E2JKZ0;Q23542;L8E938;L8EC32	E2JKZ0_CAEEL;L8E938_CAEEL;L8EC32_CAEEL;Q23542_CAEEL	dnc-1	Dynactin subunit 1	Color2 [A=255, R=169, G=169, B=169]	1	4				centrosomal and pronuclear rotation [GO:0035047];chromosome segregation [GO:0007059];cytoplasmic microtubule organization [GO:0031122];establishment of mitotic spindle orientation [GO:0000132];nuclear migration [GO:0007097];pronuclear migration [GO:0035046];regulation of dendrite morphogenesis [GO:0048814]	astral microtubule [GO:0000235];axon [GO:0030424];cell cortex [GO:0005938];centrosome [GO:0005813];cytoplasm [GO:0005737];dynactin complex [GO:0005869];dynein complex [GO:0030286];kinetochore [GO:0000776];microtubule associated complex [GO:0005875];microtubule plus-end [GO:0035371];midbody [GO:0030496];nucleus [GO:0005634];spindle [GO:0005819];spindle midzone [GO:0051233];spindle pole [GO:0000922]	cytoskeletal protein binding [GO:0008092];dynein intermediate chain binding [GO:0045505];microtubule binding [GO:0008017];microtubule plus-end binding [GO:0051010]	SUBCELLULAR LOCATION: Cytoplasm {ECO:0000256|ARBA:ARBA00004496}.;SUBCELLULAR LOCATION: Cytoplasm, cytoskeleton {ECO:0000256|ARBA:ARBA00004245}.	24.58690071	24.58690071	24.60960007	24.61529922	24.33069992	24.33760071	24.29610062	24.51049995
	1.267474666	-0.111925125	E2JL03	E2JL03	E2JL03_CAEEL	C25A1.20	Proteasome assembly chaperone 3	Color2 [A=255, R=169, G=169, B=169]	1	4								24.73380089	24.67569923	24.66489983	24.69709969	24.78949928	24.70770073	24.92250061	24.79949951
	0.217614622	-0.146500587	E2JL04	E2JL04	E2JL04_CAEEL	iars-2	Isoleucine--tRNA ligase	Color2 [A=255, R=169, G=169, B=169]	1	4				isoleucyl-tRNA aminoacylation [GO:0006428];mitochondrial translation [GO:0032543]	mitochondrion [GO:0005739]	aminoacyl-tRNA editing activity [GO:0002161];ATP binding [GO:0005524];isoleucine-tRNA ligase activity [GO:0004822];tRNA binding [GO:0000049]		22.2791996	22.21850014	22.35650063	22.75939941	23.26790047	22.33480072	22.33480072	22.26210022
+	4.760663216	0.861974716	E3W741;Q18878	E3W741;Q18878	E3W741_CAEEL;Q18878_CAEEL	ttr-44	TransThyretin-Related family domain	Color2 [A=255, R=169, G=169, B=169]	1	4					cell surface [GO:0009986];extracellular region [GO:0005576]		SUBCELLULAR LOCATION: Secreted {ECO:0000256|ARBA:ARBA00004613}.	23.84799957	23.96719933	24.06089973	23.79949951	22.95129967	23.07229996	23.07559967	23.12849998
	0.31655248	-0.082550526	E5QCE7;Q21162	E5QCE7;Q21162	E5QCE7_CAEEL;Q21162_CAEEL	dnj-14	J domain-containing protein	Color2 [A=255, R=169, G=169, B=169]	1	4				determination of adult lifespan [GO:0008340];locomotion [GO:0040011];neurotransmitter secretion [GO:0007269];regulation of neuromuscular synaptic transmission [GO:1900073]	integral component of membrane [GO:0016021];type Is terminal bouton [GO:0061177]			22.57999992	22.55450058	22.44000053	22.5753994	22.92980003	22.57080078	22.50690079	22.47260094
	0.087969665	0.124650002	E5QCF3;H2KYP9	E5QCF3;H2KYP9	E5QCF3_CAEEL;H2KYP9_CAEEL	C10G11.6	Verprolin-like	Color2 [A=255, R=169, G=169, B=169]	1	4								19.8701992	18.86630058	18.92130089	20.52939987	19.43880081	20.19190025	18.61050034	19.44739914
	0.487834328	0.80747509	E5QCF5;P91040	E5QCF5;P91040	E5QCF5_CAEEL;P91040_CAEEL	mlst-8	Target of rapamycin complex subunit LST8	Color2 [A=255, R=169, G=169, B=169]	1	4				mesendoderm development [GO:0048382];regulation of actin cytoskeleton organization [GO:0032956];TOR signaling [GO:0031929]	TORC1 complex [GO:0031931];TORC2 complex [GO:0031932]			21.30450058	18.60700035	21.11429977	21.85379982	19.63430023	19.46529961	20.39620018	20.15390015
	0.901512874	-0.181649685	E5QCG5;Q17410	E5QCG5;E5QCG6;Q17410	E5QCG5_CAEEL;Q17410_CAEEL	lin-24	Immunoglobulin E-set	Color2 [A=255, R=169, G=169, B=169]	1	4								23.29610062	23.29610062	23.10149956	23.40410042	23.45509911	23.55220032	23.23019981	23.58690071
	2.056967685	-0.187475204	E5QCH1;Q23271	E5QCH1;Q23271	E5QCH1_CAEEL;Q23271_CAEEL	ints-2	INTegrator complex Subunit homolog	Color2 [A=255, R=169, G=169, B=169]	1	4				snRNA 3'-end processing [GO:0034472]	integrator complex [GO:0032039]			22.04590034	22.03249931	22.04590034	22.06909943	22.16119957	22.34840012	22.28490067	22.1487999
	0.025843261	-0.013925076	E5QCH3;Q93762	E5QCH3;Q93762	E5QCH3_CAEEL;Q93762_CAEEL	CELE_F53C11.4	SH2 domain-containing protein	Color2 [A=255, R=169, G=169, B=169]	1	4								19.90660095	19.67359924	19.51009941	19.62540054	20.0156002	19.35930061	19.46489906	19.93160057
	0.614816865	-0.060450077	E8MDW0;Q9U2S7	E8MDW0;Q9U2S7	E8MDW0_CAEEL;Q9U2S7_CAEEL	CELE_Y116A8C.30	NADH dehydrogenase [ubiquinone] 1 alpha subcomplex subunit 12	Color2 [A=255, R=169, G=169, B=169]	1	4				mitochondrial respiratory chain complex I assembly [GO:0032981]	membrane [GO:0016020]			23.8288002	23.72859955	23.73889923	23.80929947	23.73889923	23.88579941	23.80929947	23.91340065
	0.180004604	-0.141250134	E9P860	E9P860	ZNFX1_CAEEL	znfx-1	NFX1-type zinc finger-containing protein 1 homolog	Color2 [A=255, R=169, G=169, B=169]	1	4			TISSUE SPECIFICITY: Expressed in germs cells (PubMed:29775580, PubMed:29769721). Not expressed in somatic tissues (PubMed:29769721). {ECO:0000269|PubMed:29769721, ECO:0000269|PubMed:29775580}.	gene silencing by RNA [GO:0031047];heterochromatin assembly by small RNA [GO:0031048]	nuclear RNA-directed RNA polymerase complex [GO:0031380];perinuclear region of cytoplasm [GO:0048471]	ATP binding [GO:0005524];ATP hydrolysis activity [GO:0016887];RNA binding [GO:0003723];RNA helicase activity [GO:0003724];zinc ion binding [GO:0008270]	SUBCELLULAR LOCATION: Cytoplasm, perinuclear region {ECO:0000269|PubMed:29769721, ECO:0000269|PubMed:29775580}. Cytoplasm {ECO:0000269|PubMed:29775580}. Cytoplasmic granule {ECO:0000269|PubMed:29769721, ECO:0000269|PubMed:29775580, ECO:0000269|PubMed:32843637}. Note=Co-localizes with wago-4 in P-granules in germline blastomeres until the 100-cell stage (PubMed:29769721). During oocyte maturation,…	23.67569923	23.5753994	23.70770073	23.70770073	23.39100075	23.5753994	24.71290016	23.55220032
	0.507052608	-0.245850086	E9P886	E9P886	TTLL5_CAEEL	ttll-5	Tubulin polyglutamylase ttll-5	Color2 [A=255, R=169, G=169, B=169]	1	4			TISSUE SPECIFICITY: Expressed in body wall muscles (PubMed:20519502). Not expressed in sensory neurons (PubMed:20519502). {ECO:0000269|PubMed:20519502}.	microtubule cytoskeleton organization [GO:0000226];protein polyglutamylation [GO:0018095];response to hermaphrodite contact [GO:0034606]	cilium [GO:0005929]	ATP binding [GO:0005524];tubulin binding [GO:0015631];tubulin-glutamic acid ligase activity [GO:0070740]		21.52610016	21.66279984	21.71820068	21.78759956	22.27070045	22.0951004	21.29330063	22.0189991
	1.658154828	-0.167374611	E9RKC7	E9RKC7	E9RKC7_CAEEL	zfr-1	DZF domain-containing protein	Color2 [A=255, R=169, G=169, B=169]	1	4				axon guidance [GO:0007411];mRNA splicing, via spliceosome [GO:0000398];neuron differentiation [GO:0030182]	spliceosomal complex [GO:0005681]	double-stranded RNA binding [GO:0003725];single-stranded RNA binding [GO:0003727];zinc ion binding [GO:0008270]		23.86700058	23.93160057	23.86700058	23.91340065	24.20210075	24.07719994	24.00200081	23.96719933
+	2.167421393	1.288399696	F3NWW3;H2KYT1	F3NWW3;H2KYT1	F3NWW3_CAEEL;H2KYT1_CAEEL	math-14	MATH domain-containing protein	Color2 [A=255, R=169, G=169, B=169]	1	4								20.81909943	20.65399933	20.56380081	20.08209991	20.04260063	18.80739975	19.16220093	18.95319939
	0.187846117	-0.023900032	F3Y5P6;Q9XXK6	Q9XXK6;F3Y5P6	F3Y5P6_CAEEL;Q9XXK6_CAEEL	qns-1	Glutamine-dependent NAD(+) synthetase	Color2 [A=255, R=169, G=169, B=169]	1	4		NAD(+) biosynthesis;NAD(+) from deamido-NAD(+) (L-Gln route): step 1/1. {ECO:0000256|ARBA:ARBA00005188, ECO:0000256|PIRNR:PIRNR006630}.;PATHWAY: Cofactor biosynthesis		determination of adult lifespan [GO:0008340];NAD biosynthetic process [GO:0009435]	cytoplasm [GO:0005737]	ATP binding [GO:0005524];glutaminase activity [GO:0004359];NAD+ synthase (glutamine-hydrolyzing) activity [GO:0003952];NAD+ synthase activity [GO:0008795]		23.41699982	23.36450005	23.46759987	23.41699982	23.45509911	23.47999954	23.31010056	23.51650047
+	1.933653877	-1.380125523	F5GU86;F5GU87;Q19681	F5GU86;F5GU87;Q19681	F5GU86_CAEEL;F5GU87_CAEEL;Q19681_CAEEL	otub-3	OTU domain-containing protein	Color2 [A=255, R=169, G=169, B=169]	1	4				protein deubiquitination [GO:0016579]		cysteine-type deubiquitinase activity [GO:0004843]		19.7989006	19.58779907	20.91740036	21.03590012	21.50690079	21.60960007	21.82690048	21.91710091
+	2.201515668	0.324674606	F5GU98;G5EC04;G5EC39;G5EFR6	F5GU98;G5EC04;G5EC39;G5EFR6	F5GU98_CAEEL;G5EC04_CAEEL;G5EC39_CAEEL;G5EFR6_CAEEL	mca-1	Calcium-transporting ATPase	Color2 [A=255, R=169, G=169, B=169]	1	4				calcium ion transport [GO:0006816];cellular calcium ion homeostasis [GO:0006874];regulation of cytosolic calcium ion concentration [GO:0051480]	integral component of plasma membrane [GO:0005887];intracellular membrane-bounded organelle [GO:0043231];membrane [GO:0016020]	ATP binding [GO:0005524];ATP hydrolysis activity [GO:0016887];ATPase-coupled cation transmembrane transporter activity [GO:0019829];calmodulin binding [GO:0005516];P-type calcium transporter activity [GO:0005388]	Multi-pass membrane protein {ECO:0000256|RuleBase:RU361146}.;SUBCELLULAR LOCATION: Membrane {ECO:0000256|RuleBase:RU361146}	23.37779999	23.35110092	23.45509911	23.49230003	22.95660019	23.05260086	23.07229996	23.29610062
	0.123750467	-0.080275536	F5GUC6	F5GUC6;Q18843	F5GUC6_CAEEL	pmp-3	Peroxisomal Membrane Protein related	Color2 [A=255, R=169, G=169, B=169]	1	4				fatty acid beta-oxidation [GO:0006635];long-chain fatty acid import into peroxisome [GO:0015910];peroxisome organization [GO:0007031];very long-chain fatty acid catabolic process [GO:0042760]	integral component of membrane [GO:0016021];peroxisomal membrane [GO:0005778]	ABC-type transporter activity [GO:0140359];ATP binding [GO:0005524];ATPase-coupled transmembrane transporter activity [GO:0042626];long-chain fatty acid transporter activity [GO:0005324]		20.88019943	20.99510002	20.64529991	20.0291996	20.55450058	20.88759995	20.49720001	20.93160057
	0.510337638	0.17385006	F5GUC7;Q19553	F5GUC7;Q19553	F5GUC7_CAEEL;Q19553_CAEEL	papl-1	Purple acid phosphatase	Color2 [A=255, R=169, G=169, B=169]	1	4						acid phosphatase activity [GO:0003993];metal ion binding [GO:0046872]		23.09350014	23.22430038	23.77960014	23.51650047	23.29610062	23.15189934	23.21990013	23.25060081
	0.751150431	0.125174522	F5GUD3	F5GUD3	F5GUD3_CAEEL	tre-3	Trehalase	Color2 [A=255, R=169, G=169, B=169]	1	4				trehalose catabolic process [GO:0005993]	membrane raft [GO:0045121]	alpha,alpha-trehalase activity [GO:0004555]		23.44249916	23.41699982	23.63199997	23.36450005	23.28210068	23.24480057	23.32390022	23.50449944
	1.096828576	0.423074722	F5GUG6;F5GUH2	F5GUG6;F5GUH1;F5GUH2	F5GUG6_CAEEL;F5GUH2_CAEEL	CELE_W05B5.1	Uncharacterized protein	Color2 [A=255, R=169, G=169, B=169]	1	4								23.84799957	23.67569923	23.42980003	24.04430008	23.63199997	23.33760071	23.42980003	22.90609932
+	2.521905848	0.293175697	G1K0X0;Q1ZXU6;Q22656	Q22655;Q22656;G1K0X0;Q1ZXU6	G1K0X0_CAEEL;Q1ZXU6_CAEEL;Q22656_CAEEL	pgp-6	p-GlycoProtein related	Color2 [A=255, R=169, G=169, B=169]	1	4				response to nematicide [GO:0093002];stress response to cadmium ion [GO:1990170];transmembrane transport [GO:0055085]	integral component of membrane [GO:0016021];integral component of plasma membrane [GO:0005887]	ABC-type xenobiotic transporter activity [GO:0008559];ATP binding [GO:0005524];ATPase-coupled transmembrane transporter activity [GO:0042626];efflux transmembrane transporter activity [GO:0015562]		25.7208004	25.65130043	25.51650047	25.51950073	25.40410042	25.31349945	25.25349998	25.26429939
	1.149360569	0.146625042	G1K108;O45298	O45298;G1K108	G1K108_CAEEL;O45298_CAEEL	atgp-2	Aamy domain-containing protein	Color2 [A=255, R=169, G=169, B=169]	1	4				amino acid transmembrane transport [GO:0003333];carbohydrate metabolic process [GO:0005975];L-alpha-amino acid transmembrane transport [GO:1902475];L-amino acid transport [GO:0015807]	amino acid transport complex [GO:1990184];integral component of membrane [GO:0016021];plasma membrane [GO:0005886]	hydrolase activity, acting on glycosyl bonds [GO:0016798]		23.64310074	23.54039955	23.59830093	23.6208992	23.44249916	23.40410042	23.33760071	23.63199997
	0.080478499	-0.027275085	G2HK08	G2HK08	G2HK08_CAEEL	CELE_Y56A3A.16	DUF4206 domain-containing protein	Color2 [A=255, R=169, G=169, B=169]	1	4					intracellular membrane-bounded organelle [GO:0043231]	phosphatidylinositol phosphate binding [GO:1901981]		20.10790062	20.08209991	20.13319969	20.37520027	20.41699982	20.2989006	19.94589996	20.14570045
	2.524660157	-0.201574802	G2HK16;Q95Q06	G2HK16;Q95Q06	G2HK16_CAEEL;Q95Q06_CAEEL	CELE_Y66D12A.8	STING ER exit protein	Color2 [A=255, R=169, G=169, B=169]	1	4				endoplasmic reticulum membrane organization [GO:0090158];endoplasmic reticulum to Golgi vesicle-mediated transport [GO:0006888]	cytoplasm [GO:0005737]			22.81130028	22.80929947	22.85000038	22.88759995	23.15040016	23.02750015	23.0053997	22.98119926
	0.819879302	-0.087849617	G3MU11;H9G2W4;I2HAA1;P90887;Q2L6U7	G3MU11;H9G2W4;I2HAA1;P90887;Q2L6U7	G3MU11_CAEEL;H9G2W4_CAEEL;I2HAA1_CAEEL;P90887_CAEEL;Q2L6U7_CAEEL	CELE_F55A11.6	GST C-terminal domain-containing protein	Color2 [A=255, R=169, G=169, B=169]	1	4				glutathione metabolic process [GO:0006749]	cytosol [GO:0005829]	glutathione transferase activity [GO:0004364]		22.50930023	22.43239975	22.55920029	22.45009995	22.50930023	22.6140995	22.68429947	22.49469948
	1.41736834	0.248574734	G3MU28;G3MU29;G3MU30;Q23318;Q7JLE3	G3MU28;G3MU29;G3MU30;Q23318;Q7JLE3	G3MU28_CAEEL;G3MU29_CAEEL;G3MU30_CAEEL;Q23318_CAEEL;Q7JLE3_CAEEL	CELE_ZC434.9	ShKT domain-containing protein	Color2 [A=255, R=169, G=169, B=169]	1	4				proteolysis [GO:0006508]	extracellular space [GO:0005615]	metallocarboxypeptidase activity [GO:0004181];zinc ion binding [GO:0008270]		23.64310074	23.66489983	23.5284996	23.47999954	23.5753994	23.26790047	23.21100044	23.26790047
	0.816101379	1.097399712	G3MU40;G5ECM1	G5ECM1;G3MU40	G3MU40_CAEEL;G5ECM1_CAEEL	rrf-1	RNA-directed RNA polymerase	Color2 [A=255, R=169, G=169, B=169]	1	4				hermaphrodite genitalia morphogenesis [GO:0048815];siRNA processing [GO:0030422]	cytoplasm [GO:0005737];mutator focus [GO:1990633];nuclear RNA-directed RNA polymerase complex [GO:0031380];nucleus [GO:0005634];polysome [GO:0005844]	DEAD/H-box RNA helicase binding [GO:0017151];nucleotidyltransferase activity [GO:0016779];RNA binding [GO:0003723];RNA-directed 5'-3' RNA polymerase activity [GO:0003968]		22.24480057	22.31559944	22.52129936	22.40920067	19.99690056	22.38050079	20.24880028	22.47509956
	1.393036437	0.128175735	G3MU88;O18239	G3MU88;O18239	G3MU88_CAEEL;O18239_CAEEL	sec-61.a	Plug_translocon domain-containing protein	Color2 [A=255, R=169, G=169, B=169]	1	4				post-translational protein targeting to membrane, translocation [GO:0031204];SRP-dependent cotranslational protein targeting to membrane, translocation [GO:0006616]	integral component of membrane [GO:0016021];Sec61 translocon complex [GO:0005784]	protein transmembrane transporter activity [GO:0008320];ribosome binding [GO:0043022];signal sequence binding [GO:0005048]	Multi-pass membrane protein {ECO:0000256|ARBA:ARBA00004141, ECO:0000256|RuleBase:RU003484}.;SUBCELLULAR LOCATION: Membrane {ECO:0000256|ARBA:ARBA00004141, ECO:0000256|RuleBase:RU003484}	28.12140083	28.13120079	28.01370049	28.12140083	27.98690033	27.90309906	27.90880013	28.07620049
+	2.255991848	-0.796300411	G4RUC0;U4PME0	G4RUC0;U4PME0	G4RUC0_CAEEL;U4PME0_CAEEL	idpp-15	Intrinsically Disordered Protein, expressed in Pharynx	Color2 [A=255, R=169, G=169, B=169]	1	4								22.47260094	21.93519974	21.97769928	22.46759987	22.86700058	23.33760071	23.00880051	22.82489967
+	3.221665717	0.259325027	G4RYA5	G4RYA5	G4RYA5_CAEEL	CELE_F38A1.8	SRP54 domain-containing protein	Color2 [A=255, R=169, G=169, B=169]	1	4				protein targeting [GO:0006605];protein targeting to ER [GO:0045047];SRP-dependent cotranslational protein targeting to membrane [GO:0006614]	endoplasmic reticulum membrane [GO:0005789];membrane [GO:0016020];signal recognition particle receptor complex [GO:0005785]	GTP binding [GO:0005525];GTPase activity [GO:0003924];signal recognition particle binding [GO:0005047]	Cytoplasmic side {ECO:0000256|ARBA:ARBA00004397}.;Peripheral membrane protein {ECO:0000256|ARBA:ARBA00004397};SUBCELLULAR LOCATION: Endoplasmic reticulum membrane {ECO:0000256|ARBA:ARBA00004397}	25.71549988	25.78949928	25.74150085	25.64310074	25.40730095	25.49230003	25.43619919	25.51650047
	1.84955411	0.16197443	G4S034	G4S034;Q21408	G4S034_CAEEL	spc-1	SPeCtrin	Color2 [A=255, R=169, G=169, B=169]	1	4				actin cytoskeleton organization [GO:0030036];actin filament capping [GO:0051693];embryonic body morphogenesis [GO:0010172];nematode larval development [GO:0002119];positive regulation of multicellular organism growth [GO:0040018];regulation of locomotion [GO:0040012]	cell junction [GO:0030054];cell projection [GO:0042995];cortical actin cytoskeleton [GO:0030864];plasma membrane [GO:0005886]	actin filament binding [GO:0051015];calcium ion binding [GO:0005509];calmodulin binding [GO:0005516]	SUBCELLULAR LOCATION: Cytoplasm, cytoskeleton {ECO:0000256|ARBA:ARBA00004245}.	26.51199913	26.56529999	26.58979988	26.60400009	26.31010056	26.4409008	26.36619949	26.50600052
+	2.250389743	1.163399696	G4S428;Q19429	G4S428;Q19429	G4S428_CAEEL;Q19429_CAEEL	CELE_F13H8.5	DB domain-containing protein	Color2 [A=255, R=169, G=169, B=169]	1	4								22.58919907	23.18400002	23.24189949	23.39100075	21.64970016	21.6928997	21.84609985	22.56380081
	1.366919565	0.179650307	G4S708;Q8WTM8	G4S708;Q8WTM8	G4S708_CAEEL;Q8WTM8_CAEEL	wrb-1	Guided entry of tail-anchored proteins factor 1	Color2 [A=255, R=169, G=169, B=169]	1	4				tail-anchored membrane protein insertion into ER membrane [GO:0071816]	endoplasmic reticulum membrane [GO:0005789];integral component of membrane [GO:0016021]		Multi-pass membrane protein {ECO:0000256|ARBA:ARBA00004141}.;Multi-pass membrane protein {ECO:0000256|ARBA:ARBA00004477}. Membrane {ECO:0000256|ARBA:ARBA00004141};SUBCELLULAR LOCATION: Endoplasmic reticulum membrane {ECO:0000256|ARBA:ARBA00004477}	22.70129967	22.73069954	22.73270035	22.94949913	22.65399933	22.53089905	22.5284996	22.68219948
	0.203599142	0.067400455	G4SF15;Q95XR3	G4SF15;Q95XR3	G4SF15_CAEEL;Q95XR3_CAEEL	CELE_Y39G10AR.9	WD_REPEATS_REGION domain-containing protein	Color2 [A=255, R=169, G=169, B=169]	1	4								23.35110092	23.04089928	22.84799957	23.24920082	23.11109924	23.08699989	22.85569954	23.16580009
	0.575573628	0.28322506	G4SF79	G4SF79	G4SF79_CAEEL	CELE_F25E2.2	Ig-like domain-containing protein	Color2 [A=255, R=169, G=169, B=169]	1	4								21.70129967	21.66279984	21.60059929	21.45260048	21.10149956	21.98119926	20.99510002	21.20660019
	0.645218827	0.777775288	G4SG25	G4SG25	G4SG25_CAEEL	fbxa-4	F-box domain-containing protein	Color2 [A=255, R=169, G=169, B=169]	1	4								22.42210007	22.2989006	22.43239975	22.72030067	22.60740089	20.0326004	21.9279995	22.19459915
+	2.619220403	0.337949276	G4SI07	G4SI07	G4SI07_CAEEL	gei-15	GEX Interacting protein	Color2 [A=255, R=169, G=169, B=169]	1	4					cell junction [GO:0030054];striated muscle dense body [GO:0055120]			24.75429916	24.73889923	24.69179916	24.81909943	24.41049957	24.49230003	24.23900032	24.51049995
	1.128529212	0.233824253	G4SJU0;G5ECY7	G4SJU0;G5ECY7	G4SJU0_CAEEL;G5ECY7_CAEEL	CELE_T15B12.1	Calponin-homology (CH) domain-containing protein	Color2 [A=255, R=169, G=169, B=169]	1	4				actin cytoskeleton organization [GO:0030036]	filamentous actin [GO:0031941];microtubule organizing center [GO:0005815];mitochondrion [GO:0005739]			23.40410042	23.63199997	23.75939941	23.66489983	23.59830093	23.26790047	23.39100075	23.26790047
+	2.043888782	-0.370825291	G4SJZ3;H2L064;Q8ITV5	G4SJZ3;H2L064;Q8ITV5	G4SJZ3_CAEEL;H2L064_CAEEL;Q8ITV5_CAEEL	CELE_Y14H12B.1	DUF659 domain-containing protein	Color2 [A=255, R=169, G=169, B=169]	1	4								21.81909943	21.87639999	21.55450058	21.81909943	22.28490067	22.17340088	22.12689972	21.96719933
	0.046834078	-0.023300171	G4SKK4;P91348	P91348;G4SKK4	G4SKK4_CAEEL;P91348_CAEEL	zipt-2.4	Zrt (ZRT), Irt- (IRT-) like Protein Transporter	Color2 [A=255, R=169, G=169, B=169]	1	4				zinc ion transmembrane transport [GO:0071577]	integral component of membrane [GO:0016021];membrane [GO:0016020];plasma membrane [GO:0005886]	zinc ion transmembrane transporter activity [GO:0005385]	Multi-pass membrane protein {ECO:0000256|ARBA:ARBA00004141}.;SUBCELLULAR LOCATION: Membrane {ECO:0000256|ARBA:ARBA00004141}	20.90979958	20.94589996	20.77960014	20.48740005	21.00200081	20.85759926	20.39620018	20.96010017
	0.383924797	0.072124481	G4SL51	G4SL51	G4SL51_CAEEL	pqn-52	Prion-like-(Q/N-rich)-domain-bearing protein	Color2 [A=255, R=169, G=169, B=169]	1	4								26.0189991	26.28739929	26.03380013	25.92709923	25.99329948	25.94059944	25.97380066	26.07110023
+	2.695357399	0.451425076	G4SLH0	G4SLH0;A0A2I2LDV7;A0A2I2LG13	TTN1_CAEEL	ttn-1	Titin homolog	Color2 [A=255, R=169, G=169, B=169]	1	4			TISSUE SPECIFICITY: Expression is restricted to body wall, enteric and vulval muscles. {ECO:0000269|PubMed:12381307, ECO:0000269|PubMed:16410549, ECO:0000269|PubMed:20346955}.	protein phosphorylation [GO:0006468]	A band [GO:0031672];I band [GO:0031674];intracellular organelle [GO:0043229];nuclear membrane [GO:0031965]	actin filament binding [GO:0051015];ATP binding [GO:0005524];metal ion binding [GO:0046872];myosin binding [GO:0017022];protein kinase activity [GO:0004672];protein serine kinase activity [GO:0106310];protein serine/threonine kinase activity [GO:0004674]	Peripheral membrane protein {ECO:0000269|PubMed:16410549}. Note=Localizes throughout the I-band except for dense bodies and in the outer edge of the A-band (PubMed:20346955). In embryo, co-localizes with lamin lmn-1 at the nuclear membrane. The localization to the nuclear envelope is lmn-1-dependent(PubMed:16410549). {ECO:0000269|PubMed:16410549, ECO:0000269|PubMed:20346955}.;SUBCELLULAR LOCATION…	25.98250008	26.00620079	26.00620079	26.19079971	25.64859962	25.48310089	25.47380066	25.77449989
	0.729880266	1.134025097	G4SNB8	G4SNB8	G4SNB8_CAEEL	CELE_T10F2.5	Trafficking protein particle complex subunit 2-like protein	Color2 [A=255, R=169, G=169, B=169]	1	4				endoplasmic reticulum to Golgi vesicle-mediated transport [GO:0006888]	cytoplasm [GO:0005737];nucleus [GO:0005634];perinuclear region of cytoplasm [GO:0048471];TRAPP complex [GO:0030008]		SUBCELLULAR LOCATION: Cytoplasm, perinuclear region {ECO:0000256|ARBA:ARBA00004556}.	22.56150055	22.72229958	22.2791996	22.66060066	22.83650017	22.60740089	20.00189972	20.24169922
	1.121904239	0.129750252	G4SP89	G4SP89	G4SP89_CAEEL	CELE_Y48A5A.3	Mitochondrial protein M19	Color2 [A=255, R=169, G=169, B=169]	1	4								22.8288002	22.85379982	22.74920082	22.83069992	22.54750061	22.8132	22.65839958	22.72439957
+	3.027374702	0.20947504	G4SPY0;G4SPY1	G4SPY0;G4SPY1	G4SPY0_CAEEL;G4SPY1_CAEEL	hrpu-2	Heterogeneous nuclear RibonucleoProtein U	Color2 [A=255, R=169, G=169, B=169]	1	4					ribonucleoprotein complex [GO:1990904]			25.7567997	25.81669998	25.8118	25.88339996	25.66489983	25.55220032	25.61249924	25.6012001
	0.480924362	0.202149391	G4SQY7	G4SQY7	G4SQY7_CAEEL	slc-36.2	Aa_trans domain-containing protein	Color2 [A=255, R=169, G=169, B=169]	1	4				amino acid transmembrane transport [GO:0003333]	integral component of membrane [GO:0016021]	L-amino acid transmembrane transporter activity [GO:0015179]		24.55220032	24.49839973	24.53450012	24.6208992	23.87639999	24.30310059	24.42340088	24.79450035
	0.707943953	-0.060124874	G4SRS5	G4SRS5	G4SRS5_CAEEL	abtm-1	ABC Transporter, Mitochondrial	Color2 [A=255, R=169, G=169, B=169]	1	4				cellular iron ion homeostasis [GO:0006879];transmembrane transport [GO:0055085]	integral component of membrane [GO:0016021];mitochondrial inner membrane [GO:0005743];mitochondrion [GO:0005739]	ABC-type transporter activity [GO:0140359];ATP binding [GO:0005524];ATPase-coupled transmembrane transporter activity [GO:0042626]		24.54039955	24.55800056	24.60400009	24.53450012	24.54039955	24.72340012	24.59830093	24.61529922
	0.066413278	0.11950016	G5EBE3	G5EBE3	G5EBE3_CAEEL	cir-1	CIR-1	Color2 [A=255, R=169, G=169, B=169]	1	4				germ cell development [GO:0007281];negative regulation of DNA-templated transcription [GO:0045892];oogenesis [GO:0048477]	nucleus [GO:0005634]	protein self-association [GO:0043621];transcription corepressor activity [GO:0003714]		20.61219978	21.16419983	19.81749916	21.54980087	21.73889923	21.22430038	19.38139915	20.32110023
	0.060907593	-0.087325573	G5EBF3	G5EBF3	G5EBF3_CAEEL	pud-2.1	Protein Up-regulated in Daf-2(Gf)	Color2 [A=255, R=169, G=169, B=169]	1	4								27.0189991	27.81419945	28.35359955	26.75169945	27.78949928	27.65950012	28.24900055	26.58979988
+	1.565424689	1.003849983	G5EBF4	G5EBF4	G5EBF4_CAEEL	lgmn-1	Legumain	Color2 [A=255, R=169, G=169, B=169]	1	4				proteolysis involved in protein catabolic process [GO:0051603];vacuolar protein processing [GO:0006624]	vacuole [GO:0005773]	cysteine-type endopeptidase activity [GO:0004197]		24.62639999	24.63199997	24.65950012	24.76449966	22.92980003	23.35110092	23.85759926	24.5284996
+	1.659683845	-0.368275166	G5EBF5	G5EBF5	G5EBF5_CAEEL	rde-4	RNA interference promoting factor	Color2 [A=255, R=169, G=169, B=169]	1	4				post-transcriptional gene silencing by RNA [GO:0035194];regulation of production of small RNA involved in gene silencing by RNA [GO:0070920];siRNA processing [GO:0030422]	cytoplasm [GO:0005737];nucleus [GO:0005634];ribonucleoprotein complex [GO:1990904];RISC complex [GO:0016442];RISC-loading complex [GO:0070578]	double-stranded RNA binding [GO:0003725];protein homodimerization activity [GO:0042803];single-stranded RNA binding [GO:0003727];siRNA binding [GO:0035197]		22.65839958	22.87269974	23.04260063	23.00709915	23.41699982	23.28210068	23.32390022	23.03089905
+	1.250170163	0.549499989	G5EBF7	G5EBF7	G5EBF7_CAEEL	seb-3	SEcretin/class B GPCR	Color2 [A=255, R=169, G=169, B=169]	1	4				adenylate cyclase-modulating G protein-coupled receptor signaling pathway [GO:0007188];behavioral response to ethanol [GO:0048149];cell surface receptor signaling pathway [GO:0007166];G protein-coupled receptor signaling pathway [GO:0007186];locomotory behavior [GO:0007626];response to heat [GO:0009408]	axolemma [GO:0030673];axon [GO:0030424];integral component of membrane [GO:0016021];neuronal cell body [GO:0043025];neuronal cell body membrane [GO:0032809];plasma membrane [GO:0005886]	G protein-coupled peptide receptor activity [GO:0008528];G protein-coupled receptor activity [GO:0004930]	Multi-pass membrane protein {ECO:0000256|ARBA:ARBA00004141}.;SUBCELLULAR LOCATION: Membrane {ECO:0000256|ARBA:ARBA00004141}	19.35560036	19.34049988	19.59749985	19.54260063	19.02160072	18.32719994	18.88310051	19.40629959
+	3.13975564	-0.241700172	G5EBG0	G5EBG0	G5EBG0_CAEEL	him-3	HORMA domain-containing protein	Color2 [A=255, R=169, G=169, B=169]	1	4				homologous chromosome pairing at meiosis [GO:0007129];homologous chromosome segregation [GO:0045143];meiotic chromosome segregation [GO:0045132];reciprocal meiotic recombination [GO:0007131];regulation of centriole-centriole cohesion [GO:0030997];sister chromatid cohesion [GO:0007062];synaptonemal complex assembly [GO:0007130]	chromosome [GO:0005694];condensed nuclear chromosome [GO:0000794];lateral element [GO:0000800];synaptonemal complex [GO:0000795]	DNA binding [GO:0003677]		24.01049995	24.00200081	23.99329948	23.98469925	24.35110092	24.20210075	24.18709946	24.21699905
	1.071828554	-0.284525394	G5EBG1	G5EBG1	G5EBG1_CAEEL	CELE_Y57G11A.2	WSC domain-containing protein	Color2 [A=255, R=169, G=169, B=169]	1	4					extracellular space [GO:0005615]			23.40410042	23.08539963	22.77149963	22.98469925	23.36450005	23.28210068	23.28210068	23.45509911
	0.606284908	1.013949871	G5EBG4	A4F311;A4F316;G5EBG4;Q688Z5;Q95XX2;U4PB15	G5EBG4_CAEEL	clec-209	C-type lectin domain-containing protein	Color2 [A=255, R=169, G=169, B=169]	1	4						carbohydrate binding [GO:0030246]		21.0951004	21.54039955	21.0951004	21.23019981	22.50449944	19.94589996	19.47710037	18.97750092
	0.426403097	0.048325062	G5EBH0	G5EBH0;A0A0K3ARQ7;A0A0K3ARR2;A0A0K3ARR7;A0A0K3ARS4;A0A0K3AS71;A0A0K3AS74;A0A0K3AS80;A0A0K3AS85;A0A0K3AS90;A0A0K3AUL3;A0A0K3AUL7;A0A0K3AUM3;A0A0K3AUN1;A0A0K3AV83;A0A0K3AV92;A0A0K3AV97;A0A0K3AVA5;A0A0K3AXH8;A0A0K3AXI3;A0A0K3AXJ0;A0A0K3AXJ6;A0A0K3AXK2	PLCB_CAEEL	egl-8	1-phosphatidylinositol 4,5-bisphosphate phosphodiesterase beta egl-8	Color2 [A=255, R=169, G=169, B=169]	1	4			TISSUE SPECIFICITY: Expressed in most or all neurons with high expression in the head and tail ganglia and low expression in the motor neurons of the ventral cord. Expressed in the intestine (at protein level) (PubMed:10571227, PubMed:10571228). In males, expressed in vas deferens, spicule protractor muscles, diagonal muscles and a male-specific neuron (PubMed:15958491). {ECO:0000269|PubMed:10571…	chemotaxis [GO:0006935];dopamine receptor signaling pathway [GO:0007212];intracellular signal transduction [GO:0035556];lipid catabolic process [GO:0016042];phosphatidylinositol-mediated signaling [GO:0048015];positive regulation of acetylcholine secretion, neurotransmission [GO:0014057];positive regulation of axon regeneration [GO:0048680];positive regulation of locomotion [GO:0040017];protein l…	adherens junction [GO:0005912];axon [GO:0030424];cellular anatomical entity [GO:0110165];perikaryon [GO:0043204];plasma membrane [GO:0005886];synapse [GO:0045202]	calcium ion binding [GO:0005509];phosphatidylinositol phospholipase C activity [GO:0004435]	SUBCELLULAR LOCATION: Perikaryon {ECO:0000269|PubMed:10571227}. Cell projection, axon {ECO:0000269|PubMed:10571227}. Synapse {ECO:0000269|PubMed:10571227}. Cell junction, adherens junction {ECO:0000269|PubMed:10571227}. Note=Present in neuronal cell somas and axon processes of the nerve ring in head ganglia. Present in the adherens junction of intestinal cells. {ECO:0000269|PubMed:10571227}.	22.62529945	22.81710052	22.71820068	22.67569923	22.58230019	22.71190071	22.70129967	22.64749908
	0.129721978	0.0249753	G5EBH1	G5EBH1;A0A7I9BBC6	TAT5_CAEEL	tat-5	Probable phospholipid-transporting ATPase tat-5	Color2 [A=255, R=169, G=169, B=169]	1	4				embryo development ending in birth or egg hatching [GO:0009792];endocytosis [GO:0006897];phospholipid translocation [GO:0045332];phospholipid transport [GO:0015914];reproduction [GO:0000003];retrograde vesicle-mediated transport, Golgi to endoplasmic reticulum [GO:0006890]	cytoplasmic vesicle [GO:0031410];endosome [GO:0005768];integral component of membrane [GO:0016021];plasma membrane [GO:0005886];trans-Golgi network [GO:0005802]	ATP binding [GO:0005524];ATP hydrolysis activity [GO:0016887];ATPase-coupled intramembrane lipid transporter activity [GO:0140326];magnesium ion binding [GO:0000287]	Multi-pass membrane protein {ECO:0000255}.;Multi-pass membrane protein {ECO:0000256|ARBA:ARBA00004141, ECO:0000256|RuleBase:RU362033}.;SUBCELLULAR LOCATION: Cell membrane {ECO:0000269|PubMed:22100064};SUBCELLULAR LOCATION: Membrane {ECO:0000256|ARBA:ARBA00004141, ECO:0000256|RuleBase:RU362033}	22.7935009	22.77560043	22.85759926	22.60289955	22.75329971	22.64310074	22.67569923	22.85759926
+	2.934677112	0.386724949	G5EBH7	G5EBH7	G5EBH7_CAEEL	calu-1	CALUmenin (Calcium-binding protein) homolog	Color2 [A=255, R=169, G=169, B=169]	1	4				cuticle development [GO:0042335]	endoplasmic reticulum [GO:0005783]	calcium ion binding [GO:0005509]		26.36949921	26.53590012	26.40410042	26.63199997	26.07110023	26.03590012	26.16230011	26.12529945
+	3.344025185	0.708224773	G5EBI0	G5EBI0	G5EBI0_CAEEL	4D656	Endoplasmic reticulum transmembrane protein	Color2 [A=255, R=169, G=169, B=169]	1	4				endoplasmic reticulum to Golgi vesicle-mediated transport [GO:0006888];intracellular protein transport [GO:0006886];protein localization to endoplasmic reticulum exit site [GO:0070973]	endoplasmic reticulum membrane [GO:0005789];integral component of membrane [GO:0016021];membrane raft [GO:0045121]		Multi-pass membrane protein {ECO:0000256|ARBA:ARBA00004141}.;Multi-pass membrane protein {ECO:0000256|ARBA:ARBA00004477, ECO:0000256|RuleBase:RU367026}. Membrane {ECO:0000256|ARBA:ARBA00004141};SUBCELLULAR LOCATION: Endoplasmic reticulum membrane {ECO:0000256|ARBA:ARBA00004477, ECO:0000256|RuleBase:RU367026}	25.78210068	25.7567997	25.78210068	25.96279907	25.14489937	24.93160057	25.02330017	25.35110092
	0.291355073	0.351425171	G5EBI4	G5EBI4	CEEH1_CAEEL	ceeh-1	Epoxide hydrolase 1	Color2 [A=255, R=169, G=169, B=169]	1	4		PATHWAY: Lipid metabolism. {ECO:0000305|PubMed:18267101}.		cellular lipid metabolic process [GO:0044255]	integral component of membrane [GO:0016021]	epoxide hydrolase activity [GO:0004301];hydrolase activity [GO:0016787]	Single-pass membrane protein {ECO:0000255}.;SUBCELLULAR LOCATION: Membrane {ECO:0000255}	21.99850082	20.18300056	21.97069931	22.03590012	20.73069954	20.93880081	21.46759987	21.64529991
	0.858939834	0.084499836	G5EBJ7	G5EBJ7	G5EBJ7_CAEEL	fbp-1	Fructose-bisphosphatase	Color2 [A=255, R=169, G=169, B=169]	1	4		gluconeogenesis. {ECO:0000256|ARBA:ARBA00004742}.;PATHWAY: Carbohydrate biosynthesis		fructose 1,6-bisphosphate metabolic process [GO:0030388];fructose 6-phosphate metabolic process [GO:0006002];fructose metabolic process [GO:0006000];gluconeogenesis [GO:0006094];sucrose biosynthetic process [GO:0005986]	cytoplasm [GO:0005737];cytosol [GO:0005829]	fructose 1,6-bisphosphate 1-phosphatase activity [GO:0042132];metal ion binding [GO:0046872]		27.26250076	27.17000008	27.21699905	27.07110023	27.09140015	27.0189991	27.13120079	27.14100075
	0.396650995	0.055624008	G5EBK3	G5EBK3	G5EBK3_CAEEL	erm-1	Moesin/ezrin/radixin homolog 1	Color2 [A=255, R=169, G=169, B=169]	1	4				actin filament organization [GO:0007015];morphogenesis of an epithelium [GO:0002009];nematode larval development [GO:0002119];positive regulation of early endosome to late endosome transport [GO:2000643];positive regulation of protein localization to early endosome [GO:1902966];protein localization to basolateral plasma membrane [GO:1903361];regulation of cell shape [GO:0008360];regulation of org…	actin filament [GO:0005884];adherens junction [GO:0005912];apical cortex [GO:0045179];apical part of cell [GO:0045177];apical plasma membrane [GO:0016324];cell cortex [GO:0005938];filopodium [GO:0030175];membrane-enclosed lumen [GO:0031974];microvillus [GO:0005902];plasma membrane [GO:0005886]	actin binding [GO:0003779];cell adhesion molecule binding [GO:0050839];cytoskeletal anchor activity [GO:0008093]	Cytoplasmic side {ECO:0000256|ARBA:ARBA00004287}.;Peripheral membrane protein {ECO:0000256|ARBA:ARBA00004287};SUBCELLULAR LOCATION: Cell junction, adherens junction {ECO:0000256|ARBA:ARBA00004536}. Cytoplasm, cytoskeleton {ECO:0000256|ARBA:ARBA00004245}. Membrane {ECO:0000256|ARBA:ARBA00004287}	28.22159958	28.25349998	28.27140045	28.20299911	28.03490067	28.13610077	28.26250076	28.2935009
+	1.694078073	0.365849972	G5EBK4	G5EBK4	G5EBK4_CAEEL	atg-7	Ubiquitin-like modifier-activating enzyme ATG7	Color2 [A=255, R=169, G=169, B=169]	1	4				autophagosome assembly [GO:0000045];autophagy [GO:0006914];autophagy of mitochondrion [GO:0000422];cellular response to nitrogen starvation [GO:0006995];C-terminal protein lipidation [GO:0006501];dauer larval development [GO:0040024];determination of adult lifespan [GO:0008340];embryo development ending in birth or egg hatching [GO:0009792];late nucleophagy [GO:0044805];piecemeal microautophagy o…	cytoplasm [GO:0005737];phagophore assembly site [GO:0000407]	Atg12 activating enzyme activity [GO:0019778];Atg8 activating enzyme activity [GO:0019779]	SUBCELLULAR LOCATION: Cytoplasm {ECO:0000256|RuleBase:RU366022}. Preautophagosomal structure {ECO:0000256|RuleBase:RU366022}.	22.99160004	22.9864006	23.0739994	23.21249962	22.90430069	22.43490028	22.64089966	22.82099915
+	1.452160171	1.543624401	G5EBK8	G5EBK8	G5EBK8_CAEEL	ras-1	GTP binding protein	Color2 [A=255, R=169, G=169, B=169]	1	4				parturition [GO:0007567];Ras protein signal transduction [GO:0007265];vulval development [GO:0040025]	plasma membrane [GO:0005886]	GDP binding [GO:0019003];GTP binding [GO:0005525];GTPase activity [GO:0003924]		19.14539909	19.2234993	19.53289986	19.88409996	17.56299973	16.84749985	17.77470016	19.42620087
	0.611324965	0.124724865	G5EBN5;H8ESG1	H8ESG1;G5EBN5;Q9NA90	G5EBN5_CAEEL;H8ESG1_CAEEL	ego-2	BRO1 domain-containing protein	Color2 [A=255, R=169, G=169, B=169]	1	4				early endosome to late endosome transport [GO:0045022];endocytic recycling [GO:0032456];positive regulation of Notch signaling pathway [GO:0045747];protein localization to basolateral plasma membrane [GO:1903361];protein transport to vacuole involved in ubiquitin-dependent protein catabolic process via the multivesicular body sorting pathway [GO:0043328];ubiquitin-dependent protein catabolic proc…	cytoplasm [GO:0005737];cytosol [GO:0005829];endosome [GO:0005768];nucleus [GO:0005634]			23.12529945	23.15649986	23.10630035	23.31010056	23.29610062	23.01390076	22.90979958	22.97949982
+	2.293682993	0.305900097	G5EBN9	G5EBN9	SNF3_CAEEL	snf-3	Sodium- and chloride-dependent betaine transporter	Color2 [A=255, R=169, G=169, B=169]	1	4			TISSUE SPECIFICITY: Highly expressed in the head, the excretory canal, tail hypodermal cells, epidermis and vulval epithelial cells. Expressed in the excretory canal-associated neuron and in some non-amphidial sensory neurons in the head (at protein level). {ECO:0000269|PubMed:16641366, ECO:0000269|PubMed:24212673}.	amino-acid betaine transport [GO:0015838];neurotransmitter transport [GO:0006836];sodium ion transmembrane transport [GO:0035725]	integral component of plasma membrane [GO:0005887];neuron projection [GO:0043005]	amino-acid betaine transmembrane transporter activity [GO:0015199];gamma-aminobutyric acid:sodium symporter activity [GO:0005332]	Multi-pass membrane protein {ECO:0000305|PubMed:24212673}.;SUBCELLULAR LOCATION: Cell membrane {ECO:0000269|PubMed:24212673}	24.41049957	24.35779953	24.55220032	24.64859962	24.19459915	24.16419983	24.13319969	24.25349998
	1.957200967	0.125449657	G5EBP5	G5EBP5	G5EBP5_CAEEL	CELE_ZC247.1	63 kDa sperm flagellar membrane protein	Color2 [A=255, R=169, G=169, B=169]	1	4				lipid transport [GO:0006869]		lipid binding [GO:0008289]		27.31529999	27.35779953	27.35779953	27.21699905	27.18899918	27.16040039	27.20770073	27.18899918
+	2.157236431	2.550300121	G5EBQ1	G5EBQ1	G5EBQ1_CAEEL	CELE_F07B7.1	CCHC-type domain-containing protein	Color2 [A=255, R=169, G=169, B=169]	1	4								23.50449944	23.22290039	23.0739994	21.0625	20.16939926	19.46960068	20.93939972	20.08429909
+	2.48098016	-0.393249989	G5EBQ3	G5EBQ3	G5EBQ3_CAEEL	ego-1	RNA-directed RNA polymerase	Color2 [A=255, R=169, G=169, B=169]	1	4				germ cell development [GO:0007281];nuclear pore localization [GO:0051664];oogenesis [GO:0048477];P granule assembly [GO:1903863];post-transcriptional gene silencing by RNA [GO:0035194];siRNA processing [GO:0030422];spermatogenesis [GO:0007283]	condensed nuclear chromosome [GO:0000794];cytoplasm [GO:0005737];metaphase plate [GO:0070090];nuclear RNA-directed RNA polymerase complex [GO:0031380];nucleus [GO:0005634];P granule [GO:0043186]	RNA binding [GO:0003723];RNA-directed 5'-3' RNA polymerase activity [GO:0003968]		22.75740051	22.57309914	22.3987999	22.44510078	22.8913002	23.00200081	22.92980003	22.92429924
	1.316690059	0.141074657	G5EBR1;Q2V4S2	G5EBR1;Q2V4S2	G5EBR1_CAEEL;Q2V4S2_CAEEL	gdi-1	Rab GDP dissociation inhibitor	Color2 [A=255, R=169, G=169, B=169]	1	4				protein transport [GO:0015031];small GTPase mediated signal transduction [GO:0007264];vesicle-mediated transport [GO:0016192]	cytoplasm [GO:0005737]	GTPase activator activity [GO:0005096];Rab GDP-dissociation inhibitor activity [GO:0005093]	SUBCELLULAR LOCATION: Cytoplasm {ECO:0000256|RuleBase:RU363124}.	26.94280052	26.99769974	27.0401001	26.99769974	26.69980049	26.86230087	26.92029953	26.93160057
	0.176697488	0.07057476	G5EBR7	G5EBR7	G5EBR7_CAEEL	exo-3	DNA-(apurinic or apyrimidinic site) endonuclease	Color2 [A=255, R=169, G=169, B=169]	1	4				base-excision repair [GO:0006284];DNA repair [GO:0006281];embryo development ending in birth or egg hatching [GO:0009792];nematode larval development [GO:0002119]	nucleus [GO:0005634]	DNA-(apurinic or apyrimidinic site) endonuclease activity [GO:0003906];double-stranded DNA 3'-5' exodeoxyribonuclease activity [GO:0008311];endonuclease activity [GO:0004519];metal ion binding [GO:0046872];phosphoric diester hydrolase activity [GO:0008081]		22.49959946	22.65399933	22.48489952	22.58230019	22.91519928	22.35650063	22.44249916	22.22430038
	0.528812404	0.060675144	G5EBT3	A9Z1L1;G5EBT3;Q6QUQ5;Q6QUQ6	G5EBT3_CAEEL	srp-7	SERPIN domain-containing protein	Color2 [A=255, R=169, G=169, B=169]	1	4				endoplasmic reticulum unfolded protein response [GO:0030968];proteolysis [GO:0006508]	extracellular space [GO:0005615]	peptidase activity [GO:0008233];serine-type endopeptidase inhibitor activity [GO:0004867]		25.28910065	25.14100075	25.22069931	25.26429939	25.28910065	25.12529945	25.10149956	25.15649986
	0.62811282	-0.489225388	G5EBT5	G5EBT5	G5EBT5_CAEEL	mog-3	Masculinisation Of Germline	Color2 [A=255, R=169, G=169, B=169]	1	4				feminization of hermaphroditic germ-line [GO:0040022];meiotic cell cycle [GO:0051321];mRNA splicing, via spliceosome [GO:0000398]	nucleus [GO:0005634];U2-type spliceosomal complex [GO:0005684]			19.57040024	19.32320023	19.34589958	20.06909943	19.90810013	20.37190056	20.75530052	19.23019981
	1.997329967	0.21907568	G5EBT9;G5EF46	G5EBT9;G5EF46	G5EBT9_CAEEL;G5EF46_CAEEL	CELE_H27A22.1	Glutaminyl-peptide cyclotransferase	Color2 [A=255, R=169, G=169, B=169]	1	4				peptidyl-pyroglutamic acid biosynthetic process, using glutaminyl-peptide cyclotransferase [GO:0017186]		glutaminyl-peptide cyclotransferase activity [GO:0016603];zinc ion binding [GO:0008270]		24.00200081	24.02750015	24.06089973	23.90430069	23.67569923	23.79949951	23.73889923	23.90430069
+	2.279301368	0.404750347	G5EBU3	G5EBU3	MMPC_CAEEL	zmp-3	Matrix metalloproteinase-C	Color2 [A=255, R=169, G=169, B=169]	1	4				collagen catabolic process [GO:0030574];extracellular matrix organization [GO:0030198];proteolysis [GO:0006508]	extracellular matrix [GO:0031012];extracellular space [GO:0005615]	metalloendopeptidase activity [GO:0004222];metallopeptidase activity [GO:0008237];zinc ion binding [GO:0008270]	SUBCELLULAR LOCATION: Secreted, extracellular space, extracellular matrix {ECO:0000305}.	23.12220001	23.25349998	23.08699989	23.20660019	22.80929947	22.9864006	22.60059929	22.65399933
	0.099608945	0.039774418	G5EBU8;G5EFT0	G5EBU8;G5EFT0	G5EBU8_CAEEL;G5EFT0_CAEEL	CELE_T12D8.9	Protein PFC0760c-like	Color2 [A=255, R=169, G=169, B=169]	1	4								22.72030067	22.88579941	22.76339912	22.96899986	22.43239975	23.06410027	22.76950073	22.91340065
	0.668609687	0.138875008	G5EBV4	G5EBV4	G5EBV4_CAEEL	lec-10	Galectin	Color2 [A=255, R=169, G=169, B=169]	1	4					apical part of cell [GO:0045177];cytoplasm [GO:0005737]	carbohydrate binding [GO:0030246];glycolipid binding [GO:0051861]		26.95389938	26.96500015	26.87409973	26.80190086	26.69980049	26.76449966	26.56669998	27.00839996
+	2.558349399	0.454674721	G5EBV5	G5EBV5	G5EBV5_CAEEL	flp-12	FMRF-Like Peptide	Color2 [A=255, R=169, G=169, B=169]	1	4				negative regulation of turning behavior involved in mating [GO:0061096]				22.27639961	22.43239975	22.5753994	22.60510063	22.08860016	21.86510086	22.10470009	22.0121994
+	2.671728337	-0.56514883	G5EBV6	G5EBV6	PGL3_CAEEL	pgl-3	Guanyl-specific ribonuclease pgl-3	Color2 [A=255, R=169, G=169, B=169]	1	4			TISSUE SPECIFICITY: Highly expressed in the germline (PubMed:15238518). Expressed in most somatic cells (PubMed:27650246). {ECO:0000269|PubMed:15238518, ECO:0000269|PubMed:27650246}.	RNA phosphodiester bond hydrolysis, endonucleolytic [GO:0090502]	intracellular organelle [GO:0043229];P granule [GO:0043186]	endoribonuclease activity [GO:0004521];identical protein binding [GO:0042802];lyase activity [GO:0016829];ribonuclease T1 activity [GO:0046589];RNA binding [GO:0003723]	SUBCELLULAR LOCATION: Cytoplasmic granule {ECO:0000269|PubMed:15238518, ECO:0000269|PubMed:19372764, ECO:0000269|PubMed:21402787, ECO:0000269|PubMed:24140420, ECO:0000269|PubMed:26598553, ECO:0000269|PubMed:27594427, ECO:0000269|PubMed:27650246, ECO:0000269|PubMed:28806108, ECO:0000305|PubMed:19167332}. Note=Localizes to P granules in germ cells at all stages of development except in spermatogene…	24.10950089	23.91340065	23.76950073	23.71820068	24.5284996	24.54039955	24.44879913	24.25349998
	0.651697506	-0.305949688	G5EBW2	G5EBW2	G5EBW2_CAEEL	usp-50	USP domain-containing protein	Color2 [A=255, R=169, G=169, B=169]	1	4				protein deubiquitination [GO:0016579];ubiquitin-dependent protein catabolic process [GO:0006511]	early endosome [GO:0005769]	cysteine-type deubiquitinase activity [GO:0004843]		22.90060043	22.66060066	21.9279995	22.80540085	22.93519974	22.76339912	22.8614006	22.95840073
	0.096362862	-0.014325142	G5EBW4;G5EDW0;G5EE99	G5EBW4;G5EDW0;G5EE99	G5EBW4_CAEEL;G5EDW0_CAEEL;G5EE99_CAEEL	CELE_T19A6.1	PQ-loop repeat-containing protein 1	Color2 [A=255, R=169, G=169, B=169]	1	4				phospholipid translocation [GO:0045332];retrograde transport, endosome to Golgi [GO:0042147]	cytosol [GO:0005829];endosome [GO:0005768];integral component of membrane [GO:0016021];trans-Golgi network [GO:0005802]		Multi-pass membrane protein {ECO:0000256|ARBA:ARBA00004141}.;SUBCELLULAR LOCATION: Membrane {ECO:0000256|ARBA:ARBA00004141}	23.37779999	23.24769974	23.39100075	23.40410042	23.46759987	23.40410042	23.29610062	23.31010056
	0.104774249	0.015949726	G5EBW5	G5EBW5	G5EBW5_CAEEL	fecl-1	FErroChelatase-Like	Color2 [A=255, R=169, G=169, B=169]	1	4				heme biosynthetic process [GO:0006783]	mitochondrion [GO:0005739]	ferrochelatase activity [GO:0004325]		23.40410042	23.32390022	23.33760071	23.44249916	23.23460007	23.35110092	23.39100075	23.46759987
	0.519129977	-0.180974483	G5EBW7	G5EBW7	G5EBW7_CAEEL	C27D8.1	Protein kinase domain-containing protein	Color2 [A=255, R=169, G=169, B=169]	1	4				peptidyl-serine phosphorylation [GO:0018105];signal transduction [GO:0007165]	cytoplasm [GO:0005737];nucleus [GO:0005634]	ATP binding [GO:0005524];protein serine/threonine kinase activity [GO:0004674]		22.83650017	22.71610069	22.49230003	22.45260048	22.45509911	22.90060043	22.78359985	23.08209991
+	1.284603743	-1.191625118	G5EBX0	G5EBX0	G5EBX0_CAEEL	klp-18	Kinesin motor domain-containing protein	Color2 [A=255, R=169, G=169, B=169]	1	4				meiotic spindle assembly [GO:0090306];microtubule-based movement [GO:0007018]	cell cortex [GO:0005938];kinesin complex [GO:0005871];microtubule [GO:0005874];spindle pole [GO:0000922]	ATP binding [GO:0005524];ATP hydrolysis activity [GO:0016887];microtubule binding [GO:0008017];microtubule motor activity [GO:0003777]		20.69560051	20.37610054	19.08620071	19.21699905	21.72229958	21.22430038	20.74710083	20.4477005
	0.176421108	0.454600334	G5EBX3	G5EBX3	CYL1_CAEEL	cyl-1	Cyclin L homolog cyl-1	Color2 [A=255, R=169, G=169, B=169]	1	4				nematode male tail tip morphogenesis [GO:0045138];regulation of transcription by RNA polymerase II [GO:0006357]	nucleus [GO:0005634]	cyclin-dependent protein serine/threonine kinase regulator activity [GO:0016538]		24.04430008	24.15649986	23.51650047	24.26790047	20.61170006	24.86230087	24.5753994	24.11739922
+	2.863014701	-0.26060009	G5EBX6;Q8I129	G5EBX6;Q8I129	G5EBX6_CAEEL;Q8I129_CAEEL	crn-3	Cell death-related nuclease 3	Color2 [A=255, R=169, G=169, B=169]	1	4				apoptotic cell clearance [GO:0043277];apoptotic DNA fragmentation [GO:0006309];embryo development ending in birth or egg hatching [GO:0009792];exonucleolytic trimming to generate mature 3'-end of 5.8S rRNA from tricistronic rRNA transcript (SSU-rRNA, 5.8S rRNA, LSU-rRNA) [GO:0000467];histone mRNA catabolic process [GO:0071044];nuclear polyadenylation-dependent antisense transcript catabolic proce…	exosome (RNase complex) [GO:0000178];nuclear exosome (RNase complex) [GO:0000176];nucleolus [GO:0005730]	3'-5'-exoribonuclease activity [GO:0000175];nucleotide binding [GO:0000166];single-stranded RNA binding [GO:0003727]		24.26790047	24.19459915	24.1487999	24.35779953	24.5284996	24.49230003	24.49839973	24.49230003
	1.273575368	0.339425087	G5EBY0	G5EBY0	RTF1_CAEEL	rtfo-1	RNA polymerase-associated protein RTF1 homolog	Color2 [A=255, R=169, G=169, B=169]	1	4				histone methylation [GO:0016571];transcription elongation by RNA polymerase II promoter [GO:0006368]	Cdc73/Paf1 complex [GO:0016593];nucleus [GO:0005634]	DNA binding [GO:0003677];RNA polymerase II C-terminal domain phosphoserine binding [GO:1990269]	SUBCELLULAR LOCATION: Nucleus {ECO:0000269|PubMed:24721716}. Note=Localization is independent of the other PAF1 complex components. {ECO:0000269|PubMed:24721716}.	21.24189949	21.0951004	21.49720001	21.37520027	20.70560074	20.88759995	21.0223999	21.23609924
+	3.66369299	-0.314950466	G5EBY3	G5EBY3	G5EBY3_CAEEL	nmy-2	Non-muscle MYosin	Color2 [A=255, R=169, G=169, B=169]	1	4				asymmetric neuroblast division [GO:0055059];asymmetric protein localization involved in cell fate determination [GO:0045167];embryo development ending in birth or egg hatching [GO:0009792];mitotic cytokinesis [GO:0000281];nematode larval development [GO:0002119];polarity specification of anterior/posterior axis [GO:0009949];positive regulation of nematode male tail tip morphogenesis [GO:0110039];…	cell cortex [GO:0005938];cleavage furrow [GO:0032154];contractile ring [GO:0070938];mitotic spindle [GO:0072686];myosin filament [GO:0032982];myosin II complex [GO:0016460];sarcomere [GO:0030017]	actin filament binding [GO:0051015];ATP binding [GO:0005524];calmodulin binding [GO:0005516];microfilament motor activity [GO:0000146];protein kinase binding [GO:0019901]	SUBCELLULAR LOCATION: Cytoplasm, myofibril {ECO:0000256|ARBA:ARBA00004657}.	24.88579941	24.81909943	24.71290016	24.83849907	25.12929916	25.14100075	25.16040039	25.08539963
	0.06918473	-0.005699635	G5EBZ4	G5EBZ4	LE418_CAEEL	let-418	Protein let-418	Color2 [A=255, R=169, G=169, B=169]	1	4			TISSUE SPECIFICITY: Expressed in embryos and larva. {ECO:0000269|PubMed:12507426}.	chromatin remodeling [GO:0006338];embryonic digestive tract morphogenesis [GO:0048557];negative regulation of transcription by RNA polymerase II [GO:0000122];negative regulation of vulval development [GO:0040027]	chromatin [GO:0000785];nucleus [GO:0005634];NuRD complex [GO:0016581];RNA polymerase II transcription repressor complex [GO:0090571]	ATP binding [GO:0005524];ATP hydrolysis activity [GO:0016887];ATP-dependent chromatin remodeler activity [GO:0140658];chromatin binding [GO:0003682];DNA binding [GO:0003677];helicase activity [GO:0004386];histone binding [GO:0042393];metal ion binding [GO:0046872];transcription factor binding [GO:0008134]	SUBCELLULAR LOCATION: Nucleus {ECO:0000269|PubMed:11076750, ECO:0000269|PubMed:17466968}.	24.72340012	24.61529922	24.63199997	24.65950012	24.66489983	24.67569923	24.61529922	24.69709969
	0.021059536	-0.007600307	G5EBZ9	G5EBZ9	G5EBZ9_CAEEL	CELE_ZK1025.2	Uncharacterized protein	Color2 [A=255, R=169, G=169, B=169]	1	4				chondroitin sulfate biosynthetic process [GO:0030206];positive regulation of response to oxidative stress [GO:1902884]	integral component of membrane [GO:0016021]	chondroitin 4-sulfotransferase activity [GO:0047756]		21.37520027	21.44759941	21.58230019	21.64089966	21.70129967	21.70129967	21.29330063	21.38050079
+	3.041213034	-0.252825737	G5EC05	G5EC05	G5EC05_CAEEL	evl-14	Cnd1 domain-containing protein	Color2 [A=255, R=169, G=169, B=169]	1	4				cell division [GO:0051301];DNA repair [GO:0006281];meiotic sister chromatid cohesion [GO:0051177];mitotic sister chromatid cohesion [GO:0007064]	chromatin [GO:0000785];nucleus [GO:0005634]			22.37520027	22.38839912	22.26499939	22.34029961	22.56850052	22.6298008	22.52129936	22.66060066
	0.351269569	0.065450191	G5EC10	G5EC10	G5EC10_CAEEL	lec-9	Galectin	Color2 [A=255, R=169, G=169, B=169]	1	4					cytoplasm [GO:0005737]	carbohydrate binding [GO:0030246];glycolipid binding [GO:0051861]		26.51650047	26.26429939	26.27319908	26.41220093	26.22069931	26.2057991	26.35449982	26.42340088
	0.501482183	0.199149132	G5EC16;G5EFQ8	G5EC16;G5EFQ8	G5EC16_CAEEL;G5EFQ8_CAEEL	smn-1	Survival motor neuron protein	Color2 [A=255, R=169, G=169, B=169]	1	4				determination of adult lifespan [GO:0008340];embryo development ending in birth or egg hatching [GO:0009792];germ cell development [GO:0007281];locomotion [GO:0040011];nematode larval development [GO:0002119];pharyngeal pumping [GO:0043050];spliceosomal snRNP assembly [GO:0000387];vulval development [GO:0040025]	Cajal body [GO:0015030];Gemini of coiled bodies [GO:0097504];nucleus [GO:0005634];SMN complex [GO:0032797]	protein self-association [GO:0043621];RNA binding [GO:0003723]		22.5753994	22.62529945	22.69499969	22.88389969	22.10470009	22.33760071	22.85000038	22.69070053
	1.482515672	0.212275028	G5EC19;Q8MPR9	G5EC19;Q8MPR9	G5EC19_CAEEL;Q8MPR9_CAEEL	obr-3	PH domain-containing protein	Color2 [A=255, R=169, G=169, B=169]	1	4				phospholipid transport [GO:0015914];regulation of multicellular organism growth [GO:0040014];transforming growth factor beta receptor signaling pathway [GO:0007179]	cytosol [GO:0005829];integral component of membrane [GO:0016021];intracellular membrane-bounded organelle [GO:0043231];membrane [GO:0016020]	cholesterol binding [GO:0015485];sterol binding [GO:0032934];sterol transporter activity [GO:0015248]		23.26790047	23.18250084	23.22139931	23.25209999	22.8614006	23.04430008	22.95660019	23.21249962
+	1.40399133	1.661299706	G5EC21	G5EC21	QUA1_CAEEL	qua-1	Protein qua-1	Color2 [A=255, R=169, G=169, B=169]	1	4			TISSUE SPECIFICITY: Transiently expressed in head cells. {ECO:0000269|PubMed:16502424}.	cell-cell signaling [GO:0007267];intein-mediated protein splicing [GO:0016539];molting cycle, collagen and cuticulin-based cuticle [GO:0018996];nematode larval development [GO:0002119];nematode male tail mating organ morphogenesis [GO:0090597];protein autoprocessing [GO:0016540]	collagen and cuticulin-based cuticle extracellular matrix [GO:0060102];cytoplasmic vesicle [GO:0031410];extracellular region [GO:0005576]		SUBCELLULAR LOCATION: Cytoplasmic vesicle {ECO:0000269|PubMed:16502424}. Secreted {ECO:0000269|PubMed:16502424}. Secreted, extracellular space, extracellular matrix {ECO:0000305|PubMed:16502424}. Note=Secreted by the underlying hypodermis. {ECO:0000305|PubMed:16502424}.	21.87639999	22.66930008	22.82299995	23.78949928	20.23730087	21.02689934	20.71080017	22.53800011
	0.970885712	0.391199589	G5EC22	G5EC22	G5EC22_CAEEL	CELE_F55G11.4	CUB_2 domain-containing protein	Color2 [A=255, R=169, G=169, B=169]	1	4				defense response to Gram-negative bacterium [GO:0050829]				24.75429916	24.1718998	24.10950089	24.72859955	23.8288002	24.10149956	23.93160057	24.33760071
	1.610151224	-0.198374748	G5EC23	G5EC23	HCF1_CAEEL	hcf-1	Host cell factor homolog hcf-1	Color2 [A=255, R=169, G=169, B=169]	1	4				chromatin remodeling [GO:0006338];dauer exit [GO:0043054];defense response to other organism [GO:0098542];determination of adult lifespan [GO:0008340];negative regulation of protein localization to nucleus [GO:1900181];negative regulation of transcription by RNA polymerase II [GO:0000122];negative regulation of transcription by transcription factor localization [GO:0010621];positive regulation of…	histone methyltransferase complex [GO:0035097];nucleus [GO:0005634];transcription regulator complex [GO:0005667]	DNA-binding transcription factor binding [GO:0140297];RNA polymerase II-specific DNA-binding transcription factor binding [GO:0061629];transcription coactivator activity [GO:0003713];transcription coregulator binding [GO:0001221];transcription corepressor activity [GO:0003714]	SUBCELLULAR LOCATION: Nucleus {ECO:0000269|PubMed:14629117, ECO:0000269|PubMed:18043729, ECO:0000269|PubMed:18828672}. Note=Localizes to nucleus, except for nucleolus. {ECO:0000269|PubMed:14629117}.	23.45509911	23.40410042	23.39100075	23.63199997	23.60960007	23.75939941	23.69709969	23.60960007
	1.414473586	0.210024834	G5EC24	G5EC24	PTP2_CAEEL	ptp-2	Tyrosine-protein phosphatase non-receptor type ptp-2	Color2 [A=255, R=169, G=169, B=169]	1	4			TISSUE SPECIFICITY: Expressed in embryonic cells, developing vulva, body wall muscles, head neurons and gonadal sheath cells. {ECO:0000269|PubMed:20380830}.	cell differentiation [GO:0030154];intracellular signal transduction [GO:0035556];mitotic cell cycle [GO:0000278];muscle organ development [GO:0007517];nematode larval development [GO:0002119];oogenesis [GO:0048477];peptidyl-tyrosine dephosphorylation [GO:0035335];positive regulation of epidermal growth factor receptor signaling pathway [GO:0045742];positive regulation of Ras protein signal transd…	cytoplasm [GO:0005737];cytoplasmic vesicle [GO:0031410]	non-membrane spanning protein tyrosine phosphatase activity [GO:0004726];phosphotyrosine residue binding [GO:0001784]	SUBCELLULAR LOCATION: Cytoplasm {ECO:0000255|PIRNR:PIRNR000929, ECO:0000269|PubMed:20380830}. Note=Localizes to vesicle-like structures. {ECO:0000269|PubMed:20380830}.	23.41699982	23.35110092	23.36450005	23.54039955	23.25209999	23.10950089	23.09350014	23.37779999
+	2.180420558	0.384275436	G5EC25	G5EC25	G5EC25_CAEEL	cept-2	Choline/EthanolaminePhosphoTransferase	Color2 [A=255, R=169, G=169, B=169]	1	4				phosphatidylethanolamine biosynthetic process [GO:0006646]	endoplasmic reticulum membrane [GO:0005789];Golgi apparatus [GO:0005794];integral component of membrane [GO:0016021]	diacylglycerol cholinephosphotransferase activity [GO:0004142];ethanolaminephosphotransferase activity [GO:0004307]		23.70770073	23.77960014	23.63199997	23.77960014	23.49230003	23.19009972	23.18709946	23.49230003
+	2.149663976	0.486150265	G5EC26;G5EDU1;G5EFK9	G5EC26;G5EDU1;G5EFK9	G5EC26_CAEEL;G5EDU1_CAEEL;G5EFK9_CAEEL	pmr-1	Calcium-transporting ATPase	Color2 [A=255, R=169, G=169, B=169]	1	4				calcium ion transmembrane transport [GO:0070588];calcium ion transport [GO:0006816];cellular calcium ion homeostasis [GO:0006874];ion transmembrane transport [GO:0034220];manganese ion transport [GO:0006828];regulation of cell migration [GO:0030334];response to calcium ion [GO:0051592];response to manganese ion [GO:0010042];response to oxidative stress [GO:0006979]	endoplasmic reticulum [GO:0005783];Golgi apparatus [GO:0005794];Golgi membrane [GO:0000139];integral component of membrane [GO:0016021];membrane [GO:0016020];plasma membrane [GO:0005886]	ATP binding [GO:0005524];ATP hydrolysis activity [GO:0016887];P-type calcium transporter activity [GO:0005388];P-type ion transporter activity [GO:0015662];P-type manganese transporter activity [GO:0140613]	Multi-pass membrane protein {ECO:0000256|RuleBase:RU361146}.;SUBCELLULAR LOCATION: Membrane {ECO:0000256|RuleBase:RU361146}	22.83650017	22.95129967	22.90979958	23.31010056	22.36450005	22.53089905	22.50930023	22.65839958
+	1.026791378	-0.770949841	G5EC30;G5EE27;G5EGG6	G5EC30;G5EE27;G5EGG6	G5EC30_CAEEL;G5EE27_CAEEL;G5EGG6_CAEEL	sulp-7	Anion transporter SULP-7d	Color2 [A=255, R=169, G=169, B=169]	1	4					integral component of plasma membrane [GO:0005887]	bicarbonate transmembrane transporter activity [GO:0015106];chloride transmembrane transporter activity [GO:0015108];oxalate transmembrane transporter activity [GO:0019531];secondary active sulfate transmembrane transporter activity [GO:0008271];sulfate transmembrane transporter activity [GO:0015116]	Multi-pass membrane protein {ECO:0000256|ARBA:ARBA00004141, ECO:0000256|RuleBase:RU362052}.;Multi-pass membrane protein {ECO:0000256|ARBA:ARBA00004141}.;SUBCELLULAR LOCATION: Membrane {ECO:0000256|ARBA:ARBA00004141, ECO:0000256|RuleBase:RU362052};SUBCELLULAR LOCATION: Membrane {ECO:0000256|ARBA:ARBA00004141}	20.82690048	19.94930077	21.0291996	19.65049934	21.65399933	20.78120041	21.22430038	20.88019943
	0.200965276	-0.018725872	G5EC31	G5EC31;Q86N72;Q6A593	G5EC31_CAEEL	alh-6	Multifunctional fusion protein	Color2 [A=255, R=169, G=169, B=169]	1	4		L-glutamate from L-proline: step 2/2. {ECO:0000256|RuleBase:RU366016}.;L-proline degradation into L-glutamate;PATHWAY: Amino-acid degradation		proline catabolic process to glutamate [GO:0010133]	mitochondrial matrix [GO:0005759]	1-pyrroline-5-carboxylate dehydrogenase activity [GO:0003842]		26.01479912	26.02120018	26.10149956	26.01689911	26.10950089	26.04220009	26.09950066	25.97809982
	0.717324499	0.239074707	G5EC32	G5EC32;A0A4V0IL10	SRBS1_CAEEL	sorb-1	Sorbin and SH3 domain-containing protein 1 homolog	Color2 [A=255, R=169, G=169, B=169]	1	4			TISSUE SPECIFICITY: Expressed in body wall muscles, muscle arm attachment sites at the nerve ring, all non-striated muscles, and distal tip cells of the gonad (PubMed:28978740). Highly expressed in the origins and insertions of the vulval and anal depressor muscles and the spicule-associated and diagonal muscles of the male tail (PubMed:28978740). Expressed in small puncta throughout the uterus, …	maintenance of mitochondrion location [GO:0051659];sarcomere organization [GO:0045214];synaptic vesicle uncoating [GO:0016191]	adherens junction [GO:0005912];cytoplasm [GO:0005737];dense body [GO:0097433];focal adhesion [GO:0005925];glutamatergic synapse [GO:0098978];plasma membrane [GO:0005886];presynapse [GO:0098793]		SUBCELLULAR LOCATION: Cell junction, adherens junction {ECO:0000269|PubMed:28978740}. Cell membrane {ECO:0000269|PubMed:28978740}. Cell junction, focal adhesion {ECO:0000269|PubMed:28978740}. Note=Localizes to adhesion plaques and dense bodies between myocytes (PubMed:28978740). Co-localizes with deb-1 and atn-1 at dense bodies (PubMed:28978740). Predominantly localizes to the membrane-proximal r…	19.18379974	19.5855999	19.76779938	19.71719933	19.35969925	19.06800079	19.34729958	19.5230999
	0.576108362	-0.465375423	G5EC40	G5EC40	G5EC40_CAEEL	tre-1	Trehalase	Color2 [A=255, R=169, G=169, B=169]	1	4				trehalose catabolic process [GO:0005993]		alpha,alpha-trehalase activity [GO:0004555]		21.11429977	19.63899994	20.62759972	19.91519928	20.63640022	21.28210068	20.46759987	20.77149963
+	1.636711044	-1.100025177	G5EC43;G5EG83;Q8MQ03;Q8MQ04;V6CL80;V6CLB1	G5EC43;G5EG83;Q8MQ03;Q8MQ04;V6CL80;V6CLB1	G5EC43_CAEEL;G5EG83_CAEEL;Q8MQ03_CAEEL;Q8MQ04_CAEEL;V6CL80_CAEEL;V6CLB1_CAEEL	zen-4	Kinesin-like protein	Color2 [A=255, R=169, G=169, B=169]	1	4				meiotic spindle midzone assembly [GO:0051257];microtubule bundle formation involved in mitotic spindle midzone assembly [GO:1903562];microtubule-based movement [GO:0007018];mitotic sister chromatid segregation [GO:0000070];mitotic spindle midzone assembly [GO:0051256];polar body extrusion after meiotic divisions [GO:0040038];pronuclear migration [GO:0035046];regulation of actomyosin contractile r…	centralspindlin complex [GO:0097149];centrosome [GO:0005813];cleavage furrow [GO:0032154];kinesin complex [GO:0005871];microtubule [GO:0005874];midbody [GO:0030496];mitotic spindle midzone [GO:1990023];nucleus [GO:0005634];spindle [GO:0005819];spindle midzone [GO:0051233]	ATP binding [GO:0005524];ATP hydrolysis activity [GO:0016887];identical protein binding [GO:0042802];microtubule binding [GO:0008017];microtubule motor activity [GO:0003777];plus-end-directed microtubule motor activity [GO:0008574];protein kinase binding [GO:0019901]		20.25259972	18.82530022	18.99959946	19.66900063	20.99510002	20.34300041	20.48740005	20.32110023
	0.696690481	0.124773979	G5EC53	G5EC53	G5EC53_CAEEL	mboa-3	Lysophospholipid acyltransferase	Color2 [A=255, R=169, G=169, B=169]	1	4				lipid modification [GO:0030258]	integral component of membrane [GO:0016021];membrane [GO:0016020]	acyltransferase activity [GO:0016746]	Multi-pass membrane protein {ECO:0000256|ARBA:ARBA00004141}.;SUBCELLULAR LOCATION: Membrane {ECO:0000256|ARBA:ARBA00004141}	24.75429916	24.61529922	24.73889923	24.59259987	24.37120056	24.53450012	24.55220032	24.74410057
	0.178751842	-0.159724712	G5EC55;G5EC95;G5ECF9;G5ECZ8;G5EGP5;Q09EF4	G5ECZ8;G1K0W3;G1K0W4;G5EC55;G5EC95;G5ECF9;G5EGP5;Q09EF4	G5EC55_CAEEL;G5EC95_CAEEL;G5ECF9_CAEEL;G5ECZ8_CAEEL;G5EGP5_CAEEL;Q09EF4_CAEEL	mpz-1	Multiple PDZ domain protein	Color2 [A=255, R=169, G=169, B=169]	1	4				positive regulation of insulin receptor signaling pathway [GO:0046628]	axon [GO:0030424];protein phosphatase inhibitor complex [GO:0062049]	GTPase activating protein binding [GO:0032794]		19.62220001	19.35580063	19.07920074	19.14819908	19.84930038	20.16909981	19.02109909	18.80480003
	0.1955284	-0.035824776	G5EC67	G5EC67	G5EC67_CAEEL	2O16	2O16	Color2 [A=255, R=169, G=169, B=169]	1	4				mRNA processing [GO:0006397]	mitochondrion [GO:0005739]			24.72859955	24.66489983	24.71820068	24.95840073	24.89500046	24.75939941	24.78949928	24.76950073
	0.716308518	0.228374958	G5EC71	G5EC71	G5EC71_CAEEL	gst-20	Glutathione S-Transferase	Color2 [A=255, R=169, G=169, B=169]	1	4				determination of adult lifespan [GO:0008340];glutathione metabolic process [GO:0006749]	cytoplasm [GO:0005737]	glutathione transferase activity [GO:0004364]		25.56959915	25.83359909	26.09950066	25.76950073	25.37779999	25.64310074	25.87639999	25.46139908
	0.893306266	-0.131200314	G5EC75	G5EC75	G5EC75_CAEEL	clh-6	Chloride channel protein	Color2 [A=255, R=169, G=169, B=169]	1	4				lysosomal protein catabolic process [GO:1905146]	integral component of membrane [GO:0016021];intracellular membrane-bounded organelle [GO:0043231];lysosomal membrane [GO:0005765];plasma membrane [GO:0005886]	chloride transmembrane transporter activity [GO:0015108];voltage-gated chloride channel activity [GO:0005247]	Multi-pass membrane protein {ECO:0000256|ARBA:ARBA00004141, ECO:0000256|RuleBase:RU361221}.;SUBCELLULAR LOCATION: Membrane {ECO:0000256|ARBA:ARBA00004141, ECO:0000256|RuleBase:RU361221}	22.19759941	22.04590034	22.0223999	22.07559967	22.21249962	22.2989006	22.03930092	22.31559944
+	2.956011298	-2.842400074	G5EC86	G5EC86	MOE1_CAEEL	oma-1	CCCH-type zinc finger protein oma-1	Color2 [A=255, R=169, G=169, B=169]	1	4			TISSUE SPECIFICITY: Exclusively expressed in the hermaphrodite gonad (PubMed:11702779, PubMed:12296824, PubMed:16611242). Expressed prior to oocyte division (PubMed:11702779). Widely distributed throughout gonadal oocytes from the mitotic stage to the developing diakinesis stage (PubMed:12296824). Expressed in sperm (PubMed:25261697). {ECO:0000269|PubMed:11702779, ECO:0000269|PubMed:12296824, ECO…	asymmetric protein localization involved in cell fate determination [GO:0045167];endodermal digestive tract morphogenesis [GO:0061031];establishment of chromosome localization [GO:0051303];meiotic nuclear membrane disassembly [GO:0051078];negative regulation of endodermal cell fate specification [GO:0042664];negative regulation of meiotic cell cycle process involved in oocyte maturation [GO:19041…	centrosome [GO:0005813];cytoplasm [GO:0005737];cytoplasmic ribonucleoprotein granule [GO:0036464];cytosol [GO:0005829];messenger ribonucleoprotein complex [GO:1990124];nucleus [GO:0005634];P granule [GO:0043186]	metal ion binding [GO:0046872];mRNA 3'-UTR AU-rich region binding [GO:0035925];mRNA 3'-UTR binding [GO:0003730];mRNA regulatory element binding translation repressor activity [GO:0000900]	SUBCELLULAR LOCATION: Cytoplasm {ECO:0000269|PubMed:11702779, ECO:0000269|PubMed:12296824, ECO:0000269|PubMed:12781695, ECO:0000269|PubMed:16289132, ECO:0000269|PubMed:16611242, ECO:0000269|PubMed:18854162}. Cytoplasmic granule {ECO:0000269|PubMed:12296824, ECO:0000269|PubMed:12781695, ECO:0000269|PubMed:16611242, ECO:0000269|PubMed:25261697}. Nucleus {ECO:0000269|PubMed:18854162}. Note=Expressed…	21.05109978	19.80089951	20.51440048	19.10540009	23.33760071	23.16119957	23.08049965	22.26210022
	2.719354527	0.143224716	G5EC87	G5EC87	G5EC87_CAEEL	CELE_ZK1307.8	Glucosidase 2 subunit beta	Color2 [A=255, R=169, G=169, B=169]	1	4				N-glycan processing [GO:0006491]	glucosidase II complex [GO:0017177]	calcium ion binding [GO:0005509]		25.50139999	25.50749969	25.50139999	25.53450012	25.34770012	25.31010056	25.3810997	25.43300056
+	1.807003579	0.261349678	G5EC91	G5EC91	G5EC91_CAEEL	dpy-11	Thioredoxin domain-containing protein	Color2 [A=255, R=169, G=169, B=169]	1	4				cuticle development involved in collagen and cuticulin-based cuticle molting cycle [GO:0042338];positive regulation of multicellular organism growth [GO:0040018];post-embryonic body morphogenesis [GO:0040032];protein modification process [GO:0036211]	cytoplasm [GO:0005737];endomembrane system [GO:0012505];integral component of membrane [GO:0016021]	disulfide oxidoreductase activity [GO:0015036];protein-disulfide reductase activity [GO:0015035]		27.55360031	27.73889923	27.76449966	27.66629982	27.24449921	27.47850037	27.42340088	27.53149986
	0.601246263	0.075424194	G5EC96	G5EC96	G5EC96_CAEEL	CELE_F02D8.4	Peptidase_M14 domain-containing protein	Color2 [A=255, R=169, G=169, B=169]	1	4				proteolysis [GO:0006508]	extracellular space [GO:0005615]	metallocarboxypeptidase activity [GO:0004181];zinc ion binding [GO:0008270]		23.50449944	23.50449944	23.50449944	23.46759987	23.35110092	23.55220032	23.47999954	23.29610062
	2.001789376	0.175425529	G5EC97	G5EC97	G5EC97_CAEEL	cyp-29a2	CYtochrome P450 family	Color2 [A=255, R=169, G=169, B=169]	1	4					integral component of membrane [GO:0016021]	heme binding [GO:0020037];iron ion binding [GO:0005506];monooxygenase activity [GO:0004497];oxidoreductase activity, acting on paired donors, with incorporation or reduction of molecular oxygen [GO:0016705]		24.10950089	24.32390022	24.28910065	24.23900032	24.05260086	24.06909943	24.07719994	24.06089973
	1.187419442	-0.351974964	G5ECA0	G5ECA0	G5ECA0_CAEEL	mpst-6	MercaptoPyruvate SulfurTransferase homolog	Color2 [A=255, R=169, G=169, B=169]	1	4				transsulfuration [GO:0019346]	mitochondrion [GO:0005739]	thiosulfate sulfurtransferase activity [GO:0004792]		24.48620033	24.20960045	23.98469925	23.98469925	24.2317009	24.52249908	24.65399933	24.66489983
	1.07013629	-0.154375553	G5ECA2	G5ECA2;Q1ZXT0	G5ECA2_CAEEL	CELE_F29C6.1	TCTP domain-containing protein	Color2 [A=255, R=169, G=169, B=169]	1	4								23.49230003	23.58690071	23.6208992	23.58690071	23.90430069	23.56380081	23.71820068	23.71820068
	0.972715218	0.099250317	G5ECA7	G5ECA7	G5ECA7_CAEEL	CELE_T02D1.8	DUF4440 domain-containing protein	Color2 [A=255, R=169, G=169, B=169]	1	4								25.85519981	25.92930031	25.74410057	25.82150078	25.79949951	25.79700089	25.65950012	25.69709969
	1.65563969	0.21105051	G5ECB5	G5ECB5	G5ECB5_CAEEL	CELE_T04A11.2	Phenazine biosynthesis-like domain-containing protein 1	Color2 [A=255, R=169, G=169, B=169]	1	4				biosynthetic process [GO:0009058]	cytoplasm [GO:0005737]	isomerase activity [GO:0016853]		22.54750061	22.52370071	22.49720001	22.66930008	22.47509956	22.20059967	22.38570023	22.33209991
	0.370335464	-0.039824963	G5ECC1	G5ECC1;G5ECM7	G5ECC1_CAEEL	CELE_F13G3.10	HYPK_UBA domain-containing protein	Color2 [A=255, R=169, G=169, B=169]	1	4				negative regulation of apoptotic process [GO:0043066];protein stabilization [GO:0050821]				24.49839973	24.5284996	24.5284996	24.47380066	24.44249916	24.55800056	24.65950012	24.5284996
	0.844820202	0.049999237	G5ECC3;Q9N5B7	G5ECC3;Q9N5B7;A0A2C9C3S7;A0A2C9C3Z4	G5ECC3_CAEEL;Q9N5B7_CAEEL	rme-1	Receptor Mediated Endocytosis	Color2 [A=255, R=169, G=169, B=169]	1	4				cilium assembly [GO:0060271];endocytic recycling [GO:0032456];endocytosis [GO:0006897];endosomal transport [GO:0016197];lipid tube assembly involved in organelle fission [GO:0060990];negative regulation of establishment of protein localization [GO:1904950];positive regulation of necrotic cell death [GO:0010940];protein localization to plasma membrane [GO:0072659];protein transport [GO:0015031]	ciliary membrane [GO:0060170];cytoplasm [GO:0005737];early endosome [GO:0005769];endocytic vesicle [GO:0030139];endomembrane system [GO:0012505];intracellular membrane-bounded organelle [GO:0043231];perinuclear region of cytoplasm [GO:0048471];recycling endosome [GO:0055037];recycling endosome membrane [GO:0055038]	ATP binding [GO:0005524];ATP hydrolysis activity [GO:0016887];calcium ion binding [GO:0005509];GTP binding [GO:0005525];protein domain specific binding [GO:0019904]	Cytoplasmic side {ECO:0000256|ARBA:ARBA00004125}. Membrane {ECO:0000256|ARBA:ARBA00004287};Cytoplasmic side {ECO:0000256|ARBA:ARBA00004159}.;Cytoplasmic side {ECO:0000256|ARBA:ARBA00004287}. Recycling endosome membrane {ECO:0000256|ARBA:ARBA00004159};Cytoplasmic side {ECO:0000256|ARBA:ARBA00004413}. Cell projection, cilium membrane {ECO:0000256|ARBA:ARBA00004522};Cytoplasmic side {ECO:0000256|ARB…	27.21699905	27.24449921	27.1984005	27.15069962	27.17950058	27.13120079	27.1984005	27.10149956
+	1.816007132	-0.368575096	G5ECC7	G5ECC7	UBP48_CAEEL	usp-48	Ubiquitin carboxyl-terminal hydrolase usp-48	Color2 [A=255, R=169, G=169, B=169]	1	4			TISSUE SPECIFICITY: Broadly expressed. Expressed in germline. {ECO:0000269|PubMed:31088904}.	protein deubiquitination [GO:0016579];ubiquitin-dependent protein catabolic process [GO:0006511]	chromosome [GO:0005694];cytosol [GO:0005829];nucleus [GO:0005634]	cysteine-type deubiquitinase activity [GO:0004843];cysteine-type endopeptidase activity [GO:0004197]	SUBCELLULAR LOCATION: Nucleus {ECO:0000269|PubMed:31088904}. Chromosome {ECO:0000269|PubMed:31088904}. Note=In pachytene germline cells and oocytes, localizes to chromosomes. {ECO:0000269|PubMed:31088904}.	23.19910049	23.16729927	23.14719963	23.37779999	23.83849907	23.64310074	23.47999954	23.40410042
	1.490533624	-0.13890028	G5ECC9	G5ECC9	G5ECC9_CAEEL	mrps-27	Ig-like domain-containing protein	Color2 [A=255, R=169, G=169, B=169]	1	4					mitochondrion [GO:0005739]			24.74920082	24.91799927	24.8810997	24.83849907	25.06500053	25.0189991	24.94499969	24.91340065
	0.045555157	-0.037650585	G5ECD0	G5ECD0	G5ECD0_CAEEL	cyp-35c1	CYtochrome P450 family	Color2 [A=255, R=169, G=169, B=169]	1	4				organic acid metabolic process [GO:0006082];response to xenobiotic stimulus [GO:0009410];xenobiotic metabolic process [GO:0006805]	cytoplasm [GO:0005737];intracellular membrane-bounded organelle [GO:0043231]	heme binding [GO:0020037];iron ion binding [GO:0005506];oxidoreductase activity, acting on paired donors, with incorporation or reduction of molecular oxygen, reduced flavin or flavoprotein as one donor, and incorporation of one atom of oxygen [GO:0016712];steroid hydroxylase activity [GO:0008395]		24.0189991	24.46759987	24.52249908	23.45509911	24.09350014	24.40410042	24.35779953	23.75939941
	1.050250604	-0.269175053	G5ECD7;G5EEB3;G5EG29;G5EGT0	G5ECD7;G5EEB3;G5EG29;G5EGT0	G5ECD7_CAEEL;G5EEB3_CAEEL;G5EG29_CAEEL;G5EGT0_CAEEL	mel-11	PRKG1_interact domain-containing protein	Color2 [A=255, R=169, G=169, B=169]	1	4				embryo development ending in birth or egg hatching [GO:0009792];embryonic body morphogenesis [GO:0010172];embryonic morphogenesis [GO:0048598]	adherens junction [GO:0005912];cytoplasm [GO:0005737]	enzyme inhibitor activity [GO:0004857];phosphatase regulator activity [GO:0019208];protein kinase binding [GO:0019901]		20.85000038	20.57309914	20.2989006	20.7954998	20.85759926	20.84230042	20.86510086	21.0291996
	0.519475201	0.377699852	G5ECE3	G5ECE3	G5ECE3_CAEEL	lam-3	LAMinin related. See also lmb	Color2 [A=255, R=169, G=169, B=169]	1	4				animal organ morphogenesis [GO:0009887];axon guidance [GO:0007411];tissue development [GO:0009888]	basement membrane [GO:0005604]			20.41699982	20.45759964	20.39620018	20.37520027	19.03540039	20.45759964	20.32110023	20.32110023
+	2.544344827	0.491949558	G5ECE7	G5ECE7	G5ECE7_CAEEL	C34E7.4	Uncharacterized protein	Color2 [A=255, R=169, G=169, B=169]	1	4								27.43939972	27.5753994	27.72599983	27.64579964	26.8973999	27.07110023	27.17000008	27.28030014
+	2.048742361	-0.343425274	G5ECF4;G5EGL7	G5ECF4;G5EGL7	G5ECF4_CAEEL;G5EGL7_CAEEL	bmk-1	Kinesin-like protein	Color2 [A=255, R=169, G=169, B=169]	1	4				microtubule-based movement [GO:0007018];mitotic sister chromatid segregation [GO:0000070];mitotic spindle assembly [GO:0090307];negative regulation of mitotic spindle elongation [GO:1902845];spindle elongation [GO:0051231]	mitotic spindle [GO:0072686];nucleus [GO:0005634];spindle [GO:0005819];spindle microtubule [GO:0005876];spindle midzone [GO:0051233];spindle pole [GO:0000922]	ATP binding [GO:0005524];microtubule binding [GO:0008017];plus-end-directed microtubule motor activity [GO:0008574]		23.04089928	23.05590057	23.0258007	23.16729927	23.64310074	23.44249916	23.31010056	23.26790047
+	6.923365075	5.957349777	G5ECF6	G5ECF6	G5ECF6_CAEEL	CELE_F07B7.2	Retrotransposon protein	Color2 [A=255, R=169, G=169, B=169]	1	4								26.31870079	26.20770073	26.15069962	25.81419945	20.10300064	20.21089935	19.74360085	20.60440063
+	2.64110585	-0.635699749	G5ECF8	G5ECF8	G5ECF8_CAEEL	nsph-4.2	Nematode Specific Peptide family	Color2 [A=255, R=169, G=169, B=169]	1	4								25.97380066	25.78709984	25.44879913	25.49839973	26.3118	26.36450005	26.27319908	26.30139923
	0.146412857	-0.022974491	G5ECG0	G5ECG0	TACC1_CAEEL	tac-1	Transforming acid coiled-coil-containing protein 1	Color2 [A=255, R=169, G=169, B=169]	1	4			TISSUE SPECIFICITY: Expressed in touch neurons. {ECO:0000269|PubMed:26339988}.	astral microtubule organization [GO:0030953];cell division [GO:0051301];embryo development ending in birth or egg hatching [GO:0009792];meiotic cell cycle [GO:0051321];microtubule-based process [GO:0007017];mitotic spindle elongation [GO:0000022];mitotic spindle organization [GO:0007052];negative regulation of microtubule depolymerization [GO:0007026];pronuclear migration [GO:0035046];regulation …	axon [GO:0030424];centrosome [GO:0005813];cytoplasm [GO:0005737];kinetochore [GO:0000776];meiotic spindle [GO:0072687];mitotic spindle astral microtubule [GO:0061673];mitotic spindle microtubule [GO:1990498];perikaryon [GO:0043204];spindle [GO:0005819];spindle pole [GO:0000922]	protein domain specific binding [GO:0019904]	SUBCELLULAR LOCATION: Cytoplasm, cytoskeleton, spindle pole {ECO:0000269|PubMed:12956950, ECO:0000269|PubMed:12956951}. Cytoplasm, cytoskeleton, microtubule organizing center, centrosome {ECO:0000269|PubMed:12956950, ECO:0000269|PubMed:12956951, ECO:0000269|PubMed:12956952, ECO:0000269|PubMed:17666432}. Cytoplasm {ECO:0000269|PubMed:12956950, ECO:0000269|PubMed:17666432}. Chromosome, centromere, …	24.17950058	24.17950058	24.1718998	24.06089973	24.1487999	24.31699944	24.06909943	24.1487999
	1.33232083	0.188799858	G5ECG7	G5ECG7	MTP_CAEEL	dsc-4	Microsomal triglyceride transfer protein homolog	Color2 [A=255, R=169, G=169, B=169]	1	4				endoplasmic reticulum unfolded protein response [GO:0030968];lipoprotein metabolic process [GO:0042157];lipoprotein transport [GO:0042953];plasma lipoprotein particle assembly [GO:0034377]	basolateral plasma membrane [GO:0016323];endoplasmic reticulum [GO:0005783];Golgi apparatus [GO:0005794]	lipid binding [GO:0008289];phospholipid transporter activity [GO:0005548]	SUBCELLULAR LOCATION: Endoplasmic reticulum {ECO:0000269|PubMed:17924655}.	25.81909943	25.68110085	25.70499992	25.88339996	25.63199997	25.48310089	25.49230003	25.72599983
	1.041723959	0.497074604	G5ECG9	G5ECG9	G5ECG9_CAEEL	CELE_F16H6.10	FTH domain-containing protein	Color2 [A=255, R=169, G=169, B=169]	1	4				innate immune response [GO:0045087]				22.45509911	22.11739922	22.11109924	22.21249962	22.00200081	21.90239906	21.0291996	21.9741993
	1.114696325	-0.12467432	G5ECH1	G5ECH1;G5EBK6	G5ECH1_CAEEL	mog-7	GCFC domain-containing protein	Color2 [A=255, R=169, G=169, B=169]	1	4				mRNA splicing, via spliceosome [GO:0000398];spliceosomal complex disassembly [GO:0000390]	nucleus [GO:0005634];U2-type post-mRNA release spliceosomal complex [GO:0071008]	DNA binding [GO:0003677]		22.9864006	23.00370026	22.9477005	22.7954998	23.08379936	23.00880051	23.14259911	22.99679947
	0.591065654	-0.069725513	G5ECH5	G5ECH5	PP4R1_CAEEL	ppfr-1	Serine/threonine-protein phosphatase 4 regulatory subunit 1	Color2 [A=255, R=169, G=169, B=169]	1	4				embryo development ending in birth or egg hatching [GO:0009792];establishment of mitotic spindle orientation [GO:0000132];negative regulation of meiotic spindle elongation [GO:1902120];polar body extrusion after meiotic divisions [GO:0040038];protein dephosphorylation [GO:0006470];regulation of mitotic spindle elongation [GO:0032888]	cytoplasm [GO:0005737]	protein domain specific binding [GO:0019904];protein phosphatase regulator activity [GO:0019888]	SUBCELLULAR LOCATION: Cytoplasm {ECO:0000269|PubMed:23918937}. Note=Localizes to the cytoplasm during meiosis and mitosis. {ECO:0000269|PubMed:23918937}.	23.73889923	23.79949951	23.72859955	23.87639999	23.81909943	23.91340065	23.94059944	23.74920082
	0.113391555	-0.023649693	G5ECH9;M1Z859	G5ECH9;M1Z859	G5ECH9_CAEEL;M1Z859_CAEEL	CELE_K08D8.6	CUB_2 domain-containing protein	Color2 [A=255, R=169, G=169, B=169]	1	4					membrane raft [GO:0045121]			24.46759987	24.31699944	24.36450005	24.51650047	24.35110092	24.31699944	24.52249908	24.56959915
	0.30001199	-0.024600029	G5ECI8;G5EEN1	G5ECI8;G5EEN1	G5ECI8_CAEEL;G5EEN1_CAEEL	fars-2	Phenylalanine--tRNA ligase	Color2 [A=255, R=169, G=169, B=169]	1	4				phenylalanyl-tRNA aminoacylation [GO:0006432]	cytoplasm [GO:0005737];mitochondrial matrix [GO:0005759];mitochondrion [GO:0005739]	ATP binding [GO:0005524];phenylalanine-tRNA ligase activity [GO:0004826];tRNA binding [GO:0000049]	SUBCELLULAR LOCATION: Mitochondrion matrix {ECO:0000256|ARBA:ARBA00004305}.	24.49839973	24.50449944	24.49230003	24.47380066	24.54039955	24.48620033	24.44249916	24.59830093
	0.516051011	0.795674801	G5ECJ3;G5ED61;G5EDY9;G5EFN3;Q9N4X7	G5ECJ3;G5ED61;G5EDY9;G5EFN3;Q9N4X7	G5ECJ3_CAEEL;G5ED61_CAEEL;G5EDY9_CAEEL;G5EFN3_CAEEL;Q9N4X7_CAEEL	C06B8.2;CELE_Y45G12C.1	Glycosyltransferase 6	Color2 [A=255, R=169, G=169, B=169]	1	4								22.29330063	22.77759933	22.2791996	22.19759941	22.36190033	22.57309914	19.54610062	21.88389969
+	2.740612035	0.503075123	G5ECJ8	A0A1X7RC69;G5ECJ8	G5ECJ8_CAEEL	fmo-3	Flavin-containing monooxygenase	Color2 [A=255, R=169, G=169, B=169]	1	4				lipid metabolic process [GO:0006629]	endoplasmic reticulum membrane [GO:0005789]	flavin adenine dinucleotide binding [GO:0050660];monooxygenase activity [GO:0004497];N,N-dimethylaniline monooxygenase activity [GO:0004499];NAD(P)H oxidase H2O2-forming activity [GO:0016174];NADP binding [GO:0050661];NADPH oxidase H202-forming activity [GO:0106294]	SUBCELLULAR LOCATION: Endoplasmic reticulum membrane {ECO:0000256|ARBA:ARBA00004586}. Membrane {ECO:0000256|ARBA:ARBA00004370}. Microsome membrane {ECO:0000256|ARBA:ARBA00004524}.;SUBCELLULAR LOCATION: Membrane {ECO:0000256|ARBA:ARBA00004370}. Microsome membrane {ECO:0000256|PIRNR:PIRNR000332}. Endoplasmic reticulum membrane {ECO:0000256|PIRNR:PIRNR000332}.	23.28210068	23.20509911	23.31010056	23.31010056	22.58690071	22.8288002	23.00370026	22.67569923
	0.742749677	0.27442503	G5ECK4	G5ECK4;G5EE73	G5ECK4_CAEEL	dnbp-1	SH3 domain-containing protein	Color2 [A=255, R=169, G=169, B=169]	1	4						guanyl-nucleotide exchange factor activity [GO:0005085]		23.0053997	22.93519974	23.02070045	23.28210068	23.22139931	22.68650055	22.43239975	22.80540085
	0.564982481	0.306174755	G5ECK5	G5ECK5	G5ECK5_CAEEL	CELE_T06D8.10	Peroxidase-like	Color2 [A=255, R=169, G=169, B=169]	1	4				response to oxidative stress [GO:0006979]		heme binding [GO:0020037];peroxidase activity [GO:0004601]		19.90449905	19.86680031	20.18250084	20.45759964	19.61840057	20.30990028	19.93869972	19.31970024
	0.323036105	-0.020375252	G5ECK7;G5ED34	G5ECK7;G5ED34	G5ECK7_CAEEL;G5ED34_CAEEL	dli-1	Dynein light intermediate chain	Color2 [A=255, R=169, G=169, B=169]	1	4				microtubule cytoskeleton organization [GO:0000226];microtubule-based movement [GO:0007018];regulation of dendrite morphogenesis [GO:0048814];retrograde axonal transport [GO:0008090]	axon cytoplasm [GO:1904115];cytoplasm [GO:0005737];cytoplasmic dynein complex [GO:0005868];microtubule plus-end [GO:0035371];neuron projection [GO:0043005]	ATP binding [GO:0005524];dynein heavy chain binding [GO:0045504]	SUBCELLULAR LOCATION: Cytoplasm, cytoskeleton {ECO:0000256|RuleBase:RU366047}.	24.60960007	24.58119965	24.51650047	24.54039955	24.62639999	24.56959915	24.54630089	24.58690071
	1.027111328	-0.125574589	G5ECL1	G5ECL1	G5ECL1_CAEEL	CELE_M05D6.2	T-complex protein 11-like protein 1	Color2 [A=255, R=169, G=169, B=169]	1	4				signal transduction [GO:0007165]				23.28210068	23.28210068	23.32390022	23.39100075	23.32390022	23.59830093	23.40410042	23.45509911
	1.929178564	-0.10262537	G5ECL3	G5ECL3	G5ECL3_CAEEL	prp-21	Pre-RNA processing 21	Color2 [A=255, R=169, G=169, B=169]	1	4				mRNA cis splicing, via spliceosome [GO:0045292]	catalytic step 2 spliceosome [GO:0071013];U2 snRNP [GO:0005686];U2-type prespliceosome [GO:0071004]	RNA binding [GO:0003723]	SUBCELLULAR LOCATION: Nucleus {ECO:0000256|ARBA:ARBA00004123}.	24.61529922	24.71290016	24.70240021	24.67569923	24.76449966	24.76950073	24.83359909	24.74920082
	0.14728758	0.35097456	G5ECL7	G5ECL7	G5ECL7_CAEEL	CELE_F26D2.15	NAD(P)-binding protein	Color2 [A=255, R=169, G=169, B=169]	1	4								19.06959915	21.15810013	22.12689972	20.84230042	22.29050064	19.52020073	19.58399963	20.39830017
	0.807000635	-0.698300362	G5ECM4	G5ECM4	G5ECM4_CAEEL	gtl-1	GTL-1	Color2 [A=255, R=169, G=169, B=169]	1	4				cation transmembrane transport [GO:0098655];defecation [GO:0030421]	integral component of plasma membrane [GO:0005887]	cation channel activity [GO:0005261]	Multi-pass membrane protein {ECO:0000256|ARBA:ARBA00004141}.;SUBCELLULAR LOCATION: Membrane {ECO:0000256|ARBA:ARBA00004141}	17.5970993	17.49900055	17.80019951	17.74650002	19.5984993	18.09950066	18.0734005	17.66460037
	1.451019429	-0.149650097	G5ECM6	G5ECM6	G5ECM6_CAEEL	tufm-1	Elongation factor Tu, mitochondrial	Color2 [A=255, R=169, G=169, B=169]	1	4				mitochondrial translational elongation [GO:0070125];translational elongation [GO:0006414]	mitochondrion [GO:0005739]	GTP binding [GO:0005525];GTPase activity [GO:0003924];translation elongation factor activity [GO:0003746]	SUBCELLULAR LOCATION: Cytoplasm {ECO:0000256|ARBA:ARBA00004496}.	28.33670044	28.27589989	28.27589989	28.26250076	28.33670044	28.41539955	28.41130066	28.58620071
+	2.235574106	0.317100525	G5ECM9	G5ECM9	CPI2_CAEEL	cpi-2	Cystatin cpi-2	Color2 [A=255, R=169, G=169, B=169]	1	4			TISSUE SPECIFICITY: Expressed in germ cells, developing oocytes and sperm, sheath cells surrounding germ cells and oocytes and in the eggshell (at protein level) (PubMed:16857685). Expressed in the pharyngeal gland, pharyngeal muscles and some hypodermal cells in the tail (PubMed:16857685). {ECO:0000269|PubMed:16857685}.	negative regulation of cysteine-type endopeptidase activity [GO:2000117];positive regulation of vitellogenesis [GO:1903188];regulation of oocyte development [GO:0060281];regulation of protein processing [GO:0070613]	cytoplasm [GO:0005737];extracellular space [GO:0005615];vesicle [GO:0031982];yolk granule [GO:0042718]	cysteine-type endopeptidase inhibitor activity [GO:0004869]	SUBCELLULAR LOCATION: Cytoplasm {ECO:0000269|PubMed:16857685}. Secreted {ECO:0000269|PubMed:16857685}. Cytoplasmic granule {ECO:0000269|PubMed:16857685}. Note=Localizes to the sheath cell cytoplasm surrounding germ cells and oocytes. Localizes to yolk granules in the developing oocyte. {ECO:0000269|PubMed:16857685}.	25.43939972	25.30660057	25.29610062	25.50139999	25.22069931	25.00620079	24.96279907	25.08539963
	0.350942374	0.158249855	G5ECN2	G5ECN2	G5ECN2_CAEEL	CELE_F17H10.1	GPI inositol-deacylase	Color2 [A=255, R=169, G=169, B=169]	1	4								21.99850082	21.83849907	21.84230042	22.03930092	22.28490067	21.50690079	21.48250008	21.81130028
+	1.26391614	0.413974762	G5ECN9	G5ECN9	NEC2_CAEEL	egl-3	Neuroendocrine convertase 2	Color2 [A=255, R=169, G=169, B=169]	1	4			TISSUE SPECIFICITY: Expressed in head and tail ganglia (PubMed:7954663, PubMed:11717360, PubMed:12657671, PubMed:24671950). Expressed in neurons including mechanosensory and motor neurons, and interneurons (at protein level) (PubMed:11717360, PubMed:12657671). Expressed in the nerve ring, ventral nerve cord and intestine (PubMed:24671950). {ECO:0000269|PubMed:11717360, ECO:0000269|PubMed:12657671…	arg-arg specific dibasic protein processing [GO:0090474];determination of adult lifespan [GO:0008340];dibasic protein processing [GO:0090472];insulin processing [GO:0030070];larval feeding behavior [GO:0030536];negative regulation of dauer entry [GO:1905910];negative regulation of dense core granule transport [GO:1904810];negative regulation of turning behavior involved in mating [GO:0061096];neu…	axon [GO:0030424];cytoplasmic vesicle [GO:0031410];extracellular space [GO:0005615];membrane [GO:0016020];neuron projection [GO:0043005];synapse [GO:0045202]	FBXO family protein binding [GO:0098770];serine-type endopeptidase activity [GO:0004252]	SUBCELLULAR LOCATION: Cell projection, axon {ECO:0000269|PubMed:11717360, ECO:0000269|PubMed:12657671}. Cytoplasmic vesicle, secretory vesicle lumen {ECO:0000303|PubMed:11717360}. Secreted {ECO:0000303|PubMed:24671950}.	22.04590034	21.94589996	22.0291996	22.32939911	21.60510063	21.28210068	21.98819923	21.81909943
	0.464710439	0.046674728	G5ECP9;G5EEC4;G5EFK7;G5EFM4;G5EFW2	G5ECG8;G5ECP9;G5EDD3;G5EEC4;G5EFD1;G5EFK7;G5EFM4;G5EFW2;A0A1N7SYN7;A0A1N7SYN9;A0A1N7SYP3;A0A1N7SYR7	G5ECP9_CAEEL;G5EEC4_CAEEL;G5EFK7_CAEEL;G5EFM4_CAEEL;G5EFW2_CAEEL	vab-10	GAR domain-containing protein	Color2 [A=255, R=169, G=169, B=169]	1	4				cytoplasmic microtubule organization [GO:0031122];epidermis morphogenesis [GO:0048730];intermediate filament cytoskeleton organization [GO:0045104];wound healing [GO:0042060]	apical plasma membrane [GO:0016324];basal plasma membrane [GO:0009925];cell projection [GO:0042995];cytoplasm [GO:0005737];cytoskeleton [GO:0005856];hemidesmosome [GO:0030056];intracellular organelle [GO:0043229];membrane [GO:0016020];microtubule [GO:0005874]	actin binding [GO:0003779];actin filament binding [GO:0051015];microtubule binding [GO:0008017];structural molecule activity [GO:0005198]	SUBCELLULAR LOCATION: Cytoplasm, cytoskeleton {ECO:0000256|ARBA:ARBA00004245}.	27.28030014	27.29789925	27.30660057	27.25349998	27.13120079	27.33239937	27.20770073	27.28030014
	0.03243483	0.010049343	G5ECQ4	G5ECQ4	G5ECQ4_CAEEL	sth-1	Novel protein	Color2 [A=255, R=169, G=169, B=169]	1	4					plasma membrane [GO:0005886]			24.80929947	24.90880013	24.75429916	24.47999954	24.76950073	24.86230087	24.62639999	24.65399933
	2.005180383	0.178724289	G5ECR0	G5ECR0	G5ECR0_CAEEL	CELE_T25C12.3	EGF-like domain-containing protein	Color2 [A=255, R=169, G=169, B=169]	1	4								26.18709946	26.16609955	26.10549927	26.25169945	25.92930031	26.04840088	25.94059944	26.07719994
+	4.238194627	1.801875114	G5ECR6	G5ECR6	G5ECR6_CAEEL	C01B4.6	Aldose 1-epimerase	Color2 [A=255, R=169, G=169, B=169]	1	4		galactose metabolism. {ECO:0000256|ARBA:ARBA00004947}.;hexose metabolism. {ECO:0000256|ARBA:ARBA00005028, ECO:0000256|PIRNR:PIRNR005096}.;PATHWAY: Carbohydrate metabolism		galactose catabolic process via UDP-galactose [GO:0033499];glucose metabolic process [GO:0006006]		aldose 1-epimerase activity [GO:0004034];carbohydrate binding [GO:0030246]		23.98469925	23.91340065	23.89500046	23.86700058	22.58230019	21.81130028	21.8614006	22.19759941
	0.830028364	0.369824886	G5ECR7	G5ECR7	G5ECR7_CAEEL	elb-1	ELongin B	Color2 [A=255, R=169, G=169, B=169]	1	4				male sex determination [GO:0030238];transcription elongation by RNA polymerase II promoter [GO:0006368]	Cul2-RING ubiquitin ligase complex [GO:0031462];elongin complex [GO:0070449];VCB complex [GO:0030891]	protein domain specific binding [GO:0019904]		23.58690071	23.49230003	23.54039955	24.1718998	23.71820068	22.9741993	23.39100075	23.22879982
+	1.640796223	0.687200069	G5ECR8	G5ECR8	GLCM3_CAEEL	gba-3	Putative glucosylceramidase 3	Color2 [A=255, R=169, G=169, B=169]	1	4		PATHWAY: Lipid metabolism;sphingolipid metabolism.		glucosylceramide catabolic process [GO:0006680]		glucosylceramidase activity [GO:0004348]		20.84230042	20.98119926	21.36450005	21.70560074	20.28770065	20.40670013	20.66279984	20.78759956
	0.623755953	1.197824955	G5ECS4	G5ECS4	G5ECS4_CAEEL	glf-1	Amino_oxidase domain-containing protein	Color2 [A=255, R=169, G=169, B=169]	1	4				cellular polysaccharide biosynthetic process [GO:0033692];heme biosynthetic process [GO:0006783]	cytoplasm [GO:0005737];intrinsic component of mitochondrial inner membrane [GO:0031304]	oxidoreductase activity [GO:0016491];oxygen-dependent protoporphyrinogen oxidase activity [GO:0004729];UDP-galactopyranose mutase activity [GO:0008767]		24.33069992	24.98900032	25.07719994	25.71820068	21.27020073	24.93610001	24.2317009	24.88579941
	2.817591825	0.175850391	G5ECS9	G5ECS9	G5ECS9_CAEEL	cpt-2	Calponin-homology (CH) domain-containing protein	Color2 [A=255, R=169, G=169, B=169]	1	4				fatty acid beta-oxidation [GO:0006635]	mitochondrion [GO:0005739]	carnitine O-palmitoyltransferase activity [GO:0004095]		25.54920006	25.51650047	25.54920006	25.60680008	25.38769913	25.33069992	25.35110092	25.44879913
	0.74137651	0.372200012	G5ECT6	G5ECT6	G5ECT6_CAEEL	gpc-2	G protein gamma domain-containing protein	Color2 [A=255, R=169, G=169, B=169]	1	4				G protein-coupled receptor signaling pathway [GO:0007186];phospholipase C-activating G protein-coupled receptor signaling pathway [GO:0007200];sensory perception of taste [GO:0050909]	heterotrimeric G-protein complex [GO:0005834]	G-protein beta-subunit binding [GO:0031681]		24.42980003	23.83849907	24.1718998	24.63750076	23.54039955	24.10149956	23.66489983	24.28210068
	0.61532107	0.766374588	G5ECT9;Q19237;Q7JLW3;Q8MQ84;Q8MQ85	G5ECT9;Q19237;Q7JLW3;Q8MQ84;Q8MQ85	G5ECT9_CAEEL;Q19237_CAEEL;Q7JLW3_CAEEL;Q8MQ84_CAEEL;Q8MQ85_CAEEL	mob-2	Mps One Binder (Mats/MOB1) homolog	Color2 [A=255, R=169, G=169, B=169]	1	4				positive regulation of protein phosphorylation [GO:0001934];signal transduction [GO:0007165]	cytoplasm [GO:0005737];nucleus [GO:0005634]	protein kinase activator activity [GO:0030295]		21.0625	21.19459915	21.06909943	20.06119919	20.12059975	20.62759972	20.98819923	18.58550072
	2.417793186	0.170000076	G5ECU1	G5ECU1	SKR1_CAEEL	skr-1	Skp1-related protein	Color2 [A=255, R=169, G=169, B=169]	1	4			TISSUE SPECIFICITY: Ubiquitously expressed in the adult. {ECO:0000269|PubMed:11864566}.	female sex differentiation [GO:0046660];negative regulation of centrosome duplication [GO:0010826];negative regulation of DNA damage response, signal transduction by p53 class mediator [GO:0043518];negative regulation of gene expression [GO:0010629];negative regulation of intrinsic apoptotic signaling pathway in response to DNA damage [GO:1902230];nervous system development [GO:0007399];positive …	cytoplasm [GO:0005737];nucleus [GO:0005634];SCF ubiquitin ligase complex [GO:0019005]	cullin family protein binding [GO:0097602]		25.91110039	26.04640007	25.98469925	26.04430008	25.86700058	25.84329987	25.77709961	25.81909943
	0.324649249	-0.315075874	G5ECV3;S6EZQ4;S6FN15;S6FWQ0	G5ECV3;S6EZQ4;S6FN15;S6FWQ0	G5ECV3_CAEEL;S6EZQ4_CAEEL;S6FN15_CAEEL;S6FWQ0_CAEEL	C03H12.1	Thioredoxin domain-containing protein 11	Color2 [A=255, R=169, G=169, B=169]	1	4				cell migration [GO:0016477];regulation of protein localization to membrane [GO:1905475];regulation of signal transduction [GO:0009966]	anchored component of plasma membrane [GO:0046658];cell surface [GO:0009986];collagen-containing extracellular matrix [GO:0062023];integral component of membrane [GO:0016021];synapse [GO:0045202]			20.24189949	19.92379951	20.0291996	20.60059929	20.69709969	20.17090034	19.6977005	21.49010086
+	2.524858604	0.309025288	G5ECV9	G5ECV9	G5ECV9_CAEEL	alh-3	10-formyltetrahydrofolate dehydrogenase	Color2 [A=255, R=169, G=169, B=169]	1	4				10-formyltetrahydrofolate catabolic process [GO:0009258];biosynthetic process [GO:0009058];one-carbon metabolic process [GO:0006730]	cytoplasm [GO:0005737]	aldehyde dehydrogenase (NAD+) activity [GO:0004029];formyltetrahydrofolate dehydrogenase activity [GO:0016155];hydroxymethyl-, formyl- and related transferase activity [GO:0016742]		26.15649986	26.10950089	26.24990082	26.34269905	25.96279907	25.83609962	25.84329987	25.9803009
	0.033509626	-0.004975319	G5ECW3	G5ECW3	G5ECW3_CAEEL	ehbp-1	EH (Eps-15-homology) domain Binding Protein family	Color2 [A=255, R=169, G=169, B=169]	1	4				actin cytoskeleton organization [GO:0030036];endocytic recycling [GO:0032456];protein secretion [GO:0009306];receptor recycling [GO:0001881]	early endosome membrane [GO:0031901];endosome membrane [GO:0010008];filamentous actin [GO:0031941];microtubule organizing center [GO:0005815];plasma membrane [GO:0005886];recycling endosome membrane [GO:0055038]	small GTPase binding [GO:0031267]		22.99160004	22.91710091	22.93880081	22.88949966	22.81520081	22.9423008	22.96010017	23.03930092
	0.211866914	0.013200283	G5ECW7;Q9U3K7	G5ECW7;Q9U3K7	G5ECW7_CAEEL;Q9U3K7_CAEEL	dpt-1	Dipeptidyl peptidase 3	Color2 [A=255, R=169, G=169, B=169]	1	4				proteolysis [GO:0006508]	cytoplasm [GO:0005737]	aminopeptidase activity [GO:0004177];dipeptidyl-peptidase activity [GO:0008239];metal ion binding [GO:0046872];metalloexopeptidase activity [GO:0008235]		26.22990036	26.20019913	26.1487999	26.2133007	26.23719978	26.17379951	26.16419983	26.16419983
	0.696330212	0.169849396	G5ECX9	G5ECX9	G5ECX9_CAEEL	cdr-2	CaDmium Responsive	Color2 [A=255, R=169, G=169, B=169]	1	4				regulation of protein deneddylation [GO:0060625];stress response to cadmium ion [GO:1990170]	cytoplasm [GO:0005737];integral component of membrane [GO:0016021]			24.47999954	24.41699982	24.56959915	24.47999954	24.33760071	24.1487999	24.1487999	24.63199997
	1.108314154	0.210774422	G5ECY0	G5ECY0	DLG1_CAEEL	dlg-1	Disks large homolog 1	Color2 [A=255, R=169, G=169, B=169]	1	4			TISSUE SPECIFICITY: Expressed in the apical junctions in the hypodermis. {ECO:0000269|PubMed:11715019}.	cell-cell adhesion [GO:0098609];embryo development ending in birth or egg hatching [GO:0009792];establishment or maintenance of epithelial cell apical/basal polarity [GO:0045197];receptor clustering [GO:0043113];receptor localization to synapse [GO:0097120];zonula adherens assembly [GO:0045186]	adherens junction [GO:0005912];apical junction complex [GO:0043296];apical plasma membrane [GO:0016324];basolateral plasma membrane [GO:0016323];cell junction [GO:0030054];cytoplasm [GO:0005737];lateral plasma membrane [GO:0016328]	guanylate kinase activity [GO:0004385]	Peripheral membrane protein {ECO:0000250|UniProtKB:Q12959}. Apical cell membrane {ECO:0000269|PubMed:11715019}. Cell junction, adherens junction {ECO:0000269|PubMed:11715019, ECO:0000269|PubMed:18411252}. Lateral cell membrane {ECO:0000269|PubMed:18411252}. Cytoplasm {ECO:0000250|UniProtKB:Q12959}. Note=Localizes at the apical junctions (PubMed:11715019, PubMed:18411252). Localization at the adhe…	24.39749908	24.43619919	24.52249908	24.60400009	24.07719994	24.24629974	24.28910065	24.50449944
	1.428318812	0.156224251	G5ECY6	G5ECY6	G5ECY6_CAEEL	chn-1	RING-type E3 ubiquitin transferase	Color2 [A=255, R=169, G=169, B=169]	1	4				cellular response to misfolded protein [GO:0071218];determination of adult lifespan [GO:0008340];locomotion [GO:0040011];oviposition [GO:0018991];positive regulation of proteasomal ubiquitin-dependent protein catabolic process [GO:0032436];positive regulation of proteolysis [GO:0045862];proteasome-mediated ubiquitin-dependent protein catabolic process [GO:0043161];protein autoubiquitination [GO:0…	cytoplasm [GO:0005737];Z disc [GO:0030018]	chaperone binding [GO:0051087];Hsp70 protein binding [GO:0030544];ubiquitin protein ligase activity [GO:0061630];ubiquitin protein ligase binding [GO:0031625];ubiquitin-ubiquitin ligase activity [GO:0034450]		22.9279995	22.85379982	22.89690018	23.04929924	22.74710083	22.74300003	22.71610069	22.89690018
	0.119505179	-0.016025066	G5ECZ0	G5ECZ0	G5ECZ0_CAEEL	hum-5	Heavy chain, Unconventional Myosin	Color2 [A=255, R=169, G=169, B=169]	1	4				actin filament organization [GO:0007015];vesicle transport along actin filament [GO:0030050]	actin cytoskeleton [GO:0015629];microvillus [GO:0005902];myosin complex [GO:0016459];plasma membrane [GO:0005886]	actin filament binding [GO:0051015];ATP binding [GO:0005524];microfilament motor activity [GO:0000146]		24.06909943	24.0189991	24.0189991	23.93160057	23.94949913	23.99329948	24.0189991	24.14100075
+	4.339936091	0.421899796	G5ED01	G5ED01	G5ED01_CAEEL	inos-1	Inositol-3-phosphate synthase	Color2 [A=255, R=169, G=169, B=169]	1	4		myo-inositol biosynthesis;myo-inositol from D-glucose 6-phosphate: step 1/2. {ECO:0000256|ARBA:ARBA00005117}.;PATHWAY: Polyol metabolism		inositol biosynthetic process [GO:0006021];phospholipid biosynthetic process [GO:0008654]	cytoplasm [GO:0005737]	inositol-3-phosphate synthase activity [GO:0004512]		26.03590012	26.09140015	26.00839996	25.94499969	25.59259987	25.59550095	25.66760063	25.53739929
+	3.652345171	0.235500336	G5ED07	G5ED07	G5ED07_CAEEL	pdi-3	Protein disulfide-isomerase	Color2 [A=255, R=169, G=169, B=169]	1	4				body morphogenesis [GO:0010171];collagen and cuticulin-based cuticle development [GO:0040002];nematode male tail mating organ morphogenesis [GO:0090597];nematode male tail tip morphogenesis [GO:0045138];oviposition [GO:0018991];peptide cross-linking [GO:0018149];positive regulation of embryonic development [GO:0040019];protein deglutathionylation [GO:0080058];protein folding [GO:0006457];regulati…	endoplasmic reticulum [GO:0005783];endoplasmic reticulum lumen [GO:0005788]	protein disulfide isomerase activity [GO:0003756];protein-glutamine gamma-glutamyltransferase activity [GO:0003810]	SUBCELLULAR LOCATION: Endoplasmic reticulum lumen {ECO:0000256|ARBA:ARBA00004319}.	29.20540047	29.18420029	29.23990059	29.24900055	29.05050087	28.97050095	28.92589951	28.98959923
+	1.463677977	-1.773050785	G5ED11;H9G2Z4;H9G337	G5ED11;H9G2Z4;H9G337	G5ED11_CAEEL;H9G2Z4_CAEEL;H9G337_CAEEL	C27A7.6	MFS domain-containing protein	Color2 [A=255, R=169, G=169, B=169]	1	4					integral component of membrane [GO:0016021]	transmembrane transporter activity [GO:0022857]	Multi-pass membrane protein {ECO:0000256|ARBA:ARBA00004141}.;SUBCELLULAR LOCATION: Membrane {ECO:0000256|ARBA:ARBA00004141}	19.73259926	18.62109947	19.77269936	20.40089989	22.13629913	21.8614006	21.80730057	19.81450081
	0.031938829	-0.006599903	G5ED17	G5ED17	G5ED17_CAEEL	hpo-11	Protein kinase domain-containing protein	Color2 [A=255, R=169, G=169, B=169]	1	4				endoplasmic reticulum to Golgi vesicle-mediated transport [GO:0006888];intracellular signal transduction [GO:0035556];protein phosphorylation [GO:0006468]	cytoplasm [GO:0005737];endomembrane system [GO:0012505]	ATP binding [GO:0005524];protein serine/threonine kinase activity [GO:0004674]		22.14259911	22.23019981	22.36190033	22.30730057	22.32110023	22.23320007	22.13629913	22.37779999
	2.245483999	0.134724617	G5ED21	G5ED21	G5ED21_CAEEL	rpoa-1	DNA-directed RNA polymerase subunit	Color2 [A=255, R=169, G=169, B=169]	1	4				DNA-templated transcription [GO:0006351]	RNA polymerase I complex [GO:0005736]	DNA binding [GO:0003677];DNA-directed 5'-3' RNA polymerase activity [GO:0003899];zinc ion binding [GO:0008270]		24.55220032	24.5284996	24.49230003	24.59259987	24.36450005	24.37120056	24.46759987	24.42340088
	1.439569602	0.296124458	G5ED26	G5ED26	G5ED26_CAEEL	mel-46	MEL-46	Color2 [A=255, R=169, G=169, B=169]	1	4				mRNA export from nucleus [GO:0006406];mRNA splicing, via spliceosome [GO:0000398]	P granule [GO:0043186]	ATP binding [GO:0005524];hydrolase activity [GO:0016787];RNA binding [GO:0003723];RNA helicase activity [GO:0003724]		22.72859955	22.63419914	22.73480034	22.8913002	22.25930023	22.31290054	22.58690071	22.64529991
	0.653156819	0.21614933	G5ED29	G5ED29;D4PH96	ATX2_CAEEL	atx-2	Ataxin-2 homolog	Color2 [A=255, R=169, G=169, B=169]	1	4			TISSUE SPECIFICITY: Expressed in the central nervous system, dorsal and ventral nerve chord, intestinal lining and body-wall muscle (PubMed:11303786). Expressed in the gonad (PubMed:15342467). {ECO:0000269|PubMed:11303786, ECO:0000269|PubMed:15342467}.	astral microtubule organization [GO:0030953];chromosome segregation [GO:0007059];detection of temperature stimulus [GO:0016048];establishment of mitotic spindle localization [GO:0040001];female gonad development [GO:0008585];maintenance of centrosome location [GO:0051661];negative regulation of centrosome duplication [GO:0010826];negative regulation of gene expression [GO:0010629];negative regula…	cytoplasm [GO:0005737];cytoplasmic stress granule [GO:0010494];nucleus [GO:0005634]	protein C-terminus binding [GO:0008022];RNA binding [GO:0003723]	SUBCELLULAR LOCATION: Cytoplasm {ECO:0000269|PubMed:15342467, ECO:0000269|PubMed:27457958, ECO:0000269|PubMed:27689799}. Nucleus {ECO:0000269|PubMed:27457958}. Note=Co-localizes with szy-20 and pab-1 in the cytoplasm. {ECO:0000269|PubMed:27689799}.	24.86230087	24.94059944	24.79949951	25.06909943	24.86230087	24.28910065	24.69709969	24.95840073
+	2.679102457	0.928275108	G5ED30	G5ED30	G5ED30_CAEEL	vab-9	Cell junction protein VAB-9	Color2 [A=255, R=169, G=169, B=169]	1	4				cell-cell adhesion [GO:0098609];defense response to Gram-negative bacterium [GO:0050829];innate immune response [GO:0045087]	cell junction [GO:0030054];cell-cell junction [GO:0005911];integral component of membrane [GO:0016021]		Multi-pass membrane protein {ECO:0000256|ARBA:ARBA00004141}.;SUBCELLULAR LOCATION: Membrane {ECO:0000256|ARBA:ARBA00004141}	21.54509926	21.50200081	21.24769974	21.78359985	20.47130013	20.25040054	20.76339912	20.88019943
	1.104932957	0.087399483	G5ED31;G5EDD1	G5ED31;G5EDD1	G5ED31_CAEEL;G5EDD1_CAEEL	ucr-2.1	Ubiquinol-Cytochrome c oxidoReductase complex	Color2 [A=255, R=169, G=169, B=169]	1	4						metal ion binding [GO:0046872];metalloendopeptidase activity [GO:0004222]		27.48620033	27.53890038	27.53149986	27.56819916	27.55360031	27.39920044	27.39100075	27.4314003
	0.731932466	0.064424992	G5ED36;O62178	G5ED36;O62178	G5ED36_CAEEL;O62178_CAEEL	rme-8	Endocytosis protein RME-8	Color2 [A=255, R=169, G=169, B=169]	1	4				embryo development ending in birth or egg hatching [GO:0009792];endosome organization [GO:0007032];mechanosensory behavior [GO:0007638];nematode larval development [GO:0002119];positive regulation of nematode male tail tip morphogenesis [GO:0110039];protein localization to postsynaptic membrane [GO:1903539];receptor-mediated endocytosis [GO:0006898];regulation of early endosome to late endosome t…	cytosol [GO:0005829];early endosome [GO:0005769];endosome membrane [GO:0010008];late endosome [GO:0005770];recycling endosome [GO:0055037]	chaperone binding [GO:0051087];identical protein binding [GO:0042802]		26.45829964	26.41539955	26.41860008	26.53300095	26.4265995	26.36120033	26.31529999	26.46450043
	0.055399138	-0.018849373	G5ED39	G5ED39	SEP1_CAEEL	01-Sep	Separin homolog sep-1	Color2 [A=255, R=169, G=169, B=169]	1	4			TISSUE SPECIFICITY: Expressed in oocytes (PubMed:17913784). Expressed in male germline (PubMed:23401519). Expressed in spermatocytes but undetectable in spermatids (at protein level) (PubMed:23401519). {ECO:0000269|PubMed:17913784, ECO:0000269|PubMed:23401519}.	cortical granule exocytosis [GO:0060471];eggshell formation [GO:0030703];maintenance of meiotic sister chromatid cohesion [GO:0034090];maintenance of mitotic sister chromatid cohesion [GO:0034088];meiotic chromosome separation [GO:0051307];mitotic cytokinesis [GO:0000281];mitotic sister chromatid separation [GO:0051306];multicellular organismal reproductive process [GO:0048609];polar body extrusi…	cell cortex [GO:0005938];centrosome [GO:0005813];chromosome [GO:0005694];cleavage furrow [GO:0032154];condensed nuclear chromosome [GO:0000794];cortical granule [GO:0060473];cytoplasm [GO:0005737];meiotic spindle [GO:0072687];metaphase plate [GO:0070090];midbody [GO:0030496];mitotic spindle [GO:0072686];nuclear envelope [GO:0005635];nucleus [GO:0005634];separase-securin complex [GO:1990520];spind…	cysteine-type endopeptidase activity [GO:0004197]	SUBCELLULAR LOCATION: Cytoplasm {ECO:0000269|PubMed:17913784, ECO:0000269|PubMed:23401519}. Chromosome {ECO:0000269|PubMed:17913784, ECO:0000269|PubMed:20116245, ECO:0000269|PubMed:23401519}. Cytoplasmic granule {ECO:0000269|PubMed:17913784, ECO:0000269|PubMed:21878498}. Cytoplasm, cytoskeleton {ECO:0000269|PubMed:17913784}. Cytoplasm, cytoskeleton, microtubule organizing center, centrosome {ECO:…	22.1916008	21.95660019	21.83460045	22.36190033	22.08209991	22.05920029	22.15189934	22.12689972
	0.295910515	0.100174427	G5ED40;G5EE14	G5ED40;G5EE14	G5ED40_CAEEL;G5EE14_CAEEL	cua-1	P-type Cu(+) transporter	Color2 [A=255, R=169, G=169, B=169]	1	4				cellular copper ion homeostasis [GO:0006878];copper ion export [GO:0060003];copper ion homeostasis [GO:0055070];copper ion import [GO:0015677];copper ion transport [GO:0006825]	integral component of membrane [GO:0016021];membrane [GO:0016020];perinuclear region of cytoplasm [GO:0048471];plasma membrane [GO:0005886];trans-Golgi network [GO:0005802];vacuolar membrane [GO:0005774]	ATP binding [GO:0005524];ATP hydrolysis activity [GO:0016887];copper ion binding [GO:0005507];copper ion transmembrane transporter activity [GO:0005375];P-type divalent copper transporter activity [GO:0043682];P-type monovalent copper transporter activity [GO:0140581]	SUBCELLULAR LOCATION: Membrane {ECO:0000256|RuleBase:RU362081}.	22.33209991	22.18250084	22.22139931	22.74099922	22.09180069	22.35379982	22.34300041	22.28770065
	1.567583253	-0.100450039	G5ED41	G5ED41	CAND1_CAEEL	cand-1	Cullin-associated NEDD8-dissociated protein 1	Color2 [A=255, R=169, G=169, B=169]	1	4				protein ubiquitination [GO:0016567];regulation of protein deneddylation [GO:0060625];SCF complex assembly [GO:0010265]	nucleus [GO:0005634]		SUBCELLULAR LOCATION: Nucleus {ECO:0000269|PubMed:20659444}.	26.38940048	26.35110092	26.34939957	26.25169945	26.39920044	26.4769001	26.45509911	26.41220093
	0.569278467	0.314249992	G5ED43	G5ED43	G5ED43_CAEEL	fmo-5	Flavin-containing monooxygenase	Color2 [A=255, R=169, G=169, B=169]	1	4				lipid metabolic process [GO:0006629]	endoplasmic reticulum membrane [GO:0005789]	flavin adenine dinucleotide binding [GO:0050660];monooxygenase activity [GO:0004497];N,N-dimethylaniline monooxygenase activity [GO:0004499];NAD(P)H oxidase H2O2-forming activity [GO:0016174];NADP binding [GO:0050661]	SUBCELLULAR LOCATION: Membrane {ECO:0000256|ARBA:ARBA00004370}. Microsome membrane {ECO:0000256|PIRNR:PIRNR000332}. Endoplasmic reticulum membrane {ECO:0000256|PIRNR:PIRNR000332}.	23.95840073	23.97599983	24.00200081	24.08539963	24.41049957	23.28210068	23.36450005	23.70770073
	0.706379144	-0.191149712	G5ED45	G5ED45;X5LPS5;X5LX61	HYL1_CAEEL	hyl-1	Ceramide synthase hyl-1	Color2 [A=255, R=169, G=169, B=169]	1	4		PATHWAY: Lipid metabolism;PATHWAY: Sphingolipid metabolism. {ECO:0000256|ARBA:ARBA00004991}.;sphingolipid metabolism. {ECO:0000256|ARBA:ARBA00004760}.;sphingolipid metabolism. {ECO:0000269|PubMed:19372430}.		ceramide biosynthetic process [GO:0046513];regulation of locomotion [GO:0040012]	axon [GO:0030424];endoplasmic reticulum [GO:0005783];endoplasmic reticulum membrane [GO:0005789];integral component of membrane [GO:0016021]	N-acyltransferase activity [GO:0016410];sphingosine N-acyltransferase activity [GO:0050291]	Multi-pass membrane protein {ECO:0000256|ARBA:ARBA00004141}.;Multi-pass membrane protein {ECO:0000305}.;SUBCELLULAR LOCATION: Membrane {ECO:0000256|ARBA:ARBA00004141};SUBCELLULAR LOCATION: Membrane {ECO:0000305}	23.10309982	22.96190071	22.68000031	22.95299911	23.37779999	22.95129967	23.1487999	22.98469925
	1.348011498	-0.338274956	G5ED63	G5ED63	G5ED63_CAEEL	CELE_K12D12.5	RNase H type-1 domain-containing protein	Color2 [A=255, R=169, G=169, B=169]	1	4				DNA replication, removal of RNA primer [GO:0043137];RNA phosphodiester bond hydrolysis, endonucleolytic [GO:0090502]		nucleic acid binding [GO:0003676];RNA-DNA hybrid ribonuclease activity [GO:0004523]		21.25349998	21.21249962	21.0156002	20.74710083	21.54039955	21.45260048	21.22430038	21.36450005
	0.50013351	-0.070474148	G5ED75;Q9XU12	Q9XU12;G5ED75	G5ED75_CAEEL;Q9XU12_CAEEL	klp-7	Kinesin-like protein	Color2 [A=255, R=169, G=169, B=169]	1	4				astral microtubule organization [GO:0030953];cytoplasmic microtubule depolymerization [GO:0010938];maintenance of centrosome location [GO:0051661];meiotic spindle assembly [GO:0090306];microtubule depolymerization [GO:0007019];microtubule-based movement [GO:0007018];negative regulation of microtubule nucleation [GO:1905833];oviposition [GO:0018991];protein localization to centrosome [GO:0071539];…	centrosome [GO:0005813];condensed chromosome [GO:0000793];cytoplasm [GO:0005737];kinesin complex [GO:0005871];kinetochore [GO:0000776];meiotic spindle pole [GO:0090619];microtubule [GO:0005874];spindle [GO:0005819]	ATP binding [GO:0005524];ATP hydrolysis activity [GO:0016887];kinetochore binding [GO:0043515];microtubule binding [GO:0008017];microtubule motor activity [GO:0003777]		23.77960014	23.77960014	23.70770073	23.76950073	24.00200081	23.83849907	23.73889923	23.73889923
	0.412214906	0.18874979	G5ED80;Q5FC45	G5ED80;Q5FC45	G5ED80_CAEEL;Q5FC45_CAEEL	eea-1	EEA1	Color2 [A=255, R=169, G=169, B=169]	1	4				endocytosis [GO:0006897]	early endosome [GO:0005769];endocytic vesicle [GO:0030139]	1-phosphatidylinositol binding [GO:0005545];metal ion binding [GO:0046872];phosphatidylinositol-3-phosphate binding [GO:0032266]		21.65399933	21.6140995	21.81909943	22.05920029	21.84609985	21.90239906	21.49720001	21.14570045
	1.116671601	0.365800381	G5ED89	G5ED89	DCP66_CAEEL	dcp-66	Transcription factor dcp-66	Color2 [A=255, R=169, G=169, B=169]	1	4			TISSUE SPECIFICITY: Expressed at low levels in excretory cell, pharynx, vulva, and posterior neurons in adults (PubMed:16159881). Strongly expressed in the excretory cell and more weakly in the pharynx in larva (PubMed:16159881). Embryonic expression in the excretory cell (PubMed:16159881). {ECO:0000269|PubMed:16159881}.	chromatin organization [GO:0006325];mitochondrial unfolded protein response [GO:0034514];negative regulation of transcription by RNA polymerase II [GO:0000122];positive regulation of transcription by RNA polymerase II [GO:0045944]	nucleus [GO:0005634];NuRD complex [GO:0016581]	DNA binding [GO:0003677];DNA-binding transcription factor activity, RNA polymerase II-specific [GO:0000981]	SUBCELLULAR LOCATION: Nucleus {ECO:0000305}.	21.79150009	21.54980087	21.68860054	21.59149933	21.07559967	21.04929924	21.28210068	21.75119972
	0.414409836	-0.419950008	G5ED94	G5ED94	G5ED94_CAEEL	3A339	3A339	Color2 [A=255, R=169, G=169, B=169]	1	4								18.86610031	18.7656002	19.40769958	19.52939987	20.04899979	20.18359947	19.61490059	18.40110016
	0.626080261	0.043224335	G5ED95	G5ED95	G5ED95_CAEEL	yars-1	Tyrosine--tRNA ligase	Color2 [A=255, R=169, G=169, B=169]	1	4				tyrosyl-tRNA aminoacylation [GO:0006437]		ATP binding [GO:0005524];tyrosine-tRNA ligase activity [GO:0004831]		26.02330017	25.99119949	25.89970016	25.94059944	25.89039993	25.90660095	25.91110039	25.97380066
	1.251164718	0.177949905	G5ED97	G5ED97	G5ED97_CAEEL	tag-65	SR-related CTD associated factor 6	Color2 [A=255, R=169, G=169, B=169]	1	4				cellular calcium ion homeostasis [GO:0006874]	perinuclear region of cytoplasm [GO:0048471]	nucleic acid binding [GO:0003676]		20.85000038	20.81909943	20.85759926	20.66279984	20.44759941	20.63640022	20.67140007	20.72229958
	0.721257515	0.537149429	G5ED99	G5ED99	G5ED99_CAEEL	prx-1	Peroxin-1	Color2 [A=255, R=169, G=169, B=169]	1	4				protein import into peroxisome matrix [GO:0016558]	cytosol [GO:0005829];peroxisomal membrane [GO:0005778]	ATP binding [GO:0005524];ATP hydrolysis activity [GO:0016887]	SUBCELLULAR LOCATION: Cytoplasm {ECO:0000256|ARBA:ARBA00004496}.	22.54039955	22.60740089	22.70770073	22.58919907	21.00200081	22.51650047	22.50690079	22.27070045
	0.013956901	0.003749847	G5EDA7;I2HAK9	G5EDA7;I2HAK9	G5EDA7_CAEEL;I2HAK9_CAEEL	C06H5.6	MFS domain-containing protein	Color2 [A=255, R=169, G=169, B=169]	1	4					integral component of membrane [GO:0016021]	transmembrane transporter activity [GO:0022857]		22.24189949	21.98469925	22.26210022	22.21249962	22.27359962	22.24189949	21.98819923	22.18250084
	1.58767051	0.223049641	G5EDA8;G5EGA2	G5EDA8;G5EGA2	G5EDA8_CAEEL;G5EGA2_CAEEL	CELE_Y45F10B.13	Chitin-binding type-2 domain-containing protein	Color2 [A=255, R=169, G=169, B=169]	1	4					integral component of membrane [GO:0016021]			24.62639999	24.8239994	24.87639999	24.66489983	24.56959915	24.59259987	24.39100075	24.54630089
+	2.192500449	0.488049507	G5EDB2	G5EDB2;A0A3B1DR12;A0A3B1E026;A0A3B1E4Y4;A0A3B1E657	MADD3_CAEEL	madd-3	Probable dual specificity protein kinase madd-3	Color2 [A=255, R=169, G=169, B=169]	1	4			TISSUE SPECIFICITY: [Isoform a]: Expressed in body wall, vulval and anal depressor muscles. {ECO:0000269|PubMed:27123983}.	protein phosphorylation [GO:0006468];regulation of RNA splicing [GO:0043484]	cytoplasm [GO:0005737];nucleus [GO:0005634]	ATP binding [GO:0005524];protein kinase activity [GO:0004672];protein serine/threonine kinase activity [GO:0004674];protein tyrosine kinase activity [GO:0004713]	SUBCELLULAR LOCATION: [Isoform a]: Cytoplasm {ECO:0000269|PubMed:27123983}. Nucleus {ECO:0000269|PubMed:27123983}. Note=Enriched in the cytoplasm. {ECO:0000269|PubMed:27123983}.	22.43490028	22.38839912	22.74300003	22.6208992	21.96369934	21.89500046	22.08860016	22.28770065
	0.878099345	0.083874702	G5EDB6	G5EDB6	G5EDB6_CAEEL	ppgn-1	AAA domain-containing protein	Color2 [A=255, R=169, G=169, B=169]	1	4				mitochondrial protein processing [GO:0034982];protein-containing complex assembly [GO:0065003]	m-AAA complex [GO:0005745]	ATP binding [GO:0005524];ATP hydrolysis activity [GO:0016887];ATP-dependent peptidase activity [GO:0004176];metalloendopeptidase activity [GO:0004222]		24.53450012	24.59259987	24.44249916	24.47999954	24.51650047	24.41699982	24.34440041	24.43619919
	1.342071702	0.067500591	G5EDB8	G5EDB8	VATO_CAEEL	vha-4	V-type proton ATPase 21 kDa proteolipid subunit c''	Color2 [A=255, R=169, G=169, B=169]	1	4			TISSUE SPECIFICITY: Expressed in the H-shaped excretory cell, rectum, and a pair of cells posterior to the anus. {ECO:0000269|PubMed:9305897}.	embryo development ending in birth or egg hatching [GO:0009792]	integral component of membrane [GO:0016021];proton-transporting two-sector ATPase complex, proton-transporting domain [GO:0033177]	proton transmembrane transporter activity [GO:0015078]	Multi-pass membrane protein {ECO:0000255}.;SUBCELLULAR LOCATION: Membrane {ECO:0000255}	25.51950073	25.49530029	25.46759987	25.50749969	25.38439941	25.41049957	25.4265995	25.49839973
+	3.223968578	-0.229374886	G5EDC6	G5EDC6	G5EDC6_CAEEL	arl-8	ARF-Like	Color2 [A=255, R=169, G=169, B=169]	1	4				anterograde axonal transport [GO:0008089];axo-dendritic transport [GO:0008088];endosome to lysosome transport [GO:0008333];protein transport [GO:0015031];regulation of anterograde synaptic vesicle transport [GO:1903742]	axon cytoplasm [GO:1904115];lysosomal membrane [GO:0005765];lysosome [GO:0005764];presynaptic active zone [GO:0048786];synaptic vesicle [GO:0008021]	GTP binding [GO:0005525];GTPase activity [GO:0003924]	SUBCELLULAR LOCATION: Lysosome membrane {ECO:0000256|ARBA:ARBA00004656}.	24.99329948	25.06089973	25.0189991	25.07719994	25.2784996	25.27499962	25.32729912	25.18709946
+	3.388635813	0.326524734	G5EDD4	G5EDD4	G5EDD4_CAEEL	tba-4	Tubulin alpha chain	Color2 [A=255, R=169, G=169, B=169]	1	4				microtubule cytoskeleton organization [GO:0000226];mitotic cell cycle [GO:0000278]	cytoplasm [GO:0005737];microtubule [GO:0005874]	GTP binding [GO:0005525];structural constituent of cytoskeleton [GO:0005200]		26.78949928	26.76449966	26.78949928	26.92029953	26.53739929	26.44569969	26.42980003	26.5447998
+	2.962431292	-0.465724945	G5EDD8	G5EDD8	G5EDD8_CAEEL	skr-2	Skp1-related protein	Color2 [A=255, R=169, G=169, B=169]	1	4		PATHWAY: Protein modification;protein ubiquitination. {ECO:0000256|PIRNR:PIRNR028729}.		embryo development ending in birth or egg hatching [GO:0009792];establishment of mitotic spindle orientation [GO:0000132];negative regulation of cell population proliferation [GO:0008285];negative regulation of centrosome duplication [GO:0010826];negative regulation of gene expression [GO:0010629];protein ubiquitination [GO:0016567];regulation of meiotic cell cycle [GO:0051445];regulation of prot…	cytoplasm [GO:0005737];nucleus [GO:0005634];SCF ubiquitin ligase complex [GO:0019005]	cullin family protein binding [GO:0097602]		24.72859955	24.84799957	24.68650055	24.64859962	25.07320023	25.13319969	25.3810997	25.18709946
	0.257039467	0.233975887	G5EDE4	G5EDE4	G5EDE4_CAEEL	casc-3	Protein CASC3	Color2 [A=255, R=169, G=169, B=169]	1	4				mRNA processing [GO:0006397];mRNA transport [GO:0051028];nuclear-transcribed mRNA catabolic process, nonsense-mediated decay [GO:0000184];regulation of translation [GO:0006417];RNA splicing [GO:0008380]	cell projection [GO:0042995];exon-exon junction complex [GO:0035145];nuclear speck [GO:0016607];perinuclear region of cytoplasm [GO:0048471]	mRNA binding [GO:0003729]	SUBCELLULAR LOCATION: Cytoplasm, perinuclear region {ECO:0000256|ARBA:ARBA00004556}. Nucleus speckle {ECO:0000256|ARBA:ARBA00004324}.	19.90880013	19.06290054	19.77869987	19.36440086	19.60149956	19.30599976	19.86759949	18.40379906
+	1.753371831	-0.631249905	G5EDE7;Q8WSN6	G5EDE7;Q8WSN6	G5EDE7_CAEEL;Q8WSN6_CAEEL	tpxl-1	TPX2 (Targeting Protein for Xenopus Klp2)-Like	Color2 [A=255, R=169, G=169, B=169]	1	4				astral microtubule organization [GO:0030953];mitotic spindle assembly [GO:0090307]	astral microtubule [GO:0000235];centrosome [GO:0005813];meiotic spindle [GO:0072687];microtubule [GO:0005874];spindle pole centrosome [GO:0031616]	protein kinase binding [GO:0019901];protein-containing complex binding [GO:0044877]		22.54509926	21.94589996	21.81520081	21.65399933	22.6208992	22.61190033	22.60059929	22.65180016
+	2.292428404	0.337824821	G5EDE8	G5EDE8	G5EDE8_CAEEL	ile-1	ERGIC-53-like protein	Color2 [A=255, R=169, G=169, B=169]	1	4				endoplasmic reticulum organization [GO:0007029];endoplasmic reticulum to Golgi vesicle-mediated transport [GO:0006888];Golgi organization [GO:0007030]	COPII-coated ER to Golgi transport vesicle [GO:0030134];endoplasmic reticulum membrane [GO:0005789];endoplasmic reticulum-Golgi intermediate compartment [GO:0005793];Golgi membrane [GO:0000139];integral component of membrane [GO:0016021]	mannose binding [GO:0005537]		26.09950066	26.1814003	26.2262001	26.18519974	25.64030075	25.82640076	25.87879944	25.99550056
	0.078284569	0.008874893	G5EDF5	G5EDF5	G5EDF5_CAEEL	tufm-2	Elongation factor Tu, mitochondrial	Color2 [A=255, R=169, G=169, B=169]	1	4				mitochondrial translational elongation [GO:0070125];translational elongation [GO:0006414]	mitochondrion [GO:0005739]	GTP binding [GO:0005525];GTPase activity [GO:0003924];translation elongation factor activity [GO:0003746]	SUBCELLULAR LOCATION: Cytoplasm {ECO:0000256|ARBA:ARBA00004496}.	24.86700058	24.87170029	24.87639999	25.02750015	24.90880013	24.86700058	24.90880013	24.92250061
	0.09263804	-0.020299911	G5EDF7	G5EDF7	SEK1_CAEEL	sek-1	Dual specificity mitogen-activated protein kinase kinase sek-1	Color2 [A=255, R=169, G=169, B=169]	1	4			TISSUE SPECIFICITY: Expressed in linker cell in males. {ECO:0000269|PubMed:22363008}.	defense response to fungus [GO:0050832];defense response to Gram-negative bacterium [GO:0050829];defense response to Gram-positive bacterium [GO:0050830];determination of left/right asymmetry in nervous system [GO:0035545];innate immune response [GO:0045087];MAPK cascade [GO:0000165];negative regulation of neuron death [GO:1901215];p38MAPK cascade [GO:0038066];peptidyl-serine phosphorylation [GO:…		ATP binding [GO:0005524];MAP kinase kinase activity [GO:0004708];metal ion binding [GO:0046872];mitogen-activated protein kinase kinase kinase binding [GO:0031435];protein serine kinase activity [GO:0106310];protein serine/threonine kinase activity [GO:0004674];protein tyrosine kinase activity [GO:0004713]		23.06909943	22.9864006	22.9741993	22.76950073	22.8288002	23.02750015	23.03590012	22.98819923
	1.588697245	-0.120049477	G5EDG2	G5EDG2	SMRCD_CAEEL	M03C11.8	SWI/SNF-related matrix-associated actin-dependent regulator of chromatin subfamily A containing DEAD/H box 1 homolog	Color2 [A=255, R=169, G=169, B=169]	1	4				DNA repair [GO:0006281]	nucleus [GO:0005634]	ATP binding [GO:0005524];ATP hydrolysis activity [GO:0016887];ATP-dependent activity, acting on DNA [GO:0008094];ATP-dependent chromatin remodeler activity [GO:0140658];chromatin binding [GO:0003682];DNA binding [GO:0003677];DNA helicase activity [GO:0003678]	SUBCELLULAR LOCATION: Nucleus {ECO:0000250}.	22.58460045	22.56150055	22.49469948	22.55920029	22.6208992	22.76950073	22.6140995	22.67569923
+	1.600700552	1.714825153	G5EDG6	G5EDG6	G5EDG6_CAEEL	col-117	COLlagen structural	Color2 [A=255, R=169, G=169, B=169]	1	4				anatomical structure development [GO:0048856]	collagen trimer [GO:0005581];integral component of membrane [GO:0016021]	structural constituent of cuticle [GO:0042302]		24.54630089	25.18709946	25.48310089	25.70499992	22.17040062	23.49230003	23.69709969	24.70240021
+	1.975417051	0.661125183	G5EDG8	G5EDG8	G5EDG8_CAEEL	fmo-4	Flavin-containing monooxygenase	Color2 [A=255, R=169, G=169, B=169]	1	4				lipid metabolic process [GO:0006629]	endoplasmic reticulum membrane [GO:0005789];integral component of membrane [GO:0016021]	flavin adenine dinucleotide binding [GO:0050660];monooxygenase activity [GO:0004497];N,N-dimethylaniline monooxygenase activity [GO:0004499];NAD(P)H oxidase H2O2-forming activity [GO:0016174];NADP binding [GO:0050661]	SUBCELLULAR LOCATION: Membrane {ECO:0000256|ARBA:ARBA00004370}. Microsome membrane {ECO:0000256|PIRNR:PIRNR000332}. Endoplasmic reticulum membrane {ECO:0000256|PIRNR:PIRNR000332}.	23.23019981	23.35110092	23.44249916	23.5753994	22.66489983	22.34029961	22.8132	23.13629913
+	1.145053961	-0.750625134	G5EDG9	G5EDG9	G5EDG9_CAEEL	hex-3	Beta-N-acetylhexosaminidase	Color2 [A=255, R=169, G=169, B=169]	1	4				carbohydrate metabolic process [GO:0005975];polysaccharide metabolic process [GO:0005976]	integral component of membrane [GO:0016021]	beta-N-acetylgalactosaminidase activity [GO:0032428];hexosaminidase activity [GO:0015929];N-acetyl-beta-D-galactosaminidase activity [GO:0102148]		20.52610016	20.66279984	20.17040062	19.64299965	21.64529991	21.10790062	20.41699982	20.83460045
	0.822257122	-0.371325016	G5EDH7	G5EDH7	G5EDH7_CAEEL	anat-1	AANAT (Arylalkylamine N-AcetylTransferase) homolog	Color2 [A=255, R=169, G=169, B=169]	1	4						N-acetyltransferase activity [GO:0008080]		20.58230019	20.54509926	20.2989006	20.59149933	21.42210007	20.94589996	20.39620018	20.73889923
+	2.150149226	1.034900188	G5EDH9	A0A486WTP6;A0A486WVD1;A0A486WWP8;G5EDH9;H2FLK7;H2FLK9	G5EDH9_CAEEL	lea-1	Plant Late Embryo Abundant (LEA) related	Color2 [A=255, R=169, G=169, B=169]	1	4				lipid transport [GO:0006869];lipoprotein metabolic process [GO:0042157];response to desiccation [GO:0009269]	extracellular region [GO:0005576]	lipid binding [GO:0008289]		22.99160004	23.17490005	23.1378994	23.86700058	22.60059929	21.84230042	22.13629913	22.45260048
	0.558201268	-0.09672451	G5EDI2	G5ECZ2;G5EDI2;Q7JLB1	G5EDI2_CAEEL	ret-1	Reticulon-like protein	Color2 [A=255, R=169, G=169, B=169]	1	4					axon [GO:0030424];endomembrane system [GO:0012505];endoplasmic reticulum membrane [GO:0005789];integral component of endoplasmic reticulum membrane [GO:0030176];integral component of membrane [GO:0016021]		Multi-pass membrane protein {ECO:0000256|ARBA:ARBA00004141}.;Multi-pass membrane protein {ECO:0000256|ARBA:ARBA00004477, ECO:0000256|RuleBase:RU363132}. Membrane {ECO:0000256|ARBA:ARBA00004141};SUBCELLULAR LOCATION: Endoplasmic reticulum membrane {ECO:0000256|ARBA:ARBA00004477, ECO:0000256|RuleBase:RU363132}	26.97599983	27.02960014	26.94280052	26.82640076	27.21699905	27.05050087	27.00839996	26.88579941
	1.215103013	0.227425098	G5EDI8	G5EDI8;V6CIX1	G5EDI8_CAEEL	drh-1	Dicer-related helicase	Color2 [A=255, R=169, G=169, B=169]	1	4				innate immune response [GO:0045087];post-transcriptional gene silencing by RNA [GO:0035194]	cytoplasm [GO:0005737]	ATP binding [GO:0005524];DNA binding [GO:0003677];helicase activity [GO:0004386];hydrolase activity [GO:0016787]		21.73069954	21.70560074	21.57769966	21.70980072	21.31010056	21.46759987	21.32659912	21.70980072
	1.617528901	-0.230524063	G5EDJ3	G5EDJ3	G5EDJ3_CAEEL	ent-1	Equilibrative Nucleoside Transporter	Color2 [A=255, R=169, G=169, B=169]	1	4				regulation of biological quality [GO:0065008]	integral component of membrane [GO:0016021];plasma membrane [GO:0005886]	nucleoside transmembrane transporter activity [GO:0005337]	Multi-pass membrane protein {ECO:0000256|ARBA:ARBA00004141}.;SUBCELLULAR LOCATION: Membrane {ECO:0000256|ARBA:ARBA00004141}	24.17950058	24.20210075	24.17950058	24.35110092	24.49839973	24.31010056	24.41049957	24.61529922
+	0.984232966	-0.669949532	G5EDJ9	G5EDJ9	G5EDJ9_CAEEL	CELE_Y43C5B.3	Solute carrier family 25 member 44	Color2 [A=255, R=169, G=169, B=169]	1	4				branched-chain amino acid catabolic process [GO:0009083];branched-chain amino acid transport [GO:0015803]	integral component of membrane [GO:0016021];mitochondrion [GO:0005739]	branched-chain amino acid transmembrane transporter activity [GO:0015658]	Multi-pass membrane protein {ECO:0000256|ARBA:ARBA00004141}.;SUBCELLULAR LOCATION: Membrane {ECO:0000256|ARBA:ARBA00004141}	21.51650047	21.58690071	21.13319969	20.26499939	21.27639961	21.96010017	21.98119926	21.96369934
	0.483529963	-0.133999825	G5EDK1	G5EDK1	G5EDK1_CAEEL	trip-4	ASC-1	Color2 [A=255, R=169, G=169, B=169]	1	4				dauer larval development [GO:0040024];positive regulation of DNA-templated transcription [GO:0045893]	nucleus [GO:0005634]	transcription coactivator activity [GO:0003713];zinc ion binding [GO:0008270]		23.59830093	23.54039955	23.55220032	23.09989929	23.46759987	23.54039955	23.64310074	23.67569923
+	1.10709293	-1.439975262	G5EDK7	G5EDK7	G5EDK7_CAEEL	C08E3.1	SMP domain-containing protein	Color2 [A=255, R=169, G=169, B=169]	1	4								17.78230095	18.20369911	18.5258007	18.74679947	20.84250069	19.63660049	20.56100082	17.97839928
+	4.754111893	-0.901974678	G5EDL3	G5EDL3	G5EDL3_CAEEL	air-1	Aurora kinase	Color2 [A=255, R=169, G=169, B=169]	1	4				mitotic spindle assembly [GO:0090307];mitotic spindle organization [GO:0007052];positive regulation of protein localization to centrosome [GO:1904781];protein phosphorylation [GO:0006468];regulation of cytokinesis [GO:0032465]	astral microtubule [GO:0000235];centrosome [GO:0005813];chromosome passenger complex [GO:0032133];condensed nuclear chromosome [GO:0000794];kinetochore microtubule [GO:0005828];spindle microtubule [GO:0005876];spindle midzone [GO:0051233];spindle pole centrosome [GO:0031616]	ATP binding [GO:0005524];histone serine kinase activity [GO:0035174];protein kinase activity [GO:0004672];protein serine/threonine kinase activity [GO:0004674]		23.72859955	23.68650055	23.60960007	23.71820068	24.47999954	24.77449989	24.60400009	24.49230003
	1.818802499	-0.223549843	G5EDL4	G5EDL4;G5EDV8	G5EDL4_CAEEL	CELE_R05H10.3	Dot/Icm T4SS effector	Color2 [A=255, R=169, G=169, B=169]	1	4								22.65620041	22.51169968	22.54980087	22.68219948	22.95660019	22.82489967	22.81130028	22.70129967
	0.065293002	-0.057199478	G5EDL5	G5EDL5	CEEH2_CAEEL	ceeh-2	Epoxide hydrolase 2	Color2 [A=255, R=169, G=169, B=169]	1	4		PATHWAY: Lipid metabolism. {ECO:0000305|PubMed:18267101}.		cellular lipid metabolic process [GO:0044255]		epoxide hydrolase activity [GO:0004301];hydrolase activity [GO:0016787]		23.28210068	23.22730064	23.07069969	22.53800011	22.40670013	23.07889938	23.67569923	23.18560028
	2.241311101	0.159125328	G5EDM4	G5EDM4	NHRF1_CAEEL	nrfl-1	Na(+)/H(+) exchange regulatory cofactor-like protein nrfl-1	Color2 [A=255, R=169, G=169, B=169]	1	4			TISSUE SPECIFICITY: Expressed in the excretory canal and intestine (PubMed:22916205). Expressed on the apical cell membrane of intestinal cells (at protein level) (PubMed:22916205). {ECO:0000269|PubMed:22916205}.	amino acid homeostasis [GO:0080144];L-amino acid transport [GO:0015807]	amino acid transport complex [GO:1990184];apical plasma membrane [GO:0016324];microvillus membrane [GO:0031528]	protein-membrane adaptor activity [GO:0043495]	SUBCELLULAR LOCATION: Cell projection, microvillus membrane {ECO:0000269|PubMed:22916205}. Apical cell membrane {ECO:0000269|PubMed:22916205}. Note=Co-localizes with aat-6 at the apical cell membrane of intestinal cells. {ECO:0000269|PubMed:22916205}.	25.70770073	25.68650055	25.67840004	25.70770073	25.51650047	25.47069931	25.51350021	25.64310074
	0.885635466	0.264349461	G5EDM5	G5EDM5	G5EDM5_CAEEL	CELE_F36A2.3	Malate dehydrogenase	Color2 [A=255, R=169, G=169, B=169]	1	4						oxidoreductase activity [GO:0016491]		23.19759941	23.12059975	23.32390022	23.49230003	23.26790047	22.74710083	22.8614006	23.20059967
+	3.475526546	-0.79537487	G5EDN3	G5EDN3	TIM_CAEEL	tim-1	Protein timeless homolog	Color2 [A=255, R=169, G=169, B=169]	1	4				cell division [GO:0051301];DNA repair [GO:0006281];DNA replication checkpoint signaling [GO:0000076];embryo development ending in birth or egg hatching [GO:0009792];meiotic sister chromatid cohesion [GO:0051177];mitotic sister chromatid cohesion [GO:0007064];regulation of sister chromatid cohesion [GO:0007063];replication fork arrest [GO:0043111];replication fork protection [GO:0048478]	nucleus [GO:0005634];replication fork protection complex [GO:0031298]	DNA binding [GO:0003677]	SUBCELLULAR LOCATION: Nucleus {ECO:0000269|PubMed:10550049, ECO:0000269|PubMed:12827206}.	19.71990013	19.64830017	19.84760094	19.88680077	20.68860054	20.75530052	20.49720001	20.34300041
	0.293982167	0.09305048	G5EDN6	G5EDN6;H9G2Y1	CANB_CAEEL	cnb-1	Protein phosphatase 2B regulatory subunit cnb-1	Color2 [A=255, R=169, G=169, B=169]	1	4			TISSUE SPECIFICITY: Expressed in sperm, spermatids, spermatheca, male gonads, intestine, nerve cord, hypodermal seam cells, cuticle and excretory canal. {ECO:0000269|PubMed:12221132}.	calcineurin-mediated signaling [GO:0097720];endocytosis [GO:0006897];protein dephosphorylation [GO:0006470]	calcineurin complex [GO:0005955];endoplasmic reticulum [GO:0005783];sarcomere [GO:0030017];striated muscle dense body [GO:0055120]	calcium ion binding [GO:0005509];calcium-dependent protein serine/threonine phosphatase regulator activity [GO:0008597];phosphatase binding [GO:0019902]	SUBCELLULAR LOCATION: Cytoplasm {ECO:0000269|PubMed:12221132}.	23.86700058	23.85759926	23.95840073	23.91340065	23.51650047	23.79949951	24.1487999	23.75939941
	0.227034849	-0.036100388	G5EDP0	G5EDP0	G5EDP0_CAEEL	CELE_Y32F6A.5	Retinoid-inducible serine carboxypeptidase	Color2 [A=255, R=169, G=169, B=169]	1	4				proteolysis [GO:0006508]		serine-type carboxypeptidase activity [GO:0004185]		26.24259949	26.24810028	26.24449921	26.10950089	26.32900047	26.35110092	26.1718998	26.13710022
	1.938210256	0.205524921	G5EDP2	G5EDP2	NLTP2_CAEEL	daf-22	Non-specific lipid-transfer protein-like 2	Color2 [A=255, R=169, G=169, B=169]	1	4			TISSUE SPECIFICITY: Expressed in intestine, hypodermis and body-wall muscle. {ECO:0000269|PubMed:19174521}.	acyl-CoA metabolic process [GO:0006637];ascaroside biosynthetic process [GO:1904070];dauer entry [GO:0043053];dauer exit [GO:0043054];lipid transport [GO:0006869];negative regulation of lipid storage [GO:0010888];olfactory learning [GO:0008355];pheromone biosynthetic process [GO:0042811];positive regulation of developmental growth [GO:0048639];positive regulation of intracellular cholesterol tran…	peroxisome [GO:0005777]	lipid binding [GO:0008289];propanoyl-CoA C-acyltransferase activity [GO:0033814];propionyl-CoA C2-trimethyltridecanoyltransferase activity [GO:0050632]	SUBCELLULAR LOCATION: Peroxisome {ECO:0000269|PubMed:19174521, ECO:0000269|PubMed:19496754}. Note=Punctate localization in the cytoplasm. {ECO:0000269|PubMed:19174521, ECO:0000269|PubMed:19496754}.	26.64579964	26.73889923	26.86230087	26.77709961	26.50449944	26.47540092	26.60400009	26.61809921
	0.829447063	0.148525715	G5EDP6	G5EDP6	G5EDP6_CAEEL	fmo-1	Flavin-containing monooxygenase	Color2 [A=255, R=169, G=169, B=169]	1	4				lipid metabolic process [GO:0006629]	endoplasmic reticulum membrane [GO:0005789];integral component of membrane [GO:0016021]	flavin adenine dinucleotide binding [GO:0050660];monooxygenase activity [GO:0004497];N,N-dimethylaniline monooxygenase activity [GO:0004499];NAD(P)H oxidase H2O2-forming activity [GO:0016174];NADP binding [GO:0050661]	SUBCELLULAR LOCATION: Membrane {ECO:0000256|ARBA:ARBA00004370}. Microsome membrane {ECO:0000256|PIRNR:PIRNR000332}. Endoplasmic reticulum membrane {ECO:0000256|PIRNR:PIRNR000332}.	24.00200081	23.90430069	23.95840073	24.04430008	23.96719933	23.64310074	23.72859955	23.97599983
+	1.796915084	-0.376850605	G5EDP9	G5EDP9	G5EDP9_CAEEL	aap-1	Phosphoinositide 3-kinase adapter subunit	Color2 [A=255, R=169, G=169, B=169]	1	4				dauer larval development [GO:0040024];determination of adult lifespan [GO:0008340];insulin receptor signaling pathway [GO:0008286];phosphatidylinositol phosphate biosynthetic process [GO:0046854];phosphorylation [GO:0016310];regulation of phosphatidylinositol 3-kinase activity [GO:0043551]	phosphatidylinositol 3-kinase complex [GO:0005942]	1-phosphatidylinositol-3-kinase regulator activity [GO:0046935];kinase activity [GO:0016301];protein kinase binding [GO:0019901]		22.12059975	22.0053997	22.19459915	22.29330063	22.59830093	22.74300003	22.28770065	22.49230003
	1.579138519	-0.101800442	G5EDQ2	G5EDQ2	G5EDQ2_CAEEL	hmg-12	HMG	Color2 [A=255, R=169, G=169, B=169]	1	4				positive regulation of gene expression [GO:0010628];regulation of DNA-templated transcription [GO:0006355]	nucleus [GO:0005634]	RNA polymerase II core promoter sequence-specific DNA binding [GO:0000979];transcription coregulator activity [GO:0003712]		25.77709961	25.78709984	25.7845993	25.84799957	25.96279907	25.94280052	25.86230087	25.83609962
	0.870563326	0.159924984	G5EDQ4;G5EDV5;G5EF89;G5EGA4	G5EDQ4;G5EDV5;G5EF89;G5EGA4	G5EDQ4_CAEEL;G5EDV5_CAEEL;G5EF89_CAEEL;G5EGA4_CAEEL	cle-1	CLE-1C protein	Color2 [A=255, R=169, G=169, B=169]	1	4				axon guidance [GO:0007411];extracellular matrix organization [GO:0030198];inductive cell migration [GO:0040039];neuron migration [GO:0001764];protein localization to synapse [GO:0035418];synapse organization [GO:0050808];synaptic transmission, cholinergic [GO:0007271]	basement membrane [GO:0005604];cell junction [GO:0030054];collagen trimer [GO:0005581];extracellular matrix [GO:0031012];extracellular space [GO:0005615];synapse [GO:0045202]	extracellular matrix structural constituent [GO:0005201]		24.39749908	24.23900032	24.22430038	24.33760071	23.98469925	24.34440041	24.20210075	24.02750015
	2.830188086	-0.167275429	G5EDR3	G5EDR3	2AB1_CAEEL	sur-6	Serine/threonine-protein phosphatase 2A regulatory subunit sur-6	Color2 [A=255, R=169, G=169, B=169]	1	4				centriole assembly [GO:0098534];embryo development ending in birth or egg hatching [GO:0009792];nematode larval development [GO:0002119];positive regulation of vulval development [GO:0040026];regulation of vulval development [GO:0040028]	cytosol [GO:0005829];protein phosphatase type 2A complex [GO:0000159]	protein phosphatase regulator activity [GO:0019888]	SUBCELLULAR LOCATION: Cytoplasm {ECO:0000269|PubMed:21497766}.	23.92250061	23.87639999	23.87639999	23.83849907	24.10950089	24.01049995	24.06089973	24.00200081
+	3.301278459	-0.409800053	G5EDS2;K8ESK9;K8F7Z0;K8FE00	G5EDS2;K8ESK9;K8F7Z0;K8FE00	G5EDS2_CAEEL;K8ESK9_CAEEL;K8F7Z0_CAEEL;K8FE00_CAEEL	pod-1	Coronin-7	Color2 [A=255, R=169, G=169, B=169]	1	4				actin filament organization [GO:0007015]	cell cortex [GO:0005938];cell cortex of cell tip [GO:0051285];cleavage furrow [GO:0032154];cytosol [GO:0005829];Golgi membrane [GO:0000139]	actin filament binding [GO:0051015]	SUBCELLULAR LOCATION: Cytoplasm, cytosol {ECO:0000256|ARBA:ARBA00004514}. Cytoplasmic vesicle {ECO:0000256|ARBA:ARBA00004541}. Golgi apparatus membrane {ECO:0000256|ARBA:ARBA00004394}. Golgi apparatus, trans-Golgi network {ECO:0000256|ARBA:ARBA00004601}. Membrane {ECO:0000256|ARBA:ARBA00004370}. Vesicle {ECO:0000256|ARBA:ARBA00004373}.	25.15270042	25.03590012	24.92709923	24.96279907	25.41049957	25.47999954	25.48620033	25.3409996
	1.454976809	-0.149975777	G5EDS8	G5EDS8	G5EDS8_CAEEL	exos-7	RNase_PH domain-containing protein	Color2 [A=255, R=169, G=169, B=169]	1	4				exonucleolytic catabolism of deadenylated mRNA [GO:0043928];exonucleolytic trimming to generate mature 3'-end of 5.8S rRNA from tricistronic rRNA transcript (SSU-rRNA, 5.8S rRNA, LSU-rRNA) [GO:0000467];nuclear mRNA surveillance [GO:0071028];nuclear polyadenylation-dependent mRNA catabolic process [GO:0071042];nuclear polyadenylation-dependent rRNA catabolic process [GO:0071035];nuclear polyadenyl…	cytoplasmic exosome (RNase complex) [GO:0000177];nuclear exosome (RNase complex) [GO:0000176]			23.81909943	23.69709969	23.78949928	23.85759926	24.06909943	23.91340065	23.87639999	23.90430069
	0.006913273	-0.002299309	G5EDT4;G5EEP7	G5EDT4;G5EEP7	G5EDT4_CAEEL;G5EEP7_CAEEL	CELE_T01D3.6	IgGFc-binding protein-like	Color2 [A=255, R=169, G=169, B=169]	1	4					extracellular matrix [GO:0031012];extracellular space [GO:0005615]	calcium ion binding [GO:0005509];serine-type endopeptidase inhibitor activity [GO:0004867]	SUBCELLULAR LOCATION: Secreted {ECO:0000256|ARBA:ARBA00004613}.	24.68110085	25.04430008	24.90430069	24.9803009	24.72340012	25.03170013	25.0401001	24.8239994
	2.54697778	-0.103125572	G5EDT9	G5EDT9	G5EDT9_CAEEL	ubr-5	UBR E3 ubiquitin ligase homolog	Color2 [A=255, R=169, G=169, B=169]	1	4				negative regulation of histone H2A K63-linked ubiquitination [GO:1901315];positive regulation of canonical Wnt signaling pathway [GO:0090263];protein polyubiquitination [GO:0000209];regulation of double-strand break repair [GO:2000779]	cytoplasm [GO:0005737];nucleus [GO:0005634]	ubiquitin binding [GO:0043130];ubiquitin-ubiquitin ligase activity [GO:0034450];zinc ion binding [GO:0008270]		23.81909943	23.86700058	23.79949951	23.80929947	23.95840073	23.93160057	23.93160057	23.88579941
+	1.527493391	0.406549931	G5EDU3	G5EDU3	G5EDU3_CAEEL	pld-1	Phospholipase	Color2 [A=255, R=169, G=169, B=169]	1	4				inositol lipid-mediated signaling [GO:0048017];phosphatidic acid biosynthetic process [GO:0006654];phospholipid catabolic process [GO:0009395];regulation of vesicle-mediated transport [GO:0060627]	cytoplasm [GO:0005737];endomembrane system [GO:0012505];intracellular membrane-bounded organelle [GO:0043231]	N-acylphosphatidylethanolamine-specific phospholipase D activity [GO:0070290];phosphatidylinositol binding [GO:0035091];phospholipase D activity [GO:0004630]		23.44249916	23.74920082	23.6208992	23.60960007	23.33760071	23.13629913	22.86700058	23.45509911
+	1.632208844	1.476074696	G5EDV0	G5EDV0	G5EDV0_CAEEL	CELE_E01G4.6	DUF725 domain-containing protein	Color2 [A=255, R=169, G=169, B=169]	1	4								27.11149979	27.53149986	27.86230087	28.25799942	26.17760086	25.6012001	25.65679932	27.42340088
	1.232172272	0.152349949	G5EDV3	G5EDV3	G5EDV3_CAEEL	cey-4	CSD domain-containing protein	Color2 [A=255, R=169, G=169, B=169]	1	4				regulation of gene expression [GO:0010468]	nucleus [GO:0005634];ribonucleoprotein complex [GO:1990904]	nucleic acid binding [GO:0003676];ribonucleoprotein complex binding [GO:0043021]		26.03590012	26.16230011	26.13710022	26.32390022	26.08740044	25.99979973	26.00200081	25.9605999
	0.069597278	-0.007500172	G5EDV6	G5ECX8;G5EDV6	G5EDV6_CAEEL	istr-1	IST1 homolog	Color2 [A=255, R=169, G=169, B=169]	1	4				protein localization [GO:0008104];protein transport [GO:0015031]				24.67029953	24.65399933	24.60400009	24.70240021	24.75429916	24.64859962	24.59830093	24.65950012
+	3.559051656	0.327600002	G5EDV7	G5EDV7	G5EDV7_CAEEL	CELE_Y53H1B.2	Slit-like 3 protein	Color2 [A=255, R=169, G=169, B=169]	1	4								24.49230003	24.53450012	24.49839973	24.43619919	24.24629974	24.1718998	24.06089973	24.1718998
+	2.484180202	0.669250011	G5EDW1	G5EDW1	ADBP1_CAEEL	adbp-1	Adr-2-binding protein 1	Color2 [A=255, R=169, G=169, B=169]	1	4			TISSUE SPECIFICITY: Expressed in main body hypodermal cells, the hypodermal seam cells, pharynx, intestine and some neurons. {ECO:0000269|PubMed:18780728}.	positive regulation of protein localization to nucleus [GO:1900182]	nucleus [GO:0005634]		SUBCELLULAR LOCATION: Nucleus {ECO:0000269|PubMed:18780728}.	21.77560043	21.77960014	22.0291996	22.15189934	20.98119926	21.47750092	21.23609924	21.36450005
	0.686628633	-0.075125694	G5EDW8	G5EDW8	G5EDW8_CAEEL	CELE_VF13D12L.3	Malate dehydrogenase	Color2 [A=255, R=169, G=169, B=169]	1	4						oxidoreductase activity [GO:0016491]		25.75429916	25.67569923	25.64310074	25.52549934	25.67300034	25.70240021	25.77960014	25.74410057
	0.25117639	0.049274921	G5EDW9	G5EDW9	G5EDW9_CAEEL	ints-7	Integrator complex subunit 7	Color2 [A=255, R=169, G=169, B=169]	1	4				snRNA 3'-end processing [GO:0034472]	integrator complex [GO:0032039]		SUBCELLULAR LOCATION: Nucleus {ECO:0000256|ARBA:ARBA00004123}.	24.41699982	24.51049995	24.49839973	24.67029953	24.46139908	24.55800056	24.31010056	24.56959915
+	1.817230219	-0.562775612	G5EDX9	G5EDX9	G5EDX9_CAEEL	fbxa-101	FTH domain-containing protein	Color2 [A=255, R=169, G=169, B=169]	1	4								23.50449944	23.44249916	23.14410019	23.03420067	24.1487999	23.71820068	23.92250061	23.58690071
	0.293662414	-0.059499741	G5EDY1	G5EDY1;G5EGQ8	G5EDY1_CAEEL	CELE_T11G6.5	SET domain-containing protein	Color2 [A=255, R=169, G=169, B=169]	1	4				negative regulation of gene expression, epigenetic [GO:0045814]	nucleoplasm [GO:0005654]			22.60289955	22.62759972	22.55450058	22.45260048	22.45759964	22.75329971	22.52370071	22.74099922
	0.757089244	-0.048824787	G5EDY2	G5EDY2	G5EDY2_CAEEL	wars-1	Tryptophan--tRNA ligase	Color2 [A=255, R=169, G=169, B=169]	1	4				tryptophanyl-tRNA aminoacylation [GO:0006436]	cytoplasm [GO:0005737]	ATP binding [GO:0005524];tryptophan-tRNA ligase activity [GO:0004830]		26.22249985	26.22990036	26.20400047	26.19079971	26.3409996	26.26959991	26.23349953	26.1984005
	2.352293999	-0.118450165	G5EDY8;Q8WQC9	Q8WQC9;G5EDY8	G5EDY8_CAEEL;Q8WQC9_CAEEL	drp-1	Dynamin GTPase	Color2 [A=255, R=169, G=169, B=169]	1	4				apoptotic mitochondrial changes [GO:0008637];apoptotic process [GO:0006915];embryo development ending in birth or egg hatching [GO:0009792];mitochondrial fission [GO:0000266]	cytoplasm [GO:0005737];membrane [GO:0016020];microtubule [GO:0005874];mitochondrion [GO:0005739]	GTP binding [GO:0005525];GTPase activity [GO:0003924];microtubule binding [GO:0008017]		24.91799927	24.84329987	24.89970016	24.92709923	25.05669975	25.03590012	24.97159958	24.99769974
+	3.214776125	0.244699478	G5EDZ2	G5EDZ2	UMPS_CAEEL	umps-1	Uridine 5'-monophosphate synthase	Color2 [A=255, R=169, G=169, B=169]	1	4		PATHWAY: Pyrimidine metabolism;UMP biosynthesis via de novo pathway;UMP from orotate: step 1/2. {ECO:0000269|PubMed:19645718}.;UMP from orotate: step 2/2. {ECO:0000269|PubMed:19645718}.	TISSUE SPECIFICITY: Expressed in intestine and in neurons near the nerve ring and rectum. {ECO:0000269|PubMed:19645718, ECO:0000269|PubMed:20148972}.	'de novo' pyrimidine nucleobase biosynthetic process [GO:0006207];'de novo' UMP biosynthetic process [GO:0044205];determination of adult lifespan [GO:0008340];embryo development ending in birth or egg hatching [GO:0009792];embryonic digestive tract morphogenesis [GO:0048557];lysosome organization [GO:0007040];nematode larval development [GO:0002119];positive regulation of brood size [GO:0090727];…	cytoplasm [GO:0005737]	orotate phosphoribosyltransferase activity [GO:0004588];orotidine-5'-phosphate decarboxylase activity [GO:0004590]	SUBCELLULAR LOCATION: Cytoplasm {ECO:0000269|PubMed:20148972}. Note=Localizes near the apical surface of the embryonic intestine. Appears not to localize to gut granules. {ECO:0000269|PubMed:20148972}.	26.69980049	26.77709961	26.83849907	26.76449966	26.47380066	26.50900078	26.5284996	26.58979988
+	3.212542584	2.190675259	G5EDZ6	G5EDZ6	G5EDZ6_CAEEL	C01B4.7	MFS domain-containing protein	Color2 [A=255, R=169, G=169, B=169]	1	4					integral component of membrane [GO:0016021]	transmembrane transporter activity [GO:0022857]	Multi-pass membrane protein {ECO:0000256|ARBA:ARBA00004141}.;SUBCELLULAR LOCATION: Membrane {ECO:0000256|ARBA:ARBA00004141}	21.50200081	21.54039955	21.78359985	21.8689003	20.1487999	18.9897995	19.92090034	18.87269974
+	2.606117449	0.543000698	G5EDZ7	G5EDZ7	G5EDZ7_CAEEL	cdr-4	CaDmium Responsive	Color2 [A=255, R=169, G=169, B=169]	1	4				endoplasmic reticulum unfolded protein response [GO:0030968];innate immune response [GO:0045087];stress response to cadmium ion [GO:1990170]	cytoplasm [GO:0005737];lysosome [GO:0005764]			26.12140083	25.87409973	25.92250061	26.10950089	25.41049957	25.32729912	25.39430046	25.72340012
+	1.753188853	0.358624935	G5EDZ9	G5EDZ9	CPI1_CAEEL	cpi-1	Cystatin cpi-1	Color2 [A=255, R=169, G=169, B=169]	1	4				negative regulation of cysteine-type endopeptidase activity [GO:2000117]	cytoplasm [GO:0005737];extracellular space [GO:0005615];vesicle [GO:0031982]	cysteine-type endopeptidase inhibitor activity [GO:0004869]		25.3810997	25.42020035	25.53149986	25.18330002	25.1487999	25.00620079	25.13710022	24.78949928
	2.124120157	-0.131774426	G5EE04	G5EE04	G5EE04_CAEEL	hip-1	STI1 domain-containing protein	Color2 [A=255, R=169, G=169, B=169]	1	4				chaperone cofactor-dependent protein refolding [GO:0051085]	endoplasmic reticulum [GO:0005783];sarcomere [GO:0030017];striated muscle dense body [GO:0055120]	Hsp70 protein binding [GO:0030544];protein dimerization activity [GO:0046983]		26.8973999	26.86230087	26.80190086	26.80190086	26.93160057	27.0401001	26.95389938	26.96500015
	0.168796826	-0.0322752	G5EE09;Q8I4B4;Q9U1P4	Q8I4B4;Q9U1P4;G5EE09	G5EE09_CAEEL;Q8I4B4_CAEEL;Q9U1P4_CAEEL	ccr-4	Poly(A)-specific ribonuclease	Color2 [A=255, R=169, G=169, B=169]	1	4				nuclear-transcribed mRNA poly(A) tail shortening [GO:0000289];positive regulation of transcription elongation by RNA polymerase II [GO:0032968]	CCR4-NOT complex [GO:0030014];CCR4-NOT core complex [GO:0030015];cytoplasm [GO:0005737];nucleus [GO:0005634]	3'-5'-exoribonuclease activity [GO:0000175];metal ion binding [GO:0046872];poly(A)-specific ribonuclease activity [GO:0004535]	SUBCELLULAR LOCATION: Cytoplasm {ECO:0000256|ARBA:ARBA00004496}. Nucleus {ECO:0000256|ARBA:ARBA00004123}.	24.22430038	24.16419983	24.17950058	24.42340088	24.37120056	24.33760071	24.20210075	24.20960045
	0.325260432	-0.706550121	G5EE10	G5EDM9;G5EE10;U4PBC0	G5EE10_CAEEL	unc-49	Ionotropic GABA receptor subunit UNC-49C	Color2 [A=255, R=169, G=169, B=169]	1	4				chemical synaptic transmission [GO:0007268];chloride transmembrane transport [GO:1902476];gamma-aminobutyric acid signaling pathway [GO:0007214];ion transmembrane transport [GO:0034220];locomotory behavior [GO:0007626];nervous system process [GO:0050877];regulation of backward locomotion [GO:0043058];regulation of membrane potential [GO:0042391];signal transduction [GO:0007165]	integral component of plasma membrane [GO:0005887];neuromuscular junction [GO:0031594];neuron projection [GO:0043005];postsynaptic membrane [GO:0045211];synapse [GO:0045202]	excitatory extracellular ligand-gated ion channel activity [GO:0005231];neurotransmitter receptor activity [GO:0030594];transmembrane signaling receptor activity [GO:0004888];transmitter-gated ion channel activity involved in regulation of postsynaptic membrane potential [GO:1904315]	Multi-pass membrane protein {ECO:0000256|ARBA:ARBA00004141}.;SUBCELLULAR LOCATION: Membrane {ECO:0000256|ARBA:ARBA00004141}	21.44759941	21.15810013	19.92970085	19.53569984	22.05920029	18.83349991	21.93880081	22.06579971
	0.157263287	0.019375324	G5EE11	G5EE11	G5EE11_CAEEL	CELE_F39H2.3	GCV_T domain-containing protein	Color2 [A=255, R=169, G=169, B=169]	1	4				iron-sulfur cluster assembly [GO:0016226]	mitochondrial matrix [GO:0005759]			24.06089973	24.04430008	23.96719933	23.91340065	23.97599983	24.0189991	23.88579941	24.02750015
+	2.566663072	0.315601349	G5EE13	G5EE13	G5EE13_CAEEL	ptr-23	SSD domain-containing protein	Color2 [A=255, R=169, G=169, B=169]	1	4				endocytosis [GO:0006897];molting cycle, collagen and cuticulin-based cuticle [GO:0018996];nematode male tail mating organ morphogenesis [GO:0090597]	cytoplasmic vesicle membrane [GO:0030659];integral component of membrane [GO:0016021];membrane [GO:0016020];plasma membrane [GO:0005886]			24.2317009	24.2317009	24.35110092	24.30310059	23.80929947	23.99329948	23.96719933	24.08539963
	0.201775123	0.032949448	G5EE16	G5EE16	G5EE16_CAEEL	C44H4.4	Chorein N-terminal domain-containing protein	Color2 [A=255, R=169, G=169, B=169]	1	4								22.80139923	22.8519001	22.75740051	23.0189991	22.74300003	22.8689003	22.87080002	22.81520081
	1.457102077	0.075675011	G5EE32;G5EGD0	G5EE32;G5EGD0	G5EE32_CAEEL;G5EGD0_CAEEL	CELE_T04F3.1	Aminotran_1_2 domain-containing protein	Color2 [A=255, R=169, G=169, B=169]	1	4				biosynthetic process [GO:0009058];cellular amino acid metabolic process [GO:0006520]		pyridoxal phosphate binding [GO:0030170];transaminase activity [GO:0008483]		23.49230003	23.50449944	23.51650047	23.42980003	23.45509911	23.42980003	23.36450005	23.39100075
+	1.213190599	-0.570149899	G5EE40	G5EE40	G5EE40_CAEEL	srp-1	SERPIN domain-containing protein	Color2 [A=255, R=169, G=169, B=169]	1	4				proteolysis [GO:0006508]	endoplasmic reticulum [GO:0005783];extracellular space [GO:0005615]	peptidase activity [GO:0008233];serine-type endopeptidase inhibitor activity [GO:0004867]		21.27070045	20.90979958	20.85759926	20.18250084	21.6140995	21.44249916	21.14570045	21.2989006
	0.539657557	0.125450611	G5EE41	G5EE41	G5EE41_CAEEL	cuc-1	Copper chaperone	Color2 [A=255, R=169, G=169, B=169]	1	4				copper ion import [GO:0015677];copper ion transport [GO:0006825];metal ion transport [GO:0030001]	cytosol [GO:0005829]	copper chaperone activity [GO:0016531];metal ion binding [GO:0046872];metallochaperone activity [GO:0016530]		25.99329948	25.91110039	25.99769974	26.13120079	25.96719933	25.64859962	25.81419945	26.10149956
	0.320054532	-0.050899982	G5EE42	G5EE42	G5EE42_CAEEL	CELE_ZK1098.11	Protein NATD1	Color2 [A=255, R=169, G=169, B=169]	1	4						transferase activity [GO:0016740]		24.07719994	23.91340065	23.98469925	24.16419983	24.18709946	24.02750015	24.0189991	24.10950089
	0.307758434	-0.036624432	G5EE46	G5EE46	G5EE46_CAEEL	dhgd-1	FAD-binding PCMH-type domain-containing protein	Color2 [A=255, R=169, G=169, B=169]	1	4					mitochondrion [GO:0005739];peroxisome [GO:0005777]	catalytic activity [GO:0003824];FAD binding [GO:0071949]	SUBCELLULAR LOCATION: Peroxisome {ECO:0000256|ARBA:ARBA00004275}.	25.60680008	25.63750076	25.72340012	25.62919998	25.61809921	25.66489983	25.64859962	25.8118
	0.232542021	0.020850182	G5EE56	G5EE56;Q8IAA6;Q9N3S5	SRC1_CAEEL	src-1	Tyrosine protein-kinase src-1	Color2 [A=255, R=169, G=169, B=169]	1	4			TISSUE SPECIFICITY: Expressed in some neurons (ASE, ADF, AVA, AUA, RMDV and BAG) in the head region, anchor cell, vulva, cells around anus, body wall muscle, pharyngeal muscles in procorpus and metacorpus (PubMed:12527374). Expressed in gonadal distal tip cells (PubMed:12527374, PubMed:16251208). {ECO:0000269|PubMed:12527374, ECO:0000269|PubMed:16251208}.	anterior/posterior axis specification, embryo [GO:0008595];cell differentiation [GO:0030154];commissural neuron axon guidance [GO:0071679];embryo development ending in birth or egg hatching [GO:0009792];embryonic digestive tract morphogenesis [GO:0048557];endodermal cell fate specification [GO:0001714];establishment of mitotic spindle orientation [GO:0000132];gonad morphogenesis [GO:0035262];inna…	cell projection [GO:0042995];contractile fiber [GO:0043292];extrinsic component of cytoplasmic side of plasma membrane [GO:0031234];phagocytic cup [GO:0001891]	ATP binding [GO:0005524];metal ion binding [GO:0046872];netrin receptor binding [GO:1990890];non-membrane spanning protein tyrosine kinase activity [GO:0004715];protein tyrosine kinase activity [GO:0004713];signaling receptor binding [GO:0005102]	Cytoplasmic side {ECO:0000269|PubMed:20226672}. Cell projection, phagocytic cup {ECO:0000269|PubMed:20226672}. Note=Co-localizes with ina-1 at the site of the phagosomal cup formation during apoptotic cell engulfment. {ECO:0000269|PubMed:20226672}.;Lipid-anchor {ECO:0000255};SUBCELLULAR LOCATION: Cell membrane {ECO:0000269|PubMed:20226672}	23.05419922	23.03590012	23.09989929	23.10790062	23.12380028	23.05089951	23.06909943	22.97069931
	0.078809186	-0.014450073	G5EE59	G5EE59	G5EE59_CAEEL	CELE_M79.2	PlsC domain-containing protein	Color2 [A=255, R=169, G=169, B=169]	1	4		PATHWAY: Lipid metabolism. {ECO:0000256|ARBA:ARBA00005189}.;PATHWAY: Phospholipid metabolism. {ECO:0000256|ARBA:ARBA00025707}.			cytoplasm [GO:0005737];integral component of membrane [GO:0016021];striated muscle dense body [GO:0055120]	O-acyltransferase activity [GO:0008374]		21.26499939	21.08209991	21.12059975	21.04260063	21.27070045	21.11429977	21.12059975	21.0625
+	1.893381761	1.085999966	G5EE62	G5EE62	G5EE62_CAEEL	CELE_F12F6.1	DDE_Tnp_1_7 domain-containing protein	Color2 [A=255, R=169, G=169, B=169]	1	4								20.73889923	20.56380081	20.74710083	20.92429924	19.98819923	18.79780006	19.6984005	20.14570045
	2.642560073	0.197575092	G5EE66	G5EE66	G5EE66_CAEEL	cogc-1	Conserved oligomeric Golgi complex subunit 1	Color2 [A=255, R=169, G=169, B=169]	1	4				gonad morphogenesis [GO:0035262];hermaphrodite genitalia morphogenesis [GO:0048815];intra-Golgi vesicle-mediated transport [GO:0006891];morphogenesis of an epithelium [GO:0002009];protein transport [GO:0015031];regulation of cell migration [GO:0030334];vulval development [GO:0040025]	Golgi apparatus [GO:0005794];Golgi transport complex [GO:0017119];membrane [GO:0016020]			23.42980003	23.40410042	23.55220032	23.40410042	23.22290039	23.24769974	23.23320007	23.29610062
+	1.881891934	0.426525116	G5EE67	G5EE67	G5EE67_CAEEL	skr-3	Skp1-related protein	Color2 [A=255, R=169, G=169, B=169]	1	4		PATHWAY: Protein modification;protein ubiquitination. {ECO:0000256|PIRNR:PIRNR028729}.		defense response to Gram-negative bacterium [GO:0050829];innate immune response [GO:0045087];protein ubiquitination [GO:0016567];SCF-dependent proteasomal ubiquitin-dependent protein catabolic process [GO:0031146]	cytoplasm [GO:0005737];nucleus [GO:0005634]	cullin family protein binding [GO:0097602]		25.09749985	25.06909943	25.00200081	25.23530006	24.50449944	24.49230003	24.73380089	24.96719933
	1.131843648	0.118425369	G5EE72	G5EE72	MRP5_CAEEL	mrp-5	Multidrug resistance-associated protein 5	Color2 [A=255, R=169, G=169, B=169]	1	4			TISSUE SPECIFICITY: Highly expressed in the intestine and pharynx (PubMed:24836561, PubMed:29562169). Expressed at low levels in the hypodermis and in some neurons (PubMed:24836561). {ECO:0000269|PubMed:24836561, ECO:0000269|PubMed:29562169}.	cobalamin transport [GO:0015889];transmembrane transport [GO:0055085]	basolateral plasma membrane [GO:0016323];integral component of membrane [GO:0016021];membrane [GO:0016020]	ABC-type vitamin B12 transporter activity [GO:0015420];ATP binding [GO:0005524];ATPase-coupled transmembrane transporter activity [GO:0042626]	Multi-pass membrane protein {ECO:0000255}.;SUBCELLULAR LOCATION: Basolateral cell membrane {ECO:0000269|PubMed:24836561}	24.17950058	24.16419983	24.16419983	24.23900032	24.21699905	23.99329948	24.00200081	24.06089973
	1.101917588	-0.131800175	G5EE74	G5EE74	G5EE74_CAEEL	nud-1	CS domain-containing protein	Color2 [A=255, R=169, G=169, B=169]	1	4				chaperone-mediated protein folding [GO:0061077];embryo development ending in birth or egg hatching [GO:0009792];locomotion [GO:0040011];pronuclear migration [GO:0035046];protein folding [GO:0006457];synaptic transmission, GABAergic [GO:0051932];synaptic vesicle transport [GO:0048489];vulval development [GO:0040025]	cytoplasm [GO:0005737];synapse [GO:0045202]	identical protein binding [GO:0042802];unfolded protein binding [GO:0051082]		25.50449944	25.45199966	25.34770012	25.22800064	25.54039955	25.51950073	25.47999954	25.51950073
	1.483243708	0.07984972	G5EE80	G5EE80	G5EE80_CAEEL	SRP54	Signal recognition particle 54 kDa protein	Color2 [A=255, R=169, G=169, B=169]	1	4				SRP-dependent cotranslational protein targeting to membrane, translocation [GO:0006616]	cytosol [GO:0005829];signal recognition particle, endoplasmic reticulum targeting [GO:0005786]	7S RNA binding [GO:0008312];endoplasmic reticulum signal peptide binding [GO:0030942];GTP binding [GO:0005525];GTPase activity [GO:0003924]	SUBCELLULAR LOCATION: Cytoplasm {ECO:0000256|ARBA:ARBA00004496, ECO:0000256|RuleBase:RU364034}.	25.44249916	25.45509911	25.47380066	25.43619919	25.45199966	25.35449982	25.35779953	25.32390022
	1.048046302	0.16934967	G5EE96	G5EE96	DIC_CAEEL	slc-25a10	Mitochondrial dicarboxylate carrier	Color2 [A=255, R=169, G=169, B=169]	1	4				malate transmembrane transport [GO:0071423];oxaloacetate transport [GO:0015729];phosphate ion transmembrane transport [GO:0035435];succinate transmembrane transport [GO:0071422];sulfate transport [GO:0008272];thiosulfate transport [GO:0015709]	integral component of membrane [GO:0016021]	antiporter activity [GO:0015297];malate transmembrane transporter activity [GO:0015140];oxaloacetate transmembrane transporter activity [GO:0015131];succinate transmembrane transporter activity [GO:0015141];sulfate transmembrane transporter activity [GO:0015116];thiosulfate transmembrane transporter activity [GO:0015117];transmembrane transporter activity [GO:0022857]	Multi-pass membrane protein {ECO:0000255}.;SUBCELLULAR LOCATION: Mitochondrion inner membrane {ECO:0000250|UniProtKB:Q9QZD8}	26.15069962	25.97809982	26.02750015	26.12529945	26.00839996	25.85280037	25.71549988	26.02750015
+	0.918112712	1.789125443	G5EEA2	G5EEA2	G5EEA2_CAEEL	lpr-3	LiPocalin-Related protein	Color2 [A=255, R=169, G=169, B=169]	1	4				lipid transport [GO:0006869]	extracellular region [GO:0005576]			22.69499969	23.32390022	23.71820068	24.27499962	20.27009964	19.94619942	23.13479996	23.50449944
	1.209230188	0.06477499	G5EEA8	G5EEA8	G5EEA8_CAEEL	nex-1	Annexin	Color2 [A=255, R=169, G=169, B=169]	1	4				engulfment of apoptotic cell [GO:0043652]	intracellular membrane-bounded organelle [GO:0043231];plasma membrane [GO:0005886]	1-phosphatidylinositol binding [GO:0005545];calcium ion binding [GO:0005509];calcium-dependent phospholipid binding [GO:0005544];heparin binding [GO:0008201];phosphatidylethanolamine binding [GO:0008429];phosphatidylserine binding [GO:0001786]		29.00839996	28.92869949	28.91460037	28.87700081	28.87109947	28.87700081	28.85040092	28.87109947
	0.854783932	0.305050373	G5EED5	G5EED5	G5EED5_CAEEL	scm-1	Secretory carrier-associated membrane protein	Color2 [A=255, R=169, G=169, B=169]	1	4				protein transport [GO:0015031]	cytoplasmic vesicle [GO:0031410];integral component of membrane [GO:0016021];recycling endosome membrane [GO:0055038];trans-Golgi network membrane [GO:0032588]		Multi-pass membrane protein {ECO:0000256|ARBA:ARBA00004141, ECO:0000256|RuleBase:RU363122}.;SUBCELLULAR LOCATION: Membrane {ECO:0000256|ARBA:ARBA00004141, ECO:0000256|RuleBase:RU363122}	21.32659912	21.58230019	21.78359985	21.81130028	21.54039955	21.49230003	20.92429924	21.32659912
	0.44066125	0.056425095	G5EEE5	G5EEE5	ELO1_CAEEL	elo-1	Elongation of long chain fatty acids protein 1	Color2 [A=255, R=169, G=169, B=169]	1	4		fatty acid biosynthesis. {ECO:0000269|PubMed:10829069, ECO:0000269|PubMed:11972048}.;PATHWAY: Lipid metabolism		fatty acid elongation, monounsaturated fatty acid [GO:0034625];fatty acid elongation, polyunsaturated fatty acid [GO:0034626];fatty acid elongation, saturated fatty acid [GO:0019367];sphingolipid biosynthetic process [GO:0030148];unsaturated fatty acid biosynthetic process [GO:0006636];very long-chain fatty acid biosynthetic process [GO:0042761]	integral component of endoplasmic reticulum membrane [GO:0030176]	fatty acid elongase activity [GO:0009922]	Multi-pass membrane protein {ECO:0000255}.;SUBCELLULAR LOCATION: Membrane {ECO:0000255}	27.54630089	27.39100075	27.34939957	27.3409996	27.39100075	27.28030014	27.31529999	27.41539955
	0.187499436	0.023500919	G5EEG4	G5EEG4	G5EEG4_CAEEL	mce-1	Mitochondrial methylmalonyl-CoA epimerase	Color2 [A=255, R=169, G=169, B=169]	1	4				L-methylmalonyl-CoA metabolic process [GO:0046491]	mitochondrion [GO:0005739]	methylmalonyl-CoA epimerase activity [GO:0004493]		25.48920059	25.37120056	25.46450043	25.43939972	25.50749969	25.38439941	25.31699944	25.46139908
	0.614716673	-0.073824883	G5EEG7	G5EEG7	SMU1_CAEEL	smu-1	Smu-1 suppressor of mec-8 and unc-52 protein	Color2 [A=255, R=169, G=169, B=169]	1	4			TISSUE SPECIFICITY: Ubiquitous. Detected in the intestine and germline in adult hermaphrodites. {ECO:0000269|PubMed:11438655}.	embryo development ending in birth or egg hatching [GO:0009792];locomotion [GO:0040011];mechanosensory behavior [GO:0007638];mRNA splicing, via spliceosome [GO:0000398];muscle organ morphogenesis [GO:0048644];nematode larval development [GO:0002119];neuron development [GO:0048666];regulation of alternative mRNA splicing, via spliceosome [GO:0000381];RNA splicing [GO:0008380]	nucleus [GO:0005634];precatalytic spliceosome [GO:0071011];U2-type precatalytic spliceosome [GO:0071005]	identical protein binding [GO:0042802];protein homodimerization activity [GO:0042803]	SUBCELLULAR LOCATION: Nucleus {ECO:0000269|PubMed:11438655, ECO:0000269|PubMed:15254247}.	23.91340065	23.90430069	23.78949928	23.87639999	24.01049995	23.81909943	23.91340065	24.03590012
	1.898721852	0.141700268	G5EEG8	G5EBP4;G5EEG8;G5EEP9	G5EEG8_CAEEL	frm-1	Moesin/ezrin/radixin homolog 1	Color2 [A=255, R=169, G=169, B=169]	1	4				actomyosin structure organization [GO:0031032]	adherens junction [GO:0005912];cytoskeleton [GO:0005856];plasma membrane [GO:0005886]	actin binding [GO:0003779];structural molecule activity [GO:0005198]	SUBCELLULAR LOCATION: Cell junction, adherens junction {ECO:0000256|ARBA:ARBA00004536}.	25.25709915	25.28210068	25.30660057	25.2133007	25.03170013	25.10950089	25.15649986	25.19459915
	1.627152882	-0.169525623	G5EEH6	G5EEH6	G5EEH6_CAEEL	ivd-1	Isovaleryl-CoA dehydrogenase, mitochondrial	Color2 [A=255, R=169, G=169, B=169]	1	4		(S)-3-hydroxy-3-methylglutaryl-CoA from 3-isovaleryl-CoA: step 1/3. {ECO:0000256|ARBA:ARBA00004898}.;L-leucine degradation;PATHWAY: Amino-acid degradation		leucine catabolic process [GO:0006552];positive regulation of proteasomal ubiquitin-dependent protein catabolic process [GO:0032436];regulation of response to oxidative stress [GO:1902882]	mitochondrion [GO:0005739]	acyl-CoA dehydrogenase activity [GO:0003995];butyryl-CoA dehydrogenase activity [GO:0004085];flavin adenine dinucleotide binding [GO:0050660];isovaleryl-CoA dehydrogenase activity [GO:0008470]		26.72599983	26.69980049	26.73889923	26.5753994	26.82640076	26.86230087	26.96500015	26.76449966
+	3.70108798	-0.223624706	G5EEH9	G5EEH9	NUP98_CAEEL	npp-10	Nuclear pore complex protein Nup98-Nup96	Color2 [A=255, R=169, G=169, B=169]	1	4				cell division [GO:0051301];embryo development ending in birth or egg hatching [GO:0009792];mitotic chromosome centromere condensation [GO:1990893];mRNA transport [GO:0051028];nuclear pore localization [GO:0051664];nucleus organization [GO:0006997];P granule organization [GO:0030719];protein import into nucleus [GO:0006606];protein localization to kinetochore [GO:0034501];protein localization to n…	cytoplasm [GO:0005737];kinetochore [GO:0000776];nuclear envelope [GO:0005635];nuclear membrane [GO:0031965];nuclear pore [GO:0005643];P granule [GO:0043186]	RNA binding [GO:0003723];serine-type peptidase activity [GO:0008236];structural constituent of nuclear pore [GO:0017056]	Nucleoplasmic side {ECO:0000269|PubMed:20335358}. Note=P granule localization dependent on nucleoporins npp-7, npp-8 and npp-9 which are involved in P granule integrity. {ECO:0000269|PubMed:20335358}.;Peripheral membrane protein {ECO:0000269|PubMed:20335358};SUBCELLULAR LOCATION: [Nuclear pore complex protein Nup96]: Nucleus, nuclear pore complex {ECO:0000269|PubMed:20335358}. Nucleus envelope {E…	24.74920082	24.81419945	24.77449989	24.79450035	25.0189991	25.04430008	25.02750015	24.93610001
+	2.676149166	0.349299908	G5EEI4	G5EEI4	ASP1_CAEEL	asp-1	Aspartic protease 1	Color2 [A=255, R=169, G=169, B=169]	1	4				cell death [GO:0008219];programmed cell death [GO:0012501];proteolysis [GO:0006508]	cytoplasm [GO:0005737];external side of apical plasma membrane [GO:0098591];extracellular region [GO:0005576];lysosome [GO:0005764]	aspartic-type endopeptidase activity [GO:0004190]	SUBCELLULAR LOCATION: Cytoplasm {ECO:0000269|PubMed:10854422}. Lysosome {ECO:0000305|PubMed:10854422}. Secreted {ECO:0000305}.	29.81879997	29.99500084	30.04789925	29.78639984	29.54070091	29.56270027	29.6215992	29.52589989
	0.092600169	0.019199848	G5EEI8	G5EEI8	CHRD1_CAEEL	chp-1	Cysteine and histidine-rich domain-containing protein 1	Color2 [A=255, R=169, G=169, B=169]	1	4				centrosome duplication [GO:0051298]		zinc ion binding [GO:0008270]		24.67569923	24.67569923	24.64310074	24.60960007	24.8239994	24.66489983	24.48620033	24.55220032
	0.44274778	0.169000149	G5EEJ7	G5EEJ7	G5EEJ7_CAEEL	msd-2	MSP domain-containing protein	Color2 [A=255, R=169, G=169, B=169]	1	4								29.02429962	28.58620071	28.38689995	28.87109947	28.70639992	28.35779953	28.41539955	28.71290016
	0.499167894	-0.078275204	G5EEK0	G5EEK0	G5EEK0_CAEEL	aqp-4	AQuaPorin or aquaglyceroporin related	Color2 [A=255, R=169, G=169, B=169]	1	4				water transport [GO:0006833]	apical plasma membrane [GO:0016324];integral component of membrane [GO:0016021];membrane [GO:0016020];plasma membrane [GO:0005886]	water channel activity [GO:0015250]	Multi-pass membrane protein {ECO:0000256|ARBA:ARBA00004141}.;SUBCELLULAR LOCATION: Membrane {ECO:0000256|ARBA:ARBA00004141}	23.64310074	23.75939941	23.60960007	23.87639999	23.70770073	23.87639999	23.76950073	23.84799957
	2.455852658	0.145751476	G5EEK8	A8WI68;G5EEK8	G5EEK8_CAEEL	sca-1	Calcium-transporting ATPase	Color2 [A=255, R=169, G=169, B=169]	1	4				calcium ion import [GO:0070509];calcium ion transmembrane transport [GO:0070588];cellular calcium ion homeostasis [GO:0006874];dauer larval development [GO:0040024];defense response to Gram-negative bacterium [GO:0050829];determination of adult lifespan [GO:0008340];embryo development ending in birth or egg hatching [GO:0009792];endoplasmic reticulum unfolded protein response [GO:0030968];ion tra…	cytoplasmic vesicle [GO:0031410];endoplasmic reticulum [GO:0005783];integral component of membrane [GO:0016021];nuclear envelope [GO:0005635];nuclear outer membrane-endoplasmic reticulum membrane network [GO:0042175];sarcoplasmic reticulum [GO:0016529];sarcoplasmic reticulum membrane [GO:0033017]	ATP binding [GO:0005524];ATP hydrolysis activity [GO:0016887];chromatin DNA binding [GO:0031490];P-type calcium transporter activity [GO:0005388];P-type ion transporter activity [GO:0015662]	Multi-pass membrane protein {ECO:0000256|ARBA:ARBA00004326}.;Multi-pass membrane protein {ECO:0000256|RuleBase:RU361146}. Sarcoplasmic reticulum membrane {ECO:0000256|ARBA:ARBA00004326};SUBCELLULAR LOCATION: Membrane {ECO:0000256|RuleBase:RU361146}	24.63750076	24.62639999	24.64310074	24.59830093	24.44879913	24.44879913	24.45509911	24.56959915
	0.566679821	0.057024956	G5EEK9	G5EEK9	VPP2_CAEEL	vha-5	V-type proton ATPase 116 kDa subunit a 2	Color2 [A=255, R=169, G=169, B=169]	1	4			specifically, expressed in the apical sheath cells of the amphids and CEP neuron and in the sheath cells of the OLQ sensory organ (PubMed:17179093). {ECO:0000269|PubMed:11441002, ECO:0000269|PubMed:16785323, ECO:0000269|PubMed:17179093}.;TISSUE SPECIFICITY: Expressed in the H-shaped excretory cell (at protein level) (PubMed:11441002, PubMed:16785323, PubMed:17179093). Expressed in hypodermal cell…	collagen and cuticulin-based cuticle development [GO:0040002];exosomal secretion [GO:1990182];multicellular organismal water homeostasis [GO:0050891];nematode larval development [GO:0002119];regulation of secretion [GO:0051046];vacuolar acidification [GO:0007035];water homeostasis [GO:0030104]	apical plasma membrane [GO:0016324];cell body membrane [GO:0044298];cytoplasmic vesicle [GO:0031410];exocytic vesicle [GO:0070382];integral component of membrane [GO:0016021];multivesicular body [GO:0005771];multivesicular body membrane [GO:0032585];plasma membrane [GO:0005886];vacuolar proton-transporting V-type ATPase complex [GO:0016471];vacuolar proton-transporting V-type ATPase, V0 domain [G…	ATPase binding [GO:0051117];proton-transporting ATPase activity, rotational mechanism [GO:0046961]	Multi-pass membrane protein {ECO:0000255}. Endosome, multivesicular body membrane {ECO:0000269|PubMed:16785323};Multi-pass membrane protein {ECO:0000255}. Note=In embryos, localizes to dot-like compartments or in cup-shaped structures (PubMed:11441002). Localizes to multivesicular body membranes in the epidermis (PubMed:16785323). Colocalizes with vha-8 to stacked sheets of the apical cell membra…	26.49379921	26.51350021	26.54039955	26.49839973	26.37290001	26.55649948	26.3810997	26.50749969
+	2.205570483	-0.258275032	G5EEL2	G5ECP2;G5EEL2	G5EEL2_CAEEL	plrg-1	WD_REPEATS_REGION domain-containing protein	Color2 [A=255, R=169, G=169, B=169]	1	4				mRNA splicing, via spliceosome [GO:0000398]	catalytic step 2 spliceosome [GO:0071013];Prp19 complex [GO:0000974]			24.14100075	23.98469925	23.91340065	23.89500046	24.31699944	24.23900032	24.17950058	24.2317009
	1.39546657	0.229949951	G5EEL3	G5EEL3	G5EEL3_CAEEL	nhr-70	Nuclear Hormone Receptor family	Color2 [A=255, R=169, G=169, B=169]	1	4				regulation of transcription by RNA polymerase II [GO:0006357]	nucleus [GO:0005634]	DNA-binding transcription factor activity [GO:0003700];sequence-specific DNA binding [GO:0043565];zinc ion binding [GO:0008270]	SUBCELLULAR LOCATION: Nucleus {ECO:0000256|ARBA:ARBA00004123, ECO:0000256|PROSITE-ProRule:PRU00407, ECO:0000256|RuleBase:RU004334}.	20.96010017	21.03590012	20.9741993	21.16419983	20.93160057	20.88019943	20.59149933	20.81130028
+	1.188257733	0.559075356	G5EEL9	G5EEL9	G5EEL9_CAEEL	hmg-11	HMG	Color2 [A=255, R=169, G=169, B=169]	1	4						DNA binding [GO:0003677]		25.2317009	25.16810036	25.14100075	25.68379974	24.47380066	24.55800056	24.5753994	25.3810997
	0.403896605	-0.024925709	G5EEM5	G5EEM5	ZYG9_CAEEL	zyg-9	Zygote defective protein 9	Color2 [A=255, R=169, G=169, B=169]	1	4				cell division [GO:0051301];centrosome duplication [GO:0051298];embryo development ending in birth or egg hatching [GO:0009792];establishment or maintenance of microtubule cytoskeleton polarity [GO:0030951];meiotic spindle organization [GO:0000212];microtubule polymerization [GO:0046785];microtubule-based process [GO:0007017];mitotic spindle organization [GO:0007052];spindle elongation [GO:0051231…	centrosome [GO:0005813];cytoplasm [GO:0005737];kinetochore [GO:0000776];meiotic spindle [GO:0072687];mitotic spindle astral microtubule [GO:0061673];mitotic spindle microtubule [GO:1990498];spindle pole [GO:0000922]	microtubule binding [GO:0008017];microtubule plus end polymerase [GO:0061863];microtubule plus-end binding [GO:0051010]	SUBCELLULAR LOCATION: Cytoplasm, cytoskeleton, spindle pole {ECO:0000269|PubMed:10085292, ECO:0000269|PubMed:12011109, ECO:0000269|PubMed:12956952, ECO:0000269|PubMed:17666432, ECO:0000269|PubMed:9606208}. Cytoplasm, cytoskeleton, microtubule organizing center, centrosome {ECO:0000269|PubMed:10085292, ECO:0000269|PubMed:12011109, ECO:0000269|PubMed:12956952, ECO:0000269|PubMed:16971515, ECO:00002…	24.75429916	24.75429916	24.71290016	24.75429916	24.81909943	24.80439949	24.73380089	24.71820068
	0.265973128	-0.052699566	G5EEM6	G5EEM6	TAB1_CAEEL	tap-1	TGF-beta-activated kinase 1 and MAP3K7-binding protein 1	Color2 [A=255, R=169, G=169, B=169]	1	4				endodermal cell fate specification [GO:0001714];negative regulation of Ras protein signal transduction [GO:0046580];negative regulation of stress-activated MAPK cascade [GO:0032873];peptidyl-threonine dephosphorylation [GO:0035970];positive regulation of protein kinase activity [GO:0045860]	cytosol [GO:0005829];nucleus [GO:0005634]	mitogen-activated protein kinase kinase kinase binding [GO:0031435];protein kinase activator activity [GO:0030295];protein serine/threonine phosphatase activity [GO:0004722]		23.90430069	23.95840073	23.90430069	23.83849907	24.18709946	23.87639999	23.86700058	23.88579941
	0.600366911	0.079999924	G5EEM9	G5EEM9	PLA1_CAEEL	ipla-1	Intracellular phospholipase A1	Color2 [A=255, R=169, G=169, B=169]	1	4				phosphatidylcholine catabolic process [GO:0034638];phosphatidylinositol catabolic process [GO:0031161];phosphatidylinositol metabolic process [GO:0046488];regulation of asymmetric cell division [GO:0009786];regulation of protein localization [GO:0032880]	cytoplasm [GO:0005737];cytosol [GO:0005829];endoplasmic reticulum [GO:0005783];nucleus [GO:0005634];phosphatase complex [GO:1903293]	calcium-independent phospholipase A2 activity [GO:0047499];identical protein binding [GO:0042802];metal ion binding [GO:0046872];phosphatidic acid binding [GO:0070300];phosphatidylinositol-4,5-bisphosphate binding [GO:0005546];phosphatidylinositol-4-phosphate binding [GO:0070273];phosphatidylserine binding [GO:0001786];phospholipase A1 activity [GO:0008970];phospholipase activity [GO:0004620]		24.26070023	24.29610062	24.15649986	24.08539963	24.04430008	24.14100075	24.06909943	24.22430038
	0.460352586	-0.70445013	G5EEN3	G5EEN3	G5EEN3_CAEEL	ced-5	CED-5	Color2 [A=255, R=169, G=169, B=169]	1	4				apoptotic process involved in development [GO:1902742];cell migration [GO:0016477];engulfment of apoptotic cell [GO:0043652];establishment of mitotic spindle orientation [GO:0000132];gastrulation [GO:0007369];left/right axis specification [GO:0070986];myoblast fusion [GO:0007520];positive regulation of distal tip cell migration [GO:1903356];positive regulation of engulfment of apoptotic cell [GO:…	cytoplasm [GO:0005737];guanyl-nucleotide exchange factor complex [GO:0032045];plasma membrane [GO:0005886];presynapse [GO:0098793]	enzyme binding [GO:0019899];GTPase regulator activity [GO:0030695];guanyl-nucleotide exchange factor activity [GO:0005085];protein-containing complex binding [GO:0044877];SH3 domain binding [GO:0017124];small GTPase binding [GO:0031267]		18.28440094	18.52659988	18.29649925	19.65250015	20.99290085	19.66959953	18.61470032	18.30060005
	1.212553663	0.179349899	G5EEN4	G5EEN4	GCK3_CAEEL	gck-3	Germinal center kinase 3	Color2 [A=255, R=169, G=169, B=169]	1	4			TISSUE SPECIFICITY: Ubiquitously expressed with a higher expression in the excretory cell. Expressed in both male and female germ cells;up-regulated in maturing spermatocytes but absent in mature sperm. {ECO:0000269|PubMed:20595048}.	cell differentiation [GO:0030154];epithelial tube morphogenesis [GO:0060562];hyperosmotic response [GO:0006972];meiotic cell cycle [GO:0051321];multicellular organismal water homeostasis [GO:0050891];peptidyl-serine phosphorylation [GO:0018105];peptidyl-threonine phosphorylation [GO:0018107];positive regulation of gene expression [GO:0010628];protein phosphorylation [GO:0006468];spermatogenesis […	cytoplasm [GO:0005737];nucleus [GO:0005634]	ATP binding [GO:0005524];protein kinase binding [GO:0019901];protein serine kinase activity [GO:0106310];protein serine/threonine kinase activity [GO:0004674]	SUBCELLULAR LOCATION: Cytoplasm {ECO:0000269|PubMed:20595048}. Nucleus {ECO:0000269|PubMed:20595048}. Note=Localizes in the nucleus in intestinal cells. {ECO:0000269|PubMed:20595048}.	24.35779953	24.42980003	24.31699944	24.46759987	24.23900032	24.38439941	24.04430008	24.18709946
	0.864227963	0.482425213	G5EEN7	G5EEN7	G5EEN7_CAEEL	CELE_Y39A1A.3	Sjogren's syndrome/scleroderma autoantigen 1 (Autoantigen p27)	Color2 [A=255, R=169, G=169, B=169]	1	4								23.35110092	23.29610062	23.33760071	23.12529945	22.03930092	22.91519928	22.8614006	23.36450005
	1.474949172	-0.208099842	G5EEQ4;H8ESD4;H8ESD5;L8E912	E9P897;E9P898;G5EEQ4;H8ESD4;H8ESD5;L8E912	G5EEQ4_CAEEL;H8ESD4_CAEEL;H8ESD5_CAEEL;L8E912_CAEEL	nkcc-1	Na-K-Cl Cotransporter homolog	Color2 [A=255, R=169, G=169, B=169]	1	4				cell volume homeostasis [GO:0006884];chloride ion homeostasis [GO:0055064];chloride transmembrane transport [GO:1902476];potassium ion homeostasis [GO:0055075];potassium ion import across plasma membrane [GO:1990573];sodium ion homeostasis [GO:0055078];sodium ion transmembrane transport [GO:0035725]	integral component of membrane [GO:0016021]	potassium:chloride symporter activity [GO:0015379];sodium:potassium:chloride symporter activity [GO:0008511]	Multi-pass membrane protein {ECO:0000256|ARBA:ARBA00004141}.;SUBCELLULAR LOCATION: Membrane {ECO:0000256|ARBA:ARBA00004141}	23.39100075	23.12380028	23.07889938	23.10950089	23.32390022	23.40410042	23.37779999	23.42980003
	0.555631313	-0.036449909	G5EEQ8	G5EEQ8	G5EEQ8_CAEEL	sftb-1	SF3b1 domain-containing protein	Color2 [A=255, R=169, G=169, B=169]	1	4				negative regulation of gene expression [GO:0010629];spliceosomal complex assembly [GO:0000245]	catalytic step 2 spliceosome [GO:0071013];U2 snRNP [GO:0005686];U2-type prespliceosome [GO:0071004]	mRNA binding [GO:0003729]	SUBCELLULAR LOCATION: Nucleus {ECO:0000256|ARBA:ARBA00004123}.	24.13319969	24.06089973	24.0189991	24.09350014	24.11739922	24.08539963	24.08539963	24.16419983
	1.88224264	0.249799728	G5EER4	G5EER4	FCL_CAEEL	ger-1	GDP-L-fucose synthase	Color2 [A=255, R=169, G=169, B=169]	1	4		GDP-L-fucose biosynthesis via de novo pathway;GDP-L-fucose from GDP-alpha-D-mannose: step 2/2. {ECO:0000269|PubMed:16650000}.;PATHWAY: Nucleotide-sugar biosynthesis		'de novo' GDP-L-fucose biosynthetic process [GO:0042351];GDP-L-fucose biosynthetic process [GO:0042350]		GDP-L-fucose synthase activity [GO:0050577];isomerase activity [GO:0016853]		24.67569923	24.55800056	24.6208992	24.71820068	24.41699982	24.33069992	24.26790047	24.55800056
	0.737178822	0.126725197	G5EES3;G5EGR6	G5EES3;G5EGR6	G5EES3_CAEEL;G5EGR6_CAEEL	alg-1	Protein argonaute	Color2 [A=255, R=169, G=169, B=169]	1	4				embryo development ending in birth or egg hatching [GO:0009792];hermaphrodite genitalia development [GO:0040035];miRNA processing [GO:0035196];miRNA-mediated gene silencing by mRNA destabilization [GO:0035279];nematode larval development [GO:0002119];regulation of cell fate specification [GO:0042659];regulation of development, heterochronic [GO:0040034];RISC complex assembly [GO:0070922];siRNA-me…	cytoplasm [GO:0005737];P-body [GO:0000932];RISC complex [GO:0016442]	double-stranded RNA binding [GO:0003725];endoribonuclease activity [GO:0004521];endoribonuclease activity, cleaving siRNA-paired mRNA [GO:0070551];endoribonuclease activity, producing 3'-phosphomonoesters [GO:0016892];miRNA binding [GO:0035198];RNA binding [GO:0003723];single-stranded RNA binding [GO:0003727]		25.16040039	25.16810036	25.22069931	25.2057991	24.84329987	25.08939934	25.06909943	25.24629974
	0.376301813	0.044199467	G5EES6	G5EES6	UFD3_CAEEL	ufd-3	Ubiquitin fusion degradation protein 3 homolog	Color2 [A=255, R=169, G=169, B=169]	1	4			TISSUE SPECIFICITY: Expressed in intestine (at protein level). {ECO:0000269|PubMed:25721663}.	proteasome-mediated ubiquitin-dependent protein catabolic process [GO:0043161];ubiquitin recycling [GO:0010992]	cytoplasm [GO:0005737];nucleus [GO:0005634]	ubiquitin binding [GO:0043130]	SUBCELLULAR LOCATION: Cytoplasm {ECO:0000269|PubMed:25721663}.	25.19459915	25.10149956	25.07719994	25.22800064	25.2133007	25.05669975	25.07320023	25.08130074
	2.413926874	-0.174100399	G5EES9	G5EES9	G5EES9_CAEEL	txl-1	ThioredoXin-Like	Color2 [A=255, R=169, G=169, B=169]	1	4					cytosol [GO:0005829]	thioredoxin-disulfide reductase activity [GO:0004791]		25.29610062	25.13319969	25.17569923	25.20210075	25.35110092	25.35779953	25.42340088	25.37120056
+	2.575537048	-0.426674843	G5EET2	G5EET2	G5EET2_CAEEL	dut-1	Deoxyuridinetriphosphatase	Color2 [A=255, R=169, G=169, B=169]	1	4		dUMP biosynthesis;dUMP from dCTP (dUTP route): step 2/2. {ECO:0000256|ARBA:ARBA00005142}.;PATHWAY: Pyrimidine metabolism		dUMP biosynthetic process [GO:0006226];dUTP catabolic process [GO:0046081]		dUTP diphosphatase activity [GO:0004170];magnesium ion binding [GO:0000287]		23.63199997	23.63199997	23.51650047	23.6208992	24.16419983	24.09350014	24.06089973	23.78949928
	1.853799245	0.137525082	G5EET3	G5EET3	G5EET3_CAEEL	cdr-6	CaDmium Responsive	Color2 [A=255, R=169, G=169, B=169]	1	4					cytoplasm [GO:0005737]			25.37779999	25.41699982	25.44249916	25.36450005	25.18330002	25.25349998	25.25709915	25.35779953
	0.448089346	0.346800804	G5EET5	G5EET5	CBXH1_CAEEL	hpl-1	Chromobox protein homolog hpl-1	Color2 [A=255, R=169, G=169, B=169]	1	4				chromatin organization [GO:0006325];germ cell development [GO:0007281];gonad development [GO:0008406];negative regulation of Ras protein signal transduction [GO:0046580];negative regulation of transcription by RNA polymerase II [GO:0000122];negative regulation of vulval development [GO:0040027];nematode larval development [GO:0002119];positive regulation of growth rate [GO:0040010];regulation of …	heterochromatin [GO:0000792];nucleus [GO:0005634];pericentric heterochromatin [GO:0005721]	chromatin binding [GO:0003682];enzyme binding [GO:0019899];methylated histone binding [GO:0035064]	SUBCELLULAR LOCATION: Nucleus {ECO:0000269|PubMed:16905130, ECO:0000269|PubMed:26476455}. Note=Partially co-localizes with histone H3 tails methylated at 'Lys-9' (H3K9me3) and 'Lys-23'(H3K23me2) in chromatin (PubMed:26476455). Localizes to distinct nuclear foci, not overlapping significantly with hpl-2, in embryonic cells (PubMed:26476455, PubMed:16905130). {ECO:0000269|PubMed:16905130, ECO:00002…	20.10790062	20.05590057	20.40670013	20.75530052	20.7276001	20.12059975	19.2465992	19.84379959
+	1.506872166	0.555050373	G5EET6	G5EET6	EFA6_CAEEL	efa-6	Exchange factor for Arf-6	Color2 [A=255, R=169, G=169, B=169]	1	4				microtubule depolymerization [GO:0007019];mitotic nuclear membrane disassembly [GO:0007077];negative regulation of axon extension involved in regeneration [GO:0048692];negative regulation of axon regeneration [GO:0048681];negative regulation of mitotic spindle elongation [GO:1902845];regulation of ARF protein signal transduction [GO:0032012];regulation of microtubule cytoskeleton organization [GO…	cell cortex [GO:0005938];microtubule minus-end [GO:0036449];plasma membrane [GO:0005886]	guanyl-nucleotide exchange factor activity [GO:0005085];phospholipid binding [GO:0005543]	SUBCELLULAR LOCATION: Cytoplasm, cell cortex {ECO:0000269|PubMed:17676955, ECO:0000269|PubMed:21076413, ECO:0000269|PubMed:26339988}. Cell membrane {ECO:0000269|PubMed:26339988}. Note=Present throughout the embryonic cortex during the first embryonic mitosis, but at reduced levels in the posterior cortex (PubMed:21076413). Localizes to the plasma membrane of the soma and processes of neurons. Loc…	19.9741993	19.94589996	20.00200081	19.90340042	19.04929924	19.12739944	19.5258007	19.90279961
	0.086811713	0.126074791	G5EET8	G5EET8	G5EET8_CAEEL	pud-1.2	PUD1_2 domain-containing protein	Color2 [A=255, R=169, G=169, B=169]	1	4								26.33760071	27.35779953	27.87409973	26.20019913	26.92029953	26.82640076	27.58259964	25.93610001
	0.344135459	0.111175537	G5EEU1	G5EEU1	G5EEU1_CAEEL	nbet-1	BET1	Color2 [A=255, R=169, G=169, B=169]	1	4				endoplasmic reticulum to Golgi vesicle-mediated transport [GO:0006888];protein transport [GO:0015031];vesicle fusion with Golgi apparatus [GO:0048280]	Golgi trans cisterna [GO:0000138];integral component of Golgi membrane [GO:0030173];SNARE complex [GO:0031201]	SNAP receptor activity [GO:0005484]	Single-pass type IV membrane protein {ECO:0000256|ARBA:ARBA00004211}.;SUBCELLULAR LOCATION: Membrane {ECO:0000256|ARBA:ARBA00004211}	23.71820068	23.5284996	23.87639999	23.66489983	23.94059944	23.47999954	23.46759987	23.45509911
+	4.446705398	-0.409124851	G5EEV2	G5EEV2	TRR1_CAEEL	trr-1	Transcription-associated protein 1	Color2 [A=255, R=169, G=169, B=169]	1	4			TISSUE SPECIFICITY: Expressed in germ cells and somatic cells. {ECO:0000269|PubMed:15068795}.	cell differentiation [GO:0030154];DNA damage checkpoint signaling [GO:0000077];negative regulation of TORC1 signaling [GO:1904262];negative regulation of vulval development [GO:0040027];positive regulation of growth rate [GO:0040010];protein phosphorylation [GO:0006468];reproduction [GO:0000003];spermatogenesis [GO:0007283];telomere maintenance [GO:0000723]	condensed chromosome [GO:0000793];histone acetyltransferase complex [GO:0000123];nucleus [GO:0005634]	protein serine/threonine kinase activity [GO:0004674]	SUBCELLULAR LOCATION: Nucleus {ECO:0000269|PubMed:15068795}. Chromosome {ECO:0000269|PubMed:15068795}. Note=Localized to condensed chromosomes during pachytene and diakinesis stages of meiosis I in germ cells. {ECO:0000269|PubMed:15068795}.	21.10790062	21.0625	21.0625	21.03590012	21.54509926	21.49230003	21.48740005	21.38050079
	0.781583496	0.673325062	G5EEV5	G5EEV5	G5EEV5_CAEEL	pud-3	5C820	Color2 [A=255, R=169, G=169, B=169]	1	4								23.87639999	24.73380089	25.24259949	23.5753994	23.94059944	23.51650047	24.03590012	23.24189949
	0.774536417	-0.095974922	G5EEV7;G5EF88;Q68TI8;S6F588;S6FD39	Q68TI8;G5EEV7;G5EF88;S6F588;S6FD39	G5EEV7_CAEEL;G5EF88_CAEEL;Q68TI8_CAEEL;S6F588_CAEEL;S6FD39_CAEEL	daf-15	Raptor_N domain-containing protein	Color2 [A=255, R=169, G=169, B=169]	1	4				cellular response to amino acid stimulus [GO:0071230];cellular response to starvation [GO:0009267];dauer larval development [GO:0040024];determination of adult lifespan [GO:0008340];nematode larval development [GO:0002119];positive regulation of cell growth [GO:0030307];positive regulation of protein kinase activity [GO:0045860];positive regulation of protein serine/threonine kinase activity [GO:…	cytoplasm [GO:0005737];TORC1 complex [GO:0031931]	protein kinase activator activity [GO:0030295];protein-macromolecule adaptor activity [GO:0030674]		22.66279984	22.61860085	22.66279984	22.49959946	22.70770073	22.73069954	22.57999992	22.80929947
+	2.922651053	0.231949329	G5EEW1	G5EEW1	G5EEW1_CAEEL	ergi-2	Endoplasmic Reticulum-Golgi Intermediate compartment	Color2 [A=255, R=169, G=169, B=169]	1	4				endoplasmic reticulum to Golgi vesicle-mediated transport [GO:0006888];retrograde vesicle-mediated transport, Golgi to endoplasmic reticulum [GO:0006890]	COPII-coated ER to Golgi transport vesicle [GO:0030134];endoplasmic reticulum [GO:0005783];endoplasmic reticulum-Golgi intermediate compartment membrane [GO:0033116];integral component of membrane [GO:0016021];membrane [GO:0016020]		Multi-pass membrane protein {ECO:0000256|ARBA:ARBA00004457}.;SUBCELLULAR LOCATION: Endoplasmic reticulum-Golgi intermediate compartment membrane {ECO:0000256|ARBA:ARBA00004457}	23.02409935	23.16419983	23.15189934	23.1487999	22.92250061	22.93519974	22.86700058	22.83650017
	0.006199384	0.002250195	G5EEW6	G5EEW6	SIG7_CAEEL	sig-7	Peptidyl-prolyl cis-trans isomerase sig-7	Color2 [A=255, R=169, G=169, B=169]	1	4			TISSUE SPECIFICITY: Ubiquitous. {ECO:0000269|PubMed:27541139}.	nematode larval development [GO:0002119];positive regulation of gastrulation [GO:2000543];positive regulation of oocyte development [GO:0060282];positive regulation of vulval development [GO:0040026];protein peptidyl-prolyl isomerization [GO:0000413];regulation of phosphorylation of RNA polymerase II C-terminal domain [GO:1901407];transcription elongation by RNA polymerase II promoter [GO:0006368]	euchromatin [GO:0000791];nucleoplasm [GO:0005654];nucleus [GO:0005634]	peptidyl-prolyl cis-trans isomerase activity [GO:0003755];RNA binding [GO:0003723];RNA polymerase II complex binding [GO:0000993]	SUBCELLULAR LOCATION: Nucleus, nucleoplasm {ECO:0000269|PubMed:27541139}. Chromosome {ECO:0000269|PubMed:27541139}. Note=Co-localizes with transcriptionally active chromatin in all autosomes of mitotic and meiotic nuclei in germ cells. In transcriptionally inactive diakinetic oocytes, diffusely localized in the nucleoplasm. {ECO:0000269|PubMed:27541139}.	20.48740005	20.68860054	20.67140007	20.7954998	20.37520027	20.64529991	20.76339912	20.85000038
+	0.979685	-1.272624969	G5EEX4;G5EGD5;Q9N3U9	G5EEX4;G5EGD5;Q9N3U9	G5EEX4_CAEEL;G5EGD5_CAEEL;Q9N3U9_CAEEL	skr-12;skr-13;skr-14	Skp1-related protein	Color2 [A=255, R=169, G=169, B=169]	1	4		PATHWAY: Protein modification;protein ubiquitination. {ECO:0000256|PIRNR:PIRNR028729}.		protein ubiquitination [GO:0016567];SCF-dependent proteasomal ubiquitin-dependent protein catabolic process [GO:0031146]	cytoplasm [GO:0005737];nucleus [GO:0005634]	cullin family protein binding [GO:0097602]		21.20409966	18.89430046	19.58749962	19.18510056	21.55920029	21.36989975	21.2989006	19.73349953
	0.359252862	-0.167849541	G5EEX5;Q2YS43	Q2YS43;G5EEX5	G5EEX5_CAEEL;Q2YS43_CAEEL	fog-2	F-box domain-containing protein	Color2 [A=255, R=169, G=169, B=169]	1	4				cytoplasmic streaming [GO:0099636];hermaphrodite germ-line sex determination [GO:0040021];negative regulation of translation [GO:0017148];positive regulation of oocyte maturation [GO:1900195];positive regulation of stem cell differentiation [GO:2000738];positive regulation of stem cell proliferation [GO:2000648];spermatogenesis [GO:0007283]	cytoplasm [GO:0005737];cytosol [GO:0005829]	translation repressor activity [GO:0030371]		18.58069992	18.48550034	18.05999947	18.26510048	18.94939995	18.24279976	18.27709961	18.59339905
+	1.432509808	-0.493574142	G5EEX7	G5EEX7	G5EEX7_CAEEL	CELE_F49C12.15	Serine/arginine repetitive matrix protein 2-like	Color2 [A=255, R=169, G=169, B=169]	1	4								22.44000053	21.82299995	21.86510086	22.21549988	22.73889923	22.2791996	22.54039955	22.75939941
	0.933071976	0.070324421	G5EEY5	G5EEY5	G5EEY5_CAEEL	pbrm-1	HMG box domain-containing protein	Color2 [A=255, R=169, G=169, B=169]	1	4				chromatin remodeling [GO:0006338];gonad development [GO:0008406];positive regulation of double-strand break repair [GO:2000781];regulation of G1/S transition of mitotic cell cycle [GO:2000045];regulation of mitotic metaphase/anaphase transition [GO:0030071];regulation of nucleotide-excision repair [GO:2000819];transcription by RNA polymerase II [GO:0006366]	RSC-type complex [GO:0016586]	chromatin binding [GO:0003682];DNA binding [GO:0003677]	SUBCELLULAR LOCATION: Nucleus {ECO:0000256|ARBA:ARBA00004123}.	22.49230003	22.6208992	22.51409912	22.59149933	22.53089905	22.4375	22.45260048	22.51650047
	1.192969698	-0.124874592	G5EEZ0	G5EEZ0	G5EEZ0_CAEEL	CELE_ZK1010.2	DUF155 domain-containing protein	Color2 [A=255, R=169, G=169, B=169]	1	4				positive regulation of mitochondrial translation [GO:0070131]	mitochondrion [GO:0005739]			23.41699982	23.23900032	23.40410042	23.45509911	23.44249916	23.49230003	23.50449944	23.5753994
	0.200314328	-0.054524899	G5EEZ1	G5EEZ1	G5EEZ1_CAEEL	CELE_W09G3.7	Williams-Beuren syndrome chromosomal region 16 protein	Color2 [A=255, R=169, G=169, B=169]	1	4				mitochondrial fusion [GO:0008053];positive regulation of mitochondrial translation [GO:0070131]	mitochondrial inner membrane [GO:0005743]	guanyl-nucleotide exchange factor activity [GO:0005085];rRNA binding [GO:0019843]		22.64310074	22.41959953	22.26210022	22.55920029	22.35919952	22.4701004	22.63640022	22.63640022
	0.561779637	0.046374798	G5EEZ4	G5EEZ4	G5EEZ4_CAEEL	3E324	WD repeat-containing protein 55	Color2 [A=255, R=169, G=169, B=169]	1	4				rRNA processing [GO:0006364]	nucleolus [GO:0005730]		SUBCELLULAR LOCATION: Nucleus, nucleolus {ECO:0000256|PIRNR:PIRNR038169}.	23.36450005	23.42980003	23.39100075	23.46759987	23.42980003	23.39100075	23.28210068	23.36450005
+	1.102492053	1.564200401	G5EF01	G5EF01	G5EF01_CAEEL	tbb-6	Tubulin beta chain	Color2 [A=255, R=169, G=169, B=169]	1	4				microtubule cytoskeleton organization [GO:0000226];mitotic cell cycle [GO:0000278]	cytoplasm [GO:0005737];microtubule [GO:0005874]	GTP binding [GO:0005525];GTPase activity [GO:0003924];structural constituent of cytoskeleton [GO:0005200]	SUBCELLULAR LOCATION: Cytoplasm, cytoskeleton {ECO:0000256|ARBA:ARBA00004245}.	23.91340065	23.70770073	23.56380081	24.02750015	22.88019943	22.30170059	20.1868	23.58690071
	1.282703031	0.137900352	G5EF08;Q1RPT9	G5EF08;Q1RPT9	G5EF08_CAEEL;Q1RPT9_CAEEL	ncx-1	Na/Ca eXchangers	Color2 [A=255, R=169, G=169, B=169]	1	4				calcium ion import across plasma membrane [GO:0098703];cell communication [GO:0007154];metal ion transport [GO:0030001];sodium ion transmembrane transport [GO:0035725]	axon [GO:0030424];integral component of plasma membrane [GO:0005887];membrane [GO:0016020];postsynapse [GO:0098794];sarcolemma [GO:0042383]	calcium:sodium antiporter activity [GO:0005432];calmodulin binding [GO:0005516];metal ion binding [GO:0046872]	Multi-pass membrane protein {ECO:0000256|ARBA:ARBA00004141}.;Multi-pass membrane protein {ECO:0000256|ARBA:ARBA00004651}. Membrane {ECO:0000256|ARBA:ARBA00004141};SUBCELLULAR LOCATION: Cell membrane {ECO:0000256|ARBA:ARBA00004651}	25.17950058	25.08539963	25.04430008	25.14100075	25.00200081	24.83849907	25.06909943	24.98900032
	0.053329657	-0.023849964	G5EF11	G5EF11	G5EF11_CAEEL	efl-1	E2F_TDP domain-containing protein	Color2 [A=255, R=169, G=169, B=169]	1	4				aging [GO:0007568];embryonic digestive tract morphogenesis [GO:0048557];negative regulation of DNA-binding transcription factor activity [GO:0043433];negative regulation of gene expression [GO:0010629];negative regulation of nucleic acid-templated transcription [GO:1903507];negative regulation of Ras protein signal transduction [GO:0046580];negative regulation of vulval development [GO:0040027];r…	DRM complex [GO:0070176];nucleus [GO:0005634];Rb-E2F complex [GO:0035189];RNA polymerase II transcription regulator complex [GO:0090575]	DNA-binding transcription factor activity, RNA polymerase II-specific [GO:0000981];protein C-terminus binding [GO:0008022];protein dimerization activity [GO:0046983];protein N-terminus binding [GO:0047485];RNA polymerase II cis-regulatory region sequence-specific DNA binding [GO:0000978];RNA polymerase II-specific DNA-binding transcription factor binding [GO:0061629]	SUBCELLULAR LOCATION: Nucleus {ECO:0000256|RuleBase:RU003796}.	20.34300041	20.54509926	20.49720001	20.0951004	20.47750092	20.69709969	20.20660019	20.19459915
	0.118078272	0.046949863	G5EF26	G5EF26	G5EF26_CAEEL	5N226	Alpha-2-MRAP_C domain-containing protein	Color2 [A=255, R=169, G=169, B=169]	1	4				regulation of receptor-mediated endocytosis [GO:0048259]	endomembrane system [GO:0012505];endoplasmic reticulum [GO:0005783]	heparin binding [GO:0008201];low-density lipoprotein particle receptor binding [GO:0050750];receptor antagonist activity [GO:0048019]		22.36989975	22.46509933	22.56620026	22.94409943	22.44000053	22.37249947	22.67569923	22.66930008
+	3.202140465	0.501674652	G5EF32	G5EF32;Q86S16	G5EF32_CAEEL	npa-1	Nematode Polyprotein Allergen related	Color2 [A=255, R=169, G=169, B=169]	1	4								27.77079964	27.80809975	27.87409973	27.75810051	27.16040039	27.20770073	27.35779953	27.47850037
	0.344233037	-0.098150253	G5EF37	G5EF37	G5EF37_CAEEL	pat-10	Paralysed Arrest at Two-fold	Color2 [A=255, R=169, G=169, B=169]	1	4				embryo development ending in birth or egg hatching [GO:0009792];muscle contraction [GO:0006936];skeletal muscle thin filament assembly [GO:0030240]	contractile fiber [GO:0043292]	calcium ion binding [GO:0005509];enzyme regulator activity [GO:0030234];structural constituent of muscle [GO:0008307];troponin I binding [GO:0031013]		27.83849907	27.8682003	27.72599983	27.39920044	27.65270042	27.92029953	27.8682003	27.7833004
	0.139973951	-0.027275085	G5EF48	G5EF48	FLD1_CAEEL	fld-1	TLC domain-containing protein fld-1	Color2 [A=255, R=169, G=169, B=169]	1	4			TISSUE SPECIFICITY: Ubiquitously expressed. {ECO:0000269|PubMed:30509349}.	lipid homeostasis [GO:0055088];membrane assembly [GO:0071709];phospholipid homeostasis [GO:0055091];plasma membrane organization [GO:0007009];regulation of membrane lipid distribution [GO:0097035]	integral component of membrane [GO:0016021];plasma membrane [GO:0005886]		Multi-pass membrane protein {ECO:0000255}.;SUBCELLULAR LOCATION: Cell membrane {ECO:0000269|PubMed:30509349}	23.44249916	23.55220032	23.5753994	23.72859955	23.55220032	23.65399933	23.69709969	23.50449944
	0.968464474	0.151800156	G5EF53	G5EF53	G5EF53_CAEEL	swsn-4	SWI/SNF nucleosome remodeling complex component	Color2 [A=255, R=169, G=169, B=169]	1	4				chromatin remodeling [GO:0006338];gonad development [GO:0008406];positive regulation of double-strand break repair [GO:2000781];positive regulation of transcription by RNA polymerase II [GO:0045944];regulation of G1/S transition of mitotic cell cycle [GO:2000045];regulation of mitotic metaphase/anaphase transition [GO:0030071];regulation of nucleotide-excision repair [GO:2000819]	nucleus [GO:0005634];SWI/SNF complex [GO:0016514]	ATP binding [GO:0005524];ATP-dependent activity, acting on DNA [GO:0008094];ATP-dependent chromatin remodeler activity [GO:0140658];DNA binding [GO:0003677];histone binding [GO:0042393]	SUBCELLULAR LOCATION: Nucleus {ECO:0000256|ARBA:ARBA00004123}.	23.0156002	23.16419983	23.20960045	23.35110092	23.04759979	22.99850082	22.9477005	23.13949966
+	1.429035436	-0.369775295	G5EF57	G5EF57	G5EF57_CAEEL	CELE_Y106G6A.4	BAR domain-containing protein	Color2 [A=255, R=169, G=169, B=169]	1	4								21.4272995	21.64529991	21.23609924	21.22430038	21.46260071	21.84609985	21.83069992	21.87269974
	0.505875739	0.367975235	G5EF58	G5EF58	G5EF58_CAEEL	ipla-7	PNPLA domain-containing protein	Color2 [A=255, R=169, G=169, B=169]	1	4				lipid catabolic process [GO:0016042];positive regulation of ceramide biosynthetic process [GO:2000304]	mitochondrion [GO:0005739]	calcium-independent phospholipase A2 activity [GO:0047499];palmitoyl-CoA hydrolase activity [GO:0016290]		23.70770073	23.73889923	23.8288002	24.05260086	23.67569923	22.54750061	23.56380081	24.06909943
+	1.811840888	0.355599403	G5EF60	G5EF60	STIM1_CAEEL	stim-1	Stromal interaction molecule 1	Color2 [A=255, R=169, G=169, B=169]	1	4			TISSUE SPECIFICITY: Coexpressed with orai-1 in spermatheca, gonad sheath cells and intestine. Also detected in neurons in the head and in the uterine epithelial cells. Heterogeneously expressed in the intestine with strong presence in the anterior and posterior intestine and weaker in the midsection. {ECO:0000269|PubMed:16966474, ECO:0000269|PubMed:17218360}.	activation of store-operated calcium channel activity [GO:0032237];cellular calcium ion homeostasis [GO:0006874];ovulation [GO:0030728];positive regulation of engulfment of apoptotic cell [GO:1901076];positive regulation of smooth muscle contraction [GO:0045987];positive regulation of store-operated calcium channel activity [GO:1901341];reproduction [GO:0000003];store-operated calcium entry [GO:0…	cytoplasm [GO:0005737];dendrite [GO:0030425];endoplasmic reticulum [GO:0005783];integral component of membrane [GO:0016021];intracellular organelle [GO:0043229];neuronal cell body [GO:0043025];plasma membrane [GO:0005886]	calcium channel activity [GO:0005262];calcium channel regulator activity [GO:0005246];calcium ion binding [GO:0005509];identical protein binding [GO:0042802]	Single-pass type I membrane protein {ECO:0000269|PubMed:16966474, ECO:0000269|PubMed:17218360}. Note=Localizes to intracellular puncta in the anterior intestine and reticular structure in the posterior intestine. {ECO:0000269|PubMed:16966474, ECO:0000269|PubMed:17218360}.;SUBCELLULAR LOCATION: Membrane {ECO:0000269|PubMed:16966474, ECO:0000269|PubMed:17218360}	22.85950089	22.87459946	22.98819923	22.96899986	22.32390022	22.49230003	22.66710091	22.78560066
	0.186899029	0.018149376	G5EF61;Q86MD1	G5EF61;Q86MD1	G5EF61_CAEEL;Q86MD1_CAEEL	ndg-4	NRF domain-containing protein	Color2 [A=255, R=169, G=169, B=169]	1	4					integral component of membrane [GO:0016021]			23.67569923	23.63199997	23.74920082	23.75939941	23.68650055	23.66489983	23.64310074	23.74920082
	0.001780984	0.00055027	G5EF68	G5EF68	TAF5_CAEEL	taf-5	Transcription initiation factor TFIID subunit 5	Color2 [A=255, R=169, G=169, B=169]	1	4				embryo development ending in birth or egg hatching [GO:0009792];transcription by RNA polymerase II [GO:0006366];transcription initiation at RNA polymerase II promoter [GO:0006367]	nucleus [GO:0005634];transcription factor TFIID complex [GO:0005669]		SUBCELLULAR LOCATION: Nucleus {ECO:0000269|PubMed:12458202}.	22.28210068	22.40410042	22.50449944	22.20359993	22.23019981	22.19459915	22.47750092	22.4897995
	0.629578665	-0.081675053	G5EF77	G5EF77	G5EF77_CAEEL	sars-2	Serine--tRNA ligase	Color2 [A=255, R=169, G=169, B=169]	1	4				mitochondrial seryl-tRNA aminoacylation [GO:0070158];seryl-tRNA aminoacylation [GO:0006434]	mitochondrion [GO:0005739]	ATP binding [GO:0005524];serine-tRNA ligase activity [GO:0004828];tRNA binding [GO:0000049]		23.77960014	23.70770073	23.67569923	23.59830093	23.73889923	23.68650055	23.74920082	23.91340065
	0.476280363	-0.073899746	G5EF84	G5EF84	GIP2_CAEEL	gip-2	Gamma-tubulin interacting protein 2	Color2 [A=255, R=169, G=169, B=169]	1	4					adherens junction [GO:0005912];hemidesmosome [GO:0030056];microtubule [GO:0005874]		SUBCELLULAR LOCATION: Cell junction, hemidesmosome {ECO:0000269|PubMed:26586219}. Cell junction, adherens junction {ECO:0000269|PubMed:26586219}.	24.77960014	24.70240021	24.64859962	24.66489983	24.67029953	24.89039993	24.65399933	24.87639999
+	2.637380616	0.271174908	G5EF86	G5EF86	G5EF86_CAEEL	CELE_Y48G10A.1	S-formylglutathione hydrolase	Color2 [A=255, R=169, G=169, B=169]	1	4				formaldehyde catabolic process [GO:0046294]	cytosol [GO:0005829]	carboxylic ester hydrolase activity [GO:0052689];S-formylglutathione hydrolase activity [GO:0018738]	SUBCELLULAR LOCATION: Cytoplasm {ECO:0000256|RuleBase:RU363068}.	26.1814003	26.07719994	26.05050087	26.27319908	25.89500046	25.8288002	25.89970016	25.87409973
	0.834259009	0.1000247	G5EF87;H8ESF3	G5EF87;H8ESF3;H8ESF4;A0A3P6NNV9	G5EF87_CAEEL;H8ESF3_CAEEL	swsn-1	SANT domain-containing protein	Color2 [A=255, R=169, G=169, B=169]	1	4				chromatin remodeling [GO:0006338];determination of adult lifespan [GO:0008340];embryo development ending in birth or egg hatching [GO:0009792];gonad morphogenesis [GO:0035262];hermaphrodite genitalia development [GO:0040035];morphogenesis of an epithelium [GO:0002009];negative regulation of vulval development [GO:0040027];nematode larval development [GO:0002119];positive regulation of DNA-templat…	nBAF complex [GO:0071565];npBAF complex [GO:0071564];SWI/SNF complex [GO:0016514]	histone binding [GO:0042393];identical protein binding [GO:0042802]		24.31010056	24.45509911	24.41049957	24.58690071	24.35110092	24.28910065	24.35779953	24.36450005
	0.833525948	0.825275421	G5EF96	G5EF96	UNC40_CAEEL	unc-40	Netrin receptor unc-40	Color2 [A=255, R=169, G=169, B=169]	1	4				axon guidance [GO:0007411];axon midline choice point recognition [GO:0016199];cell projection morphogenesis [GO:0048858];cell-cell adhesion [GO:0098609];chemorepulsion of axon [GO:0061643];dendrite morphogenesis [GO:0048813];determination of left/right asymmetry in nervous system [GO:0035545];distal tip cell migration [GO:0097628];dorsal/ventral axon guidance [GO:0033563];gonad morphogenesis [GO:…	axonal growth cone [GO:0044295];cell projection membrane [GO:0031253];cell surface [GO:0009986];integral component of plasma membrane [GO:0005887];membrane [GO:0016020];plasma membrane [GO:0005886];receptor complex [GO:0043235]	netrin receptor activity [GO:0005042];protein domain specific binding [GO:0019904]	Single-pass type I membrane protein.;SUBCELLULAR LOCATION: Cell membrane	21.45260048	21.10149956	21.25930023	21.2989006	21.59609985	19.28380013	20.14369965	20.78759956
	1.241596806	0.210449219	G5EF97	G5EF97	G5EF97_CAEEL	sfa-1	Branchpoint-bridging protein	Color2 [A=255, R=169, G=169, B=169]	1	4				alternative mRNA splicing, via spliceosome [GO:0000380];regulation of mRNA splicing, via spliceosome [GO:0048024]	cytoplasm [GO:0005737];nucleus [GO:0005634];spliceosomal complex [GO:0005681]	enzyme binding [GO:0019899];mRNA binding [GO:0003729];pre-mRNA branch point binding [GO:0045131];zinc ion binding [GO:0008270]	SUBCELLULAR LOCATION: Nucleus {ECO:0000256|ARBA:ARBA00004123, ECO:0000256|RuleBase:RU367126}.	23.58690071	23.84799957	23.88579941	23.94059944	23.51650047	23.55220032	23.64310074	23.70770073
	1.39485261	0.247950077	G5EF99	G5EF99	G5EF99_CAEEL	CELE_ZK1128.7	SHSP domain-containing protein	Color2 [A=255, R=169, G=169, B=169]	1	4				protein refolding [GO:0042026];response to heat [GO:0009408]		unfolded protein binding [GO:0051082]		23.80929947	23.74920082	23.8288002	23.93160057	23.39100075	23.59830093	23.5284996	23.80929947
+	1.689047418	0.274799824	G5EFB2	F5GUB2;G5EFB2	G5EFB2_CAEEL	sulp-8	Anion transporter SULP-8a	Color2 [A=255, R=169, G=169, B=169]	1	4					basolateral plasma membrane [GO:0016323];integral component of plasma membrane [GO:0005887]	bicarbonate transmembrane transporter activity [GO:0015106];chloride transmembrane transporter activity [GO:0015108];oxalate transmembrane transporter activity [GO:0019531];secondary active sulfate transmembrane transporter activity [GO:0008271];sulfate transmembrane transporter activity [GO:0015116]	Multi-pass membrane protein {ECO:0000256|ARBA:ARBA00004141, ECO:0000256|RuleBase:RU362052}.;SUBCELLULAR LOCATION: Membrane {ECO:0000256|ARBA:ARBA00004141, ECO:0000256|RuleBase:RU362052}	22.80139923	22.82690048	22.8689003	22.82099915	22.76950073	22.6140995	22.37779999	22.45759964
	1.114097085	-0.208124161	G5EFB5	G5EFB5	G5EFB5_CAEEL	cpn-1	CPN-1	Color2 [A=255, R=169, G=169, B=169]	1	4					cytoskeleton [GO:0005856]			25.47999954	25.29260063	25.1984005	25.10950089	25.31699944	25.49230003	25.58119965	25.52249908
	0.572387266	0.315374851	G5EFB9	G5EFB9	G5EFB9_CAEEL	rilp-1	RILP (Rab7-Interacting Lysosomal Protein) homolog	Color2 [A=255, R=169, G=169, B=169]	1	4				cilium assembly [GO:0060271];protein transport [GO:0015031]	ciliary basal body [GO:0036064];cytoplasm [GO:0005737];integral component of membrane [GO:0016021]	protein dimerization activity [GO:0046983]		20.17040062	20.39620018	20.68000031	21.0291996	19.72960091	20.41699982	20.33209991	20.53560066
	0.244129605	0.020074844	G5EFC1	G5EFC1	G5EFC1_CAEEL	rab-8	RAB family	Color2 [A=255, R=169, G=169, B=169]	1	4				embryonic genitalia morphogenesis [GO:0030538];endocytic recycling [GO:0032456];Golgi vesicle fusion to target membrane [GO:0048210];negative regulation of 1-phosphatidyl-1D-myo-inositol 4,5-bisphosphate biosynthetic process [GO:1902647];positive regulation of establishment of protein localization [GO:1904951];protein localization to plasma membrane [GO:0072659];protein secretion [GO:0009306];reg…	apical cortex [GO:0045179];apical plasma membrane [GO:0016324];endosome [GO:0005768];endosome membrane [GO:0010008];intracellular membrane-bounded organelle [GO:0043231];plasma membrane [GO:0005886];recycling endosome membrane [GO:0055038];synaptic vesicle [GO:0008021];trans-Golgi network transport vesicle [GO:0030140];transport vesicle [GO:0030133]	ankyrin repeat binding [GO:0071532];GTP binding [GO:0005525];GTPase activating protein binding [GO:0032794];GTPase activity [GO:0003924]		25.1135006	25.14100075	25.1487999	25.19459915	25.05669975	25.1718998	25.10950089	25.17950058
	1.290390332	-0.094825268	G5EFC4	G5EFC4	G5EFC4_CAEEL	cdc-5l	Cell Division Cycle related	Color2 [A=255, R=169, G=169, B=169]	1	4				cell division [GO:0051301];mRNA splicing, via spliceosome [GO:0000398];regulation of transcription by RNA polymerase II [GO:0006357]	Prp19 complex [GO:0000974];spliceosomal complex [GO:0005681]	DNA-binding transcription factor activity, RNA polymerase II-specific [GO:0000981];RNA polymerase II transcription regulatory region sequence-specific DNA binding [GO:0000977]		24.19459915	24.22430038	24.25349998	24.22430038	24.28210068	24.25349998	24.42340088	24.31699944
	2.551259269	-0.177249432	G5EFC8	G5EFC8	G5EFC8_CAEEL	dap-3	Mammalian cell Death Associated Protein related	Color2 [A=255, R=169, G=169, B=169]	1	4				apoptotic process [GO:0006915]	mitochondrial small ribosomal subunit [GO:0005763]	structural constituent of ribosome [GO:0003735]	SUBCELLULAR LOCATION: Mitochondrion {ECO:0000256|ARBA:ARBA00004173}.	26.67300034	26.65950012	26.64579964	26.58979988	26.75169945	26.83849907	26.78949928	26.8973999
	0.907015121	0.122600555	G5EFD4	G5EFD4	HMT1_CAEEL	hmt-1	Heavy metal tolerance factor 1	Color2 [A=255, R=169, G=169, B=169]	1	4			TISSUE SPECIFICITY: Expressed in coelomocytes, as well as in head and tail neurons, and in the intestinal cells. {ECO:0000269|PubMed:15840570}.	cadmium ion transmembrane transport [GO:0070574];cellular detoxification of cadmium ion [GO:0098849];detoxification of cadmium ion [GO:0071585];detoxification of copper ion [GO:0010273];heme transport [GO:0015886];response to cadmium ion [GO:0046686];transmembrane transport [GO:0055085]	early endosome [GO:0005769];integral component of membrane [GO:0016021];late endosome [GO:0005770];recycling endosome [GO:0055037];vacuolar membrane [GO:0005774]	ABC-type heme transporter activity [GO:0015439];ATP binding [GO:0005524];ATPase-coupled transmembrane transporter activity [GO:0042626];cadmium ion transmembrane transporter activity [GO:0015086];heme binding [GO:0020037]	Multi-pass membrane protein {ECO:0000255}. Early endosome {ECO:0000269|PubMed:31053883}. Late endosome {ECO:0000269|PubMed:31053883}. Recycling endosome {ECO:0000269|PubMed:31053883}.;SUBCELLULAR LOCATION: Vacuole membrane {ECO:0000269|PubMed:15840570}	24.03590012	24.05260086	24.05260086	24.01049995	23.8288002	23.84799957	23.86700058	24.11739922
	0.279681391	0.02614975	G5EFD7	G5EFD7	G5EFD7_CAEEL	CELE_F46C5.9	WD_REPEATS_REGION domain-containing protein	Color2 [A=255, R=169, G=169, B=169]	1	4				endoplasmic reticulum unfolded protein response [GO:0030968]	endoplasmic reticulum [GO:0005783];integral component of membrane [GO:0016021]			24.31010056	24.25349998	24.24629974	24.20960045	24.14100075	24.25349998	24.22430038	24.29610062
	0.184802014	0.104525089	G5EFD8	G5EFD8	G5EFD8_CAEEL	dhhc-6	Palmitoyltransferase	Color2 [A=255, R=169, G=169, B=169]	1	4				peptidyl-L-cysteine S-palmitoylation [GO:0018230];protein targeting to membrane [GO:0006612]	endoplasmic reticulum [GO:0005783];Golgi apparatus [GO:0005794];integral component of membrane [GO:0016021]	protein-cysteine S-palmitoyltransferase activity [GO:0019706]		22.5333004	22.4375	22.7935009	22.6140995	21.98119926	22.33760071	22.72439957	22.91710091
	0.325899555	-0.065849781	G5EFE3	G5EFE3	G5EFE3_CAEEL	CELE_H03A11.2	NLPC_P60 domain-containing protein	Color2 [A=255, R=169, G=169, B=169]	1	4					cytoskeleton [GO:0005856]	microtubule binding [GO:0008017]		25.00620079	25.05669975	25.10549927	24.79949951	25.21699905	24.99329948	25.0189991	25.00200081
+	1.36527689	0.490249634	G5EFF1	G5EFF1;D4YW53	ASD2_CAEEL	asd-2	RNA-binding protein asd-2	Color2 [A=255, R=169, G=169, B=169]	1	4			TISSUE SPECIFICITY: Isoform b: Expressed in the hypodermis and pharyngeal muscles (PubMed:18230701). Isoform c: Expressed in body wall muscles and phayngeal muscles (PubMed:18230701, PubMed:23071450). {ECO:0000269|PubMed:18230701, ECO:0000269|PubMed:23071450}.	mRNA processing [GO:0006397];regulation of alternative mRNA splicing, via spliceosome [GO:0000381];regulation of mRNA splicing, via spliceosome [GO:0048024];RNA splicing [GO:0008380]	nucleus [GO:0005634];P granule [GO:0043186];ribonucleoprotein complex [GO:1990904]	mRNA binding [GO:0003729];pre-mRNA intronic binding [GO:0097157];single-stranded RNA binding [GO:0003727]	SUBCELLULAR LOCATION: Nucleus {ECO:0000269|PubMed:23071450}.	21.94949913	22.22139931	22.42469978	22.77759933	21.88019943	21.90239906	21.62759972	22.00200081
[truncated: 15,271 more rows]
