# Supplementary material for: HSF-1 promotes longevity through ubiquilin-1-dependent mitochondrial network remodelling
Source: Nat Commun. 2024 Nov 12;15:9797. doi: 10.1038/s41467-024-54136-x (PMC11557981; doi:10.1038/s41467-024-54136-x)
Supplement: Supplementary file 6 — Supplementary Data 4 [file 41467_2024_54136_MOESM6_ESM.csv]

Pathway enrichment analysis performed with G:profiler (KEGG) - The P value of the enrichment of a pathway was computed using a Fisher�s exact test
Enrichment analysis performed with Wormbase enrichment analysis uses a hypergeometric function to test a user-provided gene list for enrichment and corrected using the Benjamini-Hochberg step-up algorithm�(Angeles-Albores, D et al. BMC Bioinformatics (2016) & Albores, D et al. Micropublication:biology (2018)
In Enrichment analysis performed with Wormflux, the significance is based on the hypergeometric test performed using the hypergeom function in scipy package of Python 2.7 as published in Walker et al., Genetics (2021)
HSF-1OE VERSUS WILDTYPE - KEGG
	upregulated pathways
source	term_name	term_id	adjusted_p_value	negative_log10_of_adjusted_p_value	term_size	query_size	intersection_size	effective_domain_size	intersections
KEGG	Protein processing in endoplasmic reticulum	KEGG:04141	7.06E-05	4.151343806	121	202	25	2663	SKR-4,TRAP-3,4D656,C14B9.2,AAGR-4,DNJ-1,SEC-12,SKR-3,UNC-23,SEC-61.G,PDI-6,HSP-3,SEC-23,CNX-1,UBC-14,ILE-2,DAD-1,SEC-24.1,TRAP-4,PDI-1,C52E4.5,ENPL-1,PDI-3,PDI-2,ZK686.3
KEGG	Arginine and proline metabolism	KEGG:00330	0.002566658	2.590632027	26	202	9	2663	ARGK-1,PYCR-1,ALH-5,PHY-2,ALH-12,DPY-18,F46H5.3,GOT-1.2,ALH-13
KEGG	Metabolic pathways	KEGG:01100	0.006484929	2.18809477	884	202	91	2663	ANP-1,C01B4.6,C45E5.1,DGK-1,TYR-4,ACS-2,PDXK-1,ACOX-1.6,NDX-6,RML-3,ASNS-2,GBA-3,SPHK-1,FMO-4,COX-6C,C53D5.5,K07E1.1,PYCR-1,CHT-4,GST-39,TXDC-12.1,C05D11.5,GST-36,DAO-3,AAGR-4,C15B12.1,ALH-5,CDD-1,ACOX-1.2,NDUF-6,TAG-96,MBOA-2,FMO-3,C10C5.4,RML-4,F25B5.6,UGT-62,T05G5.5,CKB-2,M01F1.3,C05C8.7,CYSL-1,INOS-1,UGT-50,PLD-1,PHY-2,PFAS-1,ALDO-1,COQ-5,CTL-2,FAHD-1,LET-268,UNC-32,STDH-1,SMS-3,TDO-2,GYG-1,H…
KEGG	Phagosome	KEGG:04145	0.00847503	2.071858747	57	202	13	2663	TBB-6,TBB-4,BEN-1,CED-10,TBA-6,UNC-32,TBB-1,SEC-61.G,MEC-7,TBA-4,CNX-1,MEC-12,PAT-3
KEGG	Lysosome	KEGG:04142	0.044552494	1.351127981	101	202	17	2663	CPR-1,CPR-4,APM-3,GBA-3,TAG-196,CPZ-2,CTSA-4.2,CPR-9,CTSA-1.2,ASP-3,CPR-5,UNC-32,ASP-4,HAF-9,HAF-4,APM-1,PHO-14
	downregulated pathways
source	term_name	term_id	adjusted_p_value	negative_log10_of_adjusted_p_value	term_size	query_size	intersection_size	effective_domain_size	intersections
KEGG	DNA replication	KEGG:03030	2.24E-10	9.650007284	32	137	15	2663	RPA-2,POLA-1,DIV-1,PRI-2,MCM-4,LIG-1,RFC-2,RFC-1,MCM-6,MCM-3,MCM-7,MCM-5,MCM-2,PCN-1,RNH-2
KEGG	Nucleocytoplasmic transport	KEGG:03013	0.004237232	2.372917709	67	137	12	2663	SMG-2,NPP-10,NPP-22,XPO-3,DDX-19,NPP-9,MAG-1,NPP-2,IMB-1,XPO-2,NPP-25,SMG-4
KEGG	Proteasome	KEGG:03050	0.005176149	2.2859932	40	137	9	2663	C14C10.5,RPT-5,PAS-7,PAS-2,RPN-11,PBS-3,PAS-4,RPN-5,PBS-6
KEGG	Alanine, aspartate and glutamate metabolism	KEGG:00250	0.018790874	1.726053029	29	137	7	2663	DDO-3,GFAT-1,GOT-2.1,GLN-2,GFAT-2,GLN-6,GLN-5
KEGG	Arginine biosynthesis	KEGG:00220	0.025282692	1.59717669	15	137	5	2663	C10C5.3,GOT-2.1,GLN-2,GLN-6,GLN-5
KEGG	Mismatch repair	KEGG:03430	0.025282692	1.59717669	15	137	5	2663	RPA-2,LIG-1,RFC-2,RFC-1,PCN-1
HSF-1OE;UBQL-1(TM1574) VERSUS HSF-1OE
sample size too small for G:profiler
WORMBASE GENE ONTOLOGY ENRICHMENT ANALYSIS
Term	Expected	Observed	Enrichment Fold Change	P value	Q value
actin filament-based process�GO:0030029	0.56	4	7.2	0.00027	0.077
hcp-2	WBGene00001830	actin filament-based process GO:0030029	1
cas-1	WBGene00000294	actin filament-based process GO:0030029	1
crml-1	WBGene00010641	actin filament-based process GO:0030029	1
ani-1	WBGene00013038	actin filament-based process GO:0030029	1
WORMFLUX PATHWAY ENRICHMENT ANALYSIS
Level	Category	n_Genes	n_Hits	Enrichment score (n_Hits/n_Genes)	p_enrichment	p_depletion	Hits
LEVEL 4	FATTY ACID BIOSYNTHESIS OTHER	24	2	0.083	0.00096	1	acs-2;ppt-1
LEVEL 2	FATTY ACID BIOSYNTHESIS	42	2	0.048	0.003	1	acs-2;ppt-1
LEVEL 3	FATTY ACID BIOSYNTHESIS	42	2	0.048	0.003	1	acs-2;ppt-1
LEVEL 3	FATTY ACID DEGRADATION OTHER	8	1	0.12	0.018	1	acs-2
LEVEL 4	FATTY ACID DEGRADATION OTHER	8	1	0.12	0.018	1	acs-2
LEVEL 2	NICOTINATE AND NICOTINAMIDE METABOLISM	25	1	0.04	0.056	1	umps-1
LEVEL 3	NICOTINATE AND NICOTINAMIDE METABOLISM	25	1	0.04	0.056	1	umps-1
LEVEL 4	NICOTINATE AND NICOTINAMIDE METABOLISM	25	1	0.04	0.056	1	umps-1
LEVEL 2	PYRIMIDINE METABOLISM	42	1	0.024	0.093	1	umps-1
LEVEL 3	PYRIMIDINE METABOLISM	42	1	0.024	0.093	1	umps-1
LEVEL 4	PYRIMIDINE METABOLISM	42	1	0.024	0.093	1	umps-1
LEVEL 2	FATTY ACID DEGRADATION	57	1	0.018	0.13	0.99	acs-2
LEVEL 1	LIPIDS	293	2	0.0068	0.13	0.99	acs-2;ppt-1
LEVEL 1	NUCLEOTIDES	80	1	0.013	0.17	0.99	umps-1
LEVEL 1	COFACTORS AND VITAMINS	106	1	0.0094	0.22	0.98	umps-1
LEVEL 1	ONE CARBON CYCLE	28	0	0	1	0.94
LEVEL 2	LYSINE DEGRADATION	15	0	0	1	0.97
LEVEL 2	TYROSINE METABOLISM	24	0	0	1	0.95
LEVEL 2	RIBOFLAVIN METABOLISM	26	0	0	1	0.94
LEVEL 2	IRON METABOLISM	15	0	0	1	0.97
LEVEL 3	LYSINE DEGRADATION	15	0	0	1	0.97
LEVEL 3	TYROSINE METABOLISM	24	0	0	1	0.95
LEVEL 3	RIBOFLAVIN METABOLISM	26	0	0	1	0.94
LEVEL 3	ISOLEUCINE DEGRADATION	26	0	0	1	0.94
LEVEL 3	IRON METABOLISM	15	0	0	1	0.97
LEVEL 3	STARCH AND SUCROSE METABOLISM	28	0	0	1	0.94
LEVEL 3	LEUCINE DEGRADATION	15	0	0	1	0.97
LEVEL 4	LYSINE DEGRADATION	15	0	0	1	0.97
LEVEL 4	TYROSINE METABOLISM	24	0	0	1	0.95
LEVEL 4	RIBOFLAVIN METABOLISM	26	0	0	1	0.94
LEVEL 4	MUFA BIOSYNTHESIS	15	0	0	1	0.97
LEVEL 4	ISOLEUCINE DEGRADATION	26	0	0	1	0.94
LEVEL 4	IRON METABOLISM	15	0	0	1	0.97
LEVEL 4	LEUCINE DEGRADATION	15	0	0	1	0.97
LEVEL 4	STARCH AND SUCROSE METABOLISM	28	0	0	1	0.94
LEVEL 1	AMINO ACIDS	211	0	0	1	0.59
LEVEL 1	CARBOHYDRATES	202	0	0	1	0.6
LEVEL 1	REACTIVE OXYGEN SPECIES	36	0	0	1	0.92
LEVEL 1	ENERGY	139	0	0	1	0.71
LEVEL 2	CHITIN BIOSYNTHESIS	2	0	0	1	1
LEVEL 2	GLUTATHIONE METABOLISM	23	0	0	1	0.95
LEVEL 2	METHYLGLYOXAL DETOXIFICATION	7	0	0	1	0.98
LEVEL 2	PENTOSE PHOSPHATE PATHWAY	19	0	0	1	0.96
LEVEL 2	PORPHYRIN METABOLISM	3	0	0	1	0.99
LEVEL 2	ELECTRON TRANSFER FLAVOPROTEIN	3	0	0	1	0.99
LEVEL 2	ROS METABOLISM	13	0	0	1	0.97
LEVEL 2	VITAMIN B12 METABOLISM	3	0	0	1	0.99
LEVEL 2	VITAMIN B6 METABOLISM	2	0	0	1	1
LEVEL 2	ETHER LIPID METABOLISM	30	0	0	1	0.93
LEVEL 2	ARG AND PRO METABOLISM	33	0	0	1	0.93
LEVEL 2	GLY, SER AND THR METABOLISM	33	0	0	1	0.93
LEVEL 2	TRYPTOPHAN DEGRADATION	22	0	0	1	0.95
LEVEL 2	CYS AND MET METABOLISM	51	0	0	1	0.89
LEVEL 2	VITAMIN B12 ENZYME	3	0	0	1	0.99
LEVEL 2	SELENOCOMPOUND METABOLISM	20	0	0	1	0.95
LEVEL 2	PHENYLALANINE DEGRADATION	11	0	0	1	0.97
LEVEL 2	STEROID METABOLISM	35	0	0	1	0.92
LEVEL 2	GLYCEROPHOSPHOLIPID METABOLISM	96	0	0	1	0.8
LEVEL 2	SPHINGOLIPID METABOLISM	45	0	0	1	0.9
LEVEL 2	MET/SAM CYCLE	13	0	0	1	0.97
LEVEL 2	VACUOLAR ATP-ASE	20	0	0	1	0.95
LEVEL 2	CHITIN DEGRADATION	34	0	0	1	0.92
LEVEL 2	INOSITOL PHOSPHATE METABOLISM	35	0	0	1	0.92
LEVEL 2	SHORT CHAIN FATTY ACID DEGRADATION	21	0	0	1	0.95
LEVEL 2	OTHER	167	0	0	1	0.66
LEVEL 2	PURINE METABOLISM	55	0	0	1	0.88
LEVEL 2	UBIQUINONE METABOLISM	11	0	0	1	0.97
LEVEL 2	BRANCHED-CHAIN AMINO ACID DEGRADATION	37	0	0	1	0.92
LEVEL 2	TAURINE AND HYPOTAURINE METABOLISM	7	0	0	1	0.98
LEVEL 2	TRICARBOXYLIC ACID CYCLE	30	0	0	1	0.93
LEVEL 3	CHITIN BIOSYNTHESIS	2	0	0	1	1
LEVEL 3	GLUTATHIONE METABOLISM	23	0	0	1	0.95
LEVEL 3	ASPARTATE/ASPARAGINE METABOLISM	13	0	0	1	0.97
LEVEL 3	STEROID METABOLISM OTHER	2	0	0	1	1
LEVEL 3	PENTOSE PHOSPHATE PATHWAY	19	0	0	1	0.96
LEVEL 3	PORPHYRIN METABOLISM	3	0	0	1	0.99
LEVEL 3	PYRUVATE METABOLISM	13	0	0	1	0.97
LEVEL 3	ROS METABOLISM	13	0	0	1	0.97
LEVEL 3	VITAMIN B12 METABOLISM	3	0	0	1	0.99
LEVEL 3	MET/SAM CYCLE	13	0	0	1	0.97
LEVEL 3	METHIONINE METABOLISM	13	0	0	1	0.97
LEVEL 3	ETHER LIPID METABOLISM	30	0	0	1	0.93
LEVEL 3	VITAMIN B12 ENZYME	3	0	0	1	0.99
LEVEL 3	FRUCTOSE AND MANNOSE METABOLISM	19	0	0	1	0.96
LEVEL 3	TRYPTOPHAN DEGRADATION	22	0	0	1	0.95
LEVEL 3	GLYCINE AND THREONINE METABOLISM	20	0	0	1	0.95
LEVEL 3	ELECTRON TRANSFER FLAVOPROTEIN	3	0	0	1	0.99
LEVEL 3	ETC-COMPLEX III	13	0	0	1	0.97
LEVEL 3	SELENOCOMPOUND METABOLISM	20	0	0	1	0.95
LEVEL 3	BIOSYNTHESIS OF BILE ACID-LIKE MOLECULES	33	0	0	1	0.93
LEVEL 3	ARGININE METABOLISM	23	0	0	1	0.95
LEVEL 3	N-GLYCAN BIOSYNTHESIS	37	0	0	1	0.92
LEVEL 3	ETC-COMPLEX IV	14	0	0	1	0.97
LEVEL 3	PROLINE METABOLISM	14	0	0	1	0.97
LEVEL 3	ETC-COMPLEX I	40	0	0	1	0.91
LEVEL 3	PHENYLALANINE DEGRADATION	11	0	0	1	0.97
LEVEL 3	SPHINGOLIPID METABOLISM	45	0	0	1	0.9
LEVEL 3	METHYLGLYOXAL DETOXIFICATION	7	0	0	1	0.98
LEVEL 3	PURINE METABOLISM	55	0	0	1	0.88
LEVEL 3	VACUOLAR ATP-ASE	20	0	0	1	0.95
LEVEL 3	PROPIONATE DEGRADATION	21	0	0	1	0.95
LEVEL 3	CHITIN DEGRADATION	34	0	0	1	0.92
LEVEL 3	TAURINE AND HYPOTAURINE METABOLISM	7	0	0	1	0.98
LEVEL 3	MITOCHONDRIAL FATTY ACID DEGRADATION	37	0	0	1	0.92
LEVEL 3	VITAMIN B6 METABOLISM	2	0	0	1	1
LEVEL 3	INOSITOL PHOSPHATE METABOLISM	35	0	0	1	0.92
LEVEL 3	OTHER	167	0	0	1	0.66
LEVEL 3	GLUTAMATE/GLUTAMINE METABOLISM	21	0	0	1	0.95
LEVEL 3	UBIQUINONE METABOLISM	11	0	0	1	0.97
LEVEL 3	TRICARBOXYLIC ACID CYCLE	30	0	0	1	0.93
LEVEL 3	GLYCEROPHOSPHOLIPID METABOLISM	96	0	0	1	0.8
LEVEL 4	CHITIN BIOSYNTHESIS	2	0	0	1	1
LEVEL 4	GLUTATHIONE METABOLISM	23	0	0	1	0.95
LEVEL 4	ASPARTATE/ASPARAGINE METABOLISM	13	0	0	1	0.97
LEVEL 4	STEROID METABOLISM OTHER	2	0	0	1	1
LEVEL 4	SPHINGOLIPID METABOLISM	45	0	0	1	0.9
LEVEL 4	VITAMIN B12 ENZYME	3	0	0	1	0.99
LEVEL 4	PENTOSE PHOSPHATE PATHWAY	19	0	0	1	0.96
LEVEL 4	METHYLGLYOXAL DETOXIFICATION	7	0	0	1	0.98
LEVEL 4	PORPHYRIN METABOLISM	3	0	0	1	0.99
LEVEL 4	METHIONINE SALVAGE	13	0	0	1	0.97
LEVEL 4	ELECTRON TRANSFER FLAVOPROTEIN	3	0	0	1	0.99
LEVEL 4	ROS METABOLISM	13	0	0	1	0.97
LEVEL 4	PROPIONATE DEGRADATION CANONICAL	4	0	0	1	0.99
LEVEL 4	MET/SAM CYCLE	13	0	0	1	0.97
LEVEL 4	ETHER LIPID METABOLISM	30	0	0	1	0.93
LEVEL 4	VITAMIN B12 METABOLISM	3	0	0	1	0.99
LEVEL 4	FRUCTOSE AND MANNOSE METABOLISM	19	0	0	1	0.96
LEVEL 4	TRYPTOPHAN DEGRADATION	22	0	0	1	0.95
LEVEL 4	PYRUVATE METABOLISM	13	0	0	1	0.97
LEVEL 4	ETC-COMPLEX III	13	0	0	1	0.97
LEVEL 4	SELENOCOMPOUND METABOLISM	20	0	0	1	0.95
LEVEL 4	BIOSYNTHESIS OF BILE ACID-LIKE MOLECULES	33	0	0	1	0.93
LEVEL 4	ARGININE METABOLISM	23	0	0	1	0.95
LEVEL 4	N-GLYCAN BIOSYNTHESIS	37	0	0	1	0.92
LEVEL 4	ETC-COMPLEX IV	14	0	0	1	0.97
LEVEL 4	OTHER	167	0	0	1	0.66
LEVEL 4	PROLINE METABOLISM	14	0	0	1	0.97
LEVEL 4	ETC-COMPLEX I	40	0	0	1	0.91
LEVEL 4	PHENYLALANINE DEGRADATION	11	0	0	1	0.97
LEVEL 4	MITOCHONDRIAL FATTY ACID DEGRADATION	37	0	0	1	0.92
LEVEL 4	PURINE METABOLISM	55	0	0	1	0.88
LEVEL 4	VACUOLAR ATP-ASE	20	0	0	1	0.95
LEVEL 4	CHITIN DEGRADATION	34	0	0	1	0.92
LEVEL 4	GLYCINE AND THREONINE METABOLISM OTHER	20	0	0	1	0.95
LEVEL 4	TAURINE AND HYPOTAURINE METABOLISM	7	0	0	1	0.98
LEVEL 4	INOSITOL PHOSPHATE METABOLISM	35	0	0	1	0.92
LEVEL 4	VITAMIN B6 METABOLISM	2	0	0	1	1
LEVEL 4	GLUTAMATE/GLUTAMINE METABOLISM	21	0	0	1	0.95
LEVEL 4	UBIQUINONE METABOLISM	11	0	0	1	0.97
LEVEL 4	TRICARBOXYLIC ACID CYCLE	30	0	0	1	0.93
LEVEL 4	GLYCEROPHOSPHOLIPID METABOLISM	96	0	0	1	0.8
LEVEL 1	OTHER	466	0	0	1	0.27
LEVEL 1	OTHER AMINO ACIDS	27	0	0	1	0.94
LEVEL 2	PENTOSE AND GLUCURONATE INTERCONVERSIONS	10	0	0	1	0.98
LEVEL 2	RETINOL METABOLISM	12	0	0	1	0.97
LEVEL 2	SUGARS	86	0	0	1	0.82
LEVEL 2	GUANYLATE CYCLASE	27	0	0	1	0.94
LEVEL 2	HISTIDINE DEGRADATION	9	0	0	1	0.98
LEVEL 2	KETONE BODY METABOLISM	18	0	0	1	0.96
LEVEL 2	UGT ENZYME	67	0	0	1	0.85
LEVEL 2	ORGANIC ACIDS	18	0	0	1	0.96
LEVEL 2	GLYCOLYSIS/GLUCONEOGENESIS	44	0	0	1	0.9
LEVEL 2	GLYCEROLIPID METABOLISM	39	0	0	1	0.91
LEVEL 2	ALA, ASP/ASN AND GLU/GLN METABOLISM	39	0	0	1	0.91
LEVEL 2	AMINOACYL-TRNA BIOSYNTHESIS	39	0	0	1	0.91
LEVEL 2	ELECTRON TRANSPORT CHAIN	88	0	0	1	0.81
LEVEL 2	SULFUR METABOLISM	25	0	0	1	0.94
LEVEL 2	PANTOTHENATE AND COA BIOSYNTHESIS	6	0	0	1	0.99
LEVEL 2	AMINO SUGAR AND NUCLEOTIDE SUGAR METABOLISM	60	0	0	1	0.87
LEVEL 2	FOLATE CYCLE	17	0	0	1	0.96
LEVEL 2	ASCAROSIDE BIOSYNTHESIS	12	0	0	1	0.97
LEVEL 2	MEVALONATE METABOLISM	8	0	0	1	0.98
LEVEL 2	FOLATE BIOSYNTHESIS	8	0	0	1	0.98
LEVEL 2	COLLAGEN BIOSYNTHESIS	18	0	0	1	0.96
LEVEL 2	MOLYBDENUM COFACTOR BIOSYNTHESIS	9	0	0	1	0.98
LEVEL 3	ALANINE METABOLISM	12	0	0	1	0.97
LEVEL 3	PENTOSE AND GLUCURONATE INTERCONVERSIONS	10	0	0	1	0.98
LEVEL 3	RETINOL METABOLISM	12	0	0	1	0.97
LEVEL 3	GUANYLATE CYCLASE	27	0	0	1	0.94
LEVEL 3	HISTIDINE DEGRADATION	9	0	0	1	0.98
LEVEL 3	KETONE BODY METABOLISM	18	0	0	1	0.96
LEVEL 3	UGT ENZYME	67	0	0	1	0.85
LEVEL 3	AMINOACYL-TRNA BIOSYNTHESIS	39	0	0	1	0.91
LEVEL 3	CYSTEINE METABOLISM	38	0	0	1	0.92
LEVEL 3	AMINO SUGAR AND NUCLEOTIDE SUGAR METABOLISM	60	0	0	1	0.87
LEVEL 3	GLYCOLYSIS/GLUCONEOGENESIS	44	0	0	1	0.9
LEVEL 3	ETC-COMPLEX II	5	0	0	1	0.99
LEVEL 3	GLYCEROLIPID METABOLISM	39	0	0	1	0.91
LEVEL 3	MEVALONATE METABOLISM	8	0	0	1	0.98
LEVEL 3	SULFUR METABOLISM	25	0	0	1	0.94
LEVEL 3	PEROXISOMAL FATTY ACID DEGRADATION	12	0	0	1	0.97
LEVEL 3	FOLATE CYCLE	17	0	0	1	0.96
LEVEL 3	SERINE METABOLISM	17	0	0	1	0.96
LEVEL 3	GALACTOSE METABOLISM	10	0	0	1	0.98
LEVEL 3	ETC-COMPLEX V	18	0	0	1	0.96
LEVEL 3	VALINE DEGRADATION	29	0	0	1	0.93
LEVEL 3	GLYOXYLATE AND DICARBOXYLATE METABOLISM	5	0	0	1	0.99
LEVEL 3	ASCAROSIDE BIOSYNTHESIS	12	0	0	1	0.97
LEVEL 3	PANTOTHENATE AND COA BIOSYNTHESIS	6	0	0	1	0.99
LEVEL 3	FOLATE BIOSYNTHESIS	8	0	0	1	0.98
LEVEL 3	COLLAGEN BIOSYNTHESIS	18	0	0	1	0.96
LEVEL 3	MOLYBDENUM COFACTOR BIOSYNTHESIS	9	0	0	1	0.98
LEVEL 4	ALANINE METABOLISM	12	0	0	1	0.97
LEVEL 4	PENTOSE AND GLUCURONATE INTERCONVERSIONS	10	0	0	1	0.98
LEVEL 4	GUANYLATE CYCLASE	27	0	0	1	0.94
LEVEL 4	RETINOL METABOLISM	12	0	0	1	0.97
LEVEL 4	GALACTOSE METABOLISM	10	0	0	1	0.98
LEVEL 4	HISTIDINE DEGRADATION	9	0	0	1	0.98
LEVEL 4	KETONE BODY METABOLISM	18	0	0	1	0.96
LEVEL 4	UGT ENZYME	67	0	0	1	0.85
LEVEL 4	BCFA BIOSYNTHESIS	6	0	0	1	0.99
LEVEL 4	SERINE METABOLISM	17	0	0	1	0.96
LEVEL 4	CYSTEINE METABOLISM	38	0	0	1	0.92
LEVEL 4	GLYCINE CLEAVAGE SYSTEM	5	0	0	1	0.99
LEVEL 4	GLYCOLYSIS/GLUCONEOGENESIS	44	0	0	1	0.9
LEVEL 4	COLLAGEN BIOSYNTHESIS	18	0	0	1	0.96
LEVEL 4	VALINE DEGRADATION	29	0	0	1	0.93
LEVEL 4	GLYCEROLIPID METABOLISM	39	0	0	1	0.91
LEVEL 4	PROPIONATE DEGRADATION SHUNT	5	0	0	1	0.99
LEVEL 4	SULFUR METABOLISM	25	0	0	1	0.94
LEVEL 4	PUFA BIOSYNTHESIS	9	0	0	1	0.98
LEVEL 4	PEROXISOMAL FATTY ACID DEGRADATION	12	0	0	1	0.97
LEVEL 4	FOLATE CYCLE	17	0	0	1	0.96
LEVEL 4	AMINOACYL-TRNA BIOSYNTHESIS	39	0	0	1	0.91
LEVEL 4	PROPIONATE DEGRADATION OTHER	12	0	0	1	0.97
LEVEL 4	ETC-COMPLEX V	18	0	0	1	0.96
LEVEL 4	ETC-COMPLEX II	5	0	0	1	0.99
LEVEL 4	GLYOXYLATE AND DICARBOXYLATE METABOLISM	5	0	0	1	0.99
LEVEL 4	PANTOTHENATE AND COA BIOSYNTHESIS	6	0	0	1	0.99
LEVEL 4	AMINO SUGAR AND NUCLEOTIDE SUGAR METABOLISM	60	0	0	1	0.87
LEVEL 4	ASCAROSIDE BIOSYNTHESIS	12	0	0	1	0.97
LEVEL 4	FOLATE BIOSYNTHESIS	8	0	0	1	0.98
LEVEL 4	MOLYBDENUM COFACTOR BIOSYNTHESIS	9	0	0	1	0.98
LEVEL 4	MEVALONATE METABOLISM	8	0	0	1	0.98
UBQL-1(TM1574) VERSUS WILDTYPE
sample size too small for G:profiler
WORMBASE GENE ONTOLOGY ENRICHMENT ANALYSIS	No significantly enriched terms have been found.
WORMFLUX PATHWAY ENRICHMENT ANALYSIS
Level	Category	n_Genes	n_Hits	Enrichment score (n_Hits/n_Genes)	p_enrichment	p_depletion	Hits
LEVEL 2	ELECTRON TRANSPORT CHAIN	88	2	0.023	0.039	1	F29C4.2;nduo-5
LEVEL 2	ROS METABOLISM	13	1	0.077	0.049	1	sod-1
LEVEL 3	ROS METABOLISM	13	1	0.077	0.049	1	sod-1
LEVEL 4	ROS METABOLISM	13	1	0.077	0.049	1	sod-1
LEVEL 3	ETC-COMPLEX IV	14	1	0.071	0.052	1	F29C4.2
LEVEL 4	ETC-COMPLEX IV	14	1	0.071	0.052	1	F29C4.2
LEVEL 2	TYROSINE METABOLISM	24	1	0.042	0.089	1	tyr-4
LEVEL 3	TYROSINE METABOLISM	24	1	0.042	0.089	1	tyr-4
LEVEL 4	TYROSINE METABOLISM	24	1	0.042	0.089	1	tyr-4
LEVEL 1	ENERGY	139	2	0.014	0.09	0.99	F29C4.2;nduo-5
LEVEL 2	CHITIN DEGRADATION	34	1	0.029	0.12	0.99	cht-4
LEVEL 3	CHITIN DEGRADATION	34	1	0.029	0.12	0.99	cht-4
LEVEL 4	CHITIN DEGRADATION	34	1	0.029	0.12	0.99	cht-4
LEVEL 1	REACTIVE OXYGEN SPECIES	36	1	0.028	0.13	0.99	sod-1
LEVEL 3	ETC-COMPLEX I	40	1	0.025	0.14	0.99	nduo-5
LEVEL 4	ETC-COMPLEX I	40	1	0.025	0.14	0.99	nduo-5
LEVEL 2	AMINO SUGAR AND NUCLEOTIDE SUGAR METABOLISM	60	1	0.017	0.21	0.98	cht-4
LEVEL 3	AMINO SUGAR AND NUCLEOTIDE SUGAR METABOLISM	60	1	0.017	0.21	0.98	cht-4
LEVEL 4	AMINO SUGAR AND NUCLEOTIDE SUGAR METABOLISM	60	1	0.017	0.21	0.98	cht-4
LEVEL 1	CARBOHYDRATES	202	1	0.005	0.57	0.83	cht-4
LEVEL 1	AMINO ACIDS	211	1	0.0047	0.59	0.81	tyr-4
LEVEL 1	OTHER	466	1	0.0021	0.89	0.42	cht-4
LEVEL 2	GLYCEROPHOSPHOLIPID METABOLISM	96	0	0	1	0.68
LEVEL 2	FOLATE CYCLE	17	0	0	1	0.94
LEVEL 2	PURINE METABOLISM	55	0	0	1	0.81
LEVEL 3	FOLATE CYCLE	17	0	0	1	0.94
LEVEL 3	SERINE METABOLISM	17	0	0	1	0.94
LEVEL 3	PURINE METABOLISM	55	0	0	1	0.81
LEVEL 3	GLYCEROPHOSPHOLIPID METABOLISM	96	0	0	1	0.68
LEVEL 4	SERINE METABOLISM	17	0	0	1	0.94
LEVEL 4	FOLATE CYCLE	17	0	0	1	0.94
LEVEL 4	PURINE METABOLISM	55	0	0	1	0.81
LEVEL 4	GLYCEROPHOSPHOLIPID METABOLISM	96	0	0	1	0.68
LEVEL 2	PYRIMIDINE METABOLISM	42	0	0	1	0.85
LEVEL 2	GLUTATHIONE METABOLISM	23	0	0	1	0.91
LEVEL 2	LYSINE DEGRADATION	15	0	0	1	0.94
LEVEL 2	KETONE BODY METABOLISM	18	0	0	1	0.93
LEVEL 2	ORGANIC ACIDS	18	0	0	1	0.93
LEVEL 2	PENTOSE PHOSPHATE PATHWAY	19	0	0	1	0.93
LEVEL 2	RIBOFLAVIN METABOLISM	26	0	0	1	0.9
LEVEL 2	FATTY ACID BIOSYNTHESIS	42	0	0	1	0.85
LEVEL 2	STEROID METABOLISM	35	0	0	1	0.87
LEVEL 2	PANTOTHENATE AND COA BIOSYNTHESIS	6	0	0	1	0.98
LEVEL 2	IRON METABOLISM	15	0	0	1	0.94
LEVEL 2	INOSITOL PHOSPHATE METABOLISM	35	0	0	1	0.87
LEVEL 2	COLLAGEN BIOSYNTHESIS	18	0	0	1	0.93
LEVEL 3	PYRIMIDINE METABOLISM	42	0	0	1	0.85
LEVEL 3	GLUTATHIONE METABOLISM	23	0	0	1	0.91
LEVEL 3	LYSINE DEGRADATION	15	0	0	1	0.94
LEVEL 3	KETONE BODY METABOLISM	18	0	0	1	0.93
LEVEL 3	PENTOSE PHOSPHATE PATHWAY	19	0	0	1	0.93
LEVEL 3	ETC-COMPLEX II	5	0	0	1	0.98
LEVEL 3	FRUCTOSE AND MANNOSE METABOLISM	19	0	0	1	0.93
LEVEL 3	RIBOFLAVIN METABOLISM	26	0	0	1	0.9
LEVEL 3	FATTY ACID BIOSYNTHESIS	42	0	0	1	0.85
LEVEL 3	ISOLEUCINE DEGRADATION	26	0	0	1	0.9
LEVEL 3	ETC-COMPLEX V	18	0	0	1	0.93
LEVEL 3	ARGININE METABOLISM	23	0	0	1	0.91
LEVEL 3	GLYOXYLATE AND DICARBOXYLATE METABOLISM	5	0	0	1	0.98
LEVEL 3	PANTOTHENATE AND COA BIOSYNTHESIS	6	0	0	1	0.98
LEVEL 3	IRON METABOLISM	15	0	0	1	0.94
LEVEL 3	INOSITOL PHOSPHATE METABOLISM	35	0	0	1	0.87
LEVEL 3	COLLAGEN BIOSYNTHESIS	18	0	0	1	0.93
LEVEL 3	LEUCINE DEGRADATION	15	0	0	1	0.94
LEVEL 4	GLUTATHIONE METABOLISM	23	0	0	1	0.91
LEVEL 4	LYSINE DEGRADATION	15	0	0	1	0.94
LEVEL 4	KETONE BODY METABOLISM	18	0	0	1	0.93
LEVEL 4	BCFA BIOSYNTHESIS	6	0	0	1	0.98
LEVEL 4	PENTOSE PHOSPHATE PATHWAY	19	0	0	1	0.93
LEVEL 4	GLYCINE CLEAVAGE SYSTEM	5	0	0	1	0.98
LEVEL 4	COLLAGEN BIOSYNTHESIS	18	0	0	1	0.93
LEVEL 4	PROPIONATE DEGRADATION SHUNT	5	0	0	1	0.98
LEVEL 4	PYRIMIDINE METABOLISM	42	0	0	1	0.85
LEVEL 4	FRUCTOSE AND MANNOSE METABOLISM	19	0	0	1	0.93
LEVEL 4	RIBOFLAVIN METABOLISM	26	0	0	1	0.9
LEVEL 4	MUFA BIOSYNTHESIS	15	0	0	1	0.94
LEVEL 4	ISOLEUCINE DEGRADATION	26	0	0	1	0.9
LEVEL 4	ETC-COMPLEX V	18	0	0	1	0.93
LEVEL 4	ARGININE METABOLISM	23	0	0	1	0.91
LEVEL 4	ETC-COMPLEX II	5	0	0	1	0.98
LEVEL 4	GLYOXYLATE AND DICARBOXYLATE METABOLISM	5	0	0	1	0.98
LEVEL 4	PANTOTHENATE AND COA BIOSYNTHESIS	6	0	0	1	0.98
LEVEL 4	IRON METABOLISM	15	0	0	1	0.94
LEVEL 4	LEUCINE DEGRADATION	15	0	0	1	0.94
LEVEL 4	INOSITOL PHOSPHATE METABOLISM	35	0	0	1	0.87
LEVEL 1	ONE CARBON CYCLE	28	0	0	1	0.9
LEVEL 1	NUCLEOTIDES	80	0	0	1	0.73
LEVEL 2	NICOTINATE AND NICOTINAMIDE METABOLISM	25	0	0	1	0.91
LEVEL 2	PENTOSE AND GLUCURONATE INTERCONVERSIONS	10	0	0	1	0.96
LEVEL 2	SUGARS	86	0	0	1	0.71
LEVEL 2	UGT ENZYME	67	0	0	1	0.77
LEVEL 2	FATTY ACID DEGRADATION	57	0	0	1	0.8
LEVEL 2	GLYCOLYSIS/GLUCONEOGENESIS	44	0	0	1	0.84
LEVEL 2	GLYCEROLIPID METABOLISM	39	0	0	1	0.86
LEVEL 2	TRYPTOPHAN DEGRADATION	22	0	0	1	0.92
LEVEL 2	ALA, ASP/ASN AND GLU/GLN METABOLISM	39	0	0	1	0.86
LEVEL 2	AMINOACYL-TRNA BIOSYNTHESIS	39	0	0	1	0.86
LEVEL 2	PHENYLALANINE DEGRADATION	11	0	0	1	0.96
LEVEL 2	SULFUR METABOLISM	25	0	0	1	0.91
LEVEL 2	SPHINGOLIPID METABOLISM	45	0	0	1	0.84
LEVEL 2	MET/SAM CYCLE	13	0	0	1	0.95
LEVEL 2	SHORT CHAIN FATTY ACID DEGRADATION	21	0	0	1	0.92
LEVEL 2	OTHER	167	0	0	1	0.5
LEVEL 2	UBIQUINONE METABOLISM	11	0	0	1	0.96
LEVEL 2	BRANCHED-CHAIN AMINO ACID DEGRADATION	37	0	0	1	0.87
LEVEL 3	NICOTINATE AND NICOTINAMIDE METABOLISM	25	0	0	1	0.91
LEVEL 3	PENTOSE AND GLUCURONATE INTERCONVERSIONS	10	0	0	1	0.96
LEVEL 3	ASPARTATE/ASPARAGINE METABOLISM	13	0	0	1	0.95
LEVEL 3	UGT ENZYME	67	0	0	1	0.77
LEVEL 3	AMINOACYL-TRNA BIOSYNTHESIS	39	0	0	1	0.86
LEVEL 3	PYRUVATE METABOLISM	13	0	0	1	0.95
LEVEL 3	MET/SAM CYCLE	13	0	0	1	0.95
LEVEL 3	GLYCOLYSIS/GLUCONEOGENESIS	44	0	0	1	0.84
LEVEL 3	METHIONINE METABOLISM	13	0	0	1	0.95
LEVEL 3	GLYCEROLIPID METABOLISM	39	0	0	1	0.86
LEVEL 3	SULFUR METABOLISM	25	0	0	1	0.91
LEVEL 3	TRYPTOPHAN DEGRADATION	22	0	0	1	0.92
LEVEL 3	GALACTOSE METABOLISM	10	0	0	1	0.96
LEVEL 3	ETC-COMPLEX III	13	0	0	1	0.95
LEVEL 3	N-GLYCAN BIOSYNTHESIS	37	0	0	1	0.87
LEVEL 3	VALINE DEGRADATION	29	0	0	1	0.89
LEVEL 3	PROLINE METABOLISM	14	0	0	1	0.95
LEVEL 3	PHENYLALANINE DEGRADATION	11	0	0	1	0.96
LEVEL 3	SPHINGOLIPID METABOLISM	45	0	0	1	0.84
LEVEL 3	PROPIONATE DEGRADATION	21	0	0	1	0.92
LEVEL 3	MITOCHONDRIAL FATTY ACID DEGRADATION	37	0	0	1	0.87
LEVEL 3	OTHER	167	0	0	1	0.5
LEVEL 3	GLUTAMATE/GLUTAMINE METABOLISM	21	0	0	1	0.92
LEVEL 3	UBIQUINONE METABOLISM	11	0	0	1	0.96
LEVEL 3	STARCH AND SUCROSE METABOLISM	28	0	0	1	0.9
LEVEL 4	NICOTINATE AND NICOTINAMIDE METABOLISM	25	0	0	1	0.91
LEVEL 4	PENTOSE AND GLUCURONATE INTERCONVERSIONS	10	0	0	1	0.96
LEVEL 4	GALACTOSE METABOLISM	10	0	0	1	0.96
LEVEL 4	ASPARTATE/ASPARAGINE METABOLISM	13	0	0	1	0.95
LEVEL 4	UGT ENZYME	67	0	0	1	0.77
LEVEL 4	SPHINGOLIPID METABOLISM	45	0	0	1	0.84
LEVEL 4	METHIONINE SALVAGE	13	0	0	1	0.95
LEVEL 4	PROPIONATE DEGRADATION CANONICAL	4	0	0	1	0.98
LEVEL 4	MET/SAM CYCLE	13	0	0	1	0.95
LEVEL 4	GLYCOLYSIS/GLUCONEOGENESIS	44	0	0	1	0.84
LEVEL 4	VALINE DEGRADATION	29	0	0	1	0.89
LEVEL 4	GLYCEROLIPID METABOLISM	39	0	0	1	0.86
LEVEL 4	SULFUR METABOLISM	25	0	0	1	0.91
LEVEL 4	TRYPTOPHAN DEGRADATION	22	0	0	1	0.92
LEVEL 4	FATTY ACID BIOSYNTHESIS OTHER	24	0	0	1	0.91
LEVEL 4	PYRUVATE METABOLISM	13	0	0	1	0.95
LEVEL 4	AMINOACYL-TRNA BIOSYNTHESIS	39	0	0	1	0.86
LEVEL 4	ETC-COMPLEX III	13	0	0	1	0.95
LEVEL 4	N-GLYCAN BIOSYNTHESIS	37	0	0	1	0.87
LEVEL 4	OTHER	167	0	0	1	0.5
LEVEL 4	PROLINE METABOLISM	14	0	0	1	0.95
LEVEL 4	PHENYLALANINE DEGRADATION	11	0	0	1	0.96
LEVEL 4	MITOCHONDRIAL FATTY ACID DEGRADATION	37	0	0	1	0.87
LEVEL 4	GLUTAMATE/GLUTAMINE METABOLISM	21	0	0	1	0.92
LEVEL 4	UBIQUINONE METABOLISM	11	0	0	1	0.96
LEVEL 4	STARCH AND SUCROSE METABOLISM	28	0	0	1	0.9
LEVEL 1	COFACTORS AND VITAMINS	106	0	0	1	0.65
LEVEL 1	LIPIDS	293	0	0	1	0.28
LEVEL 1	OTHER AMINO ACIDS	27	0	0	1	0.9
LEVEL 2	CHITIN BIOSYNTHESIS	2	0	0	1	0.99
LEVEL 2	RETINOL METABOLISM	12	0	0	1	0.95
LEVEL 2	GUANYLATE CYCLASE	27	0	0	1	0.9
LEVEL 2	HISTIDINE DEGRADATION	9	0	0	1	0.97
LEVEL 2	PORPHYRIN METABOLISM	3	0	0	1	0.99
LEVEL 2	ELECTRON TRANSFER FLAVOPROTEIN	3	0	0	1	0.99
LEVEL 2	VITAMIN B12 METABOLISM	3	0	0	1	0.99
LEVEL 2	VITAMIN B6 METABOLISM	2	0	0	1	0.99
LEVEL 2	ETHER LIPID METABOLISM	30	0	0	1	0.89
LEVEL 2	ARG AND PRO METABOLISM	33	0	0	1	0.88
LEVEL 2	GLY, SER AND THR METABOLISM	33	0	0	1	0.88
LEVEL 2	CYS AND MET METABOLISM	51	0	0	1	0.82
LEVEL 2	VITAMIN B12 ENZYME	3	0	0	1	0.99
LEVEL 2	SELENOCOMPOUND METABOLISM	20	0	0	1	0.93
LEVEL 2	VACUOLAR ATP-ASE	20	0	0	1	0.93
LEVEL 2	ASCAROSIDE BIOSYNTHESIS	12	0	0	1	0.95
LEVEL 2	MEVALONATE METABOLISM	8	0	0	1	0.97
LEVEL 2	FOLATE BIOSYNTHESIS	8	0	0	1	0.97
LEVEL 2	MOLYBDENUM COFACTOR BIOSYNTHESIS	9	0	0	1	0.97
LEVEL 2	TRICARBOXYLIC ACID CYCLE	30	0	0	1	0.89
LEVEL 3	ALANINE METABOLISM	12	0	0	1	0.95
LEVEL 3	CHITIN BIOSYNTHESIS	2	0	0	1	0.99
LEVEL 3	RETINOL METABOLISM	12	0	0	1	0.95
LEVEL 3	GUANYLATE CYCLASE	27	0	0	1	0.9
LEVEL 3	HISTIDINE DEGRADATION	9	0	0	1	0.97
LEVEL 3	STEROID METABOLISM OTHER	2	0	0	1	0.99
LEVEL 3	CYSTEINE METABOLISM	38	0	0	1	0.86
LEVEL 3	PORPHYRIN METABOLISM	3	0	0	1	0.99
LEVEL 3	VITAMIN B12 METABOLISM	3	0	0	1	0.99
LEVEL 3	ETHER LIPID METABOLISM	30	0	0	1	0.89
LEVEL 3	MEVALONATE METABOLISM	8	0	0	1	0.97
LEVEL 3	VITAMIN B12 ENZYME	3	0	0	1	0.99
LEVEL 3	PEROXISOMAL FATTY ACID DEGRADATION	12	0	0	1	0.95
LEVEL 3	GLYCINE AND THREONINE METABOLISM	20	0	0	1	0.93
LEVEL 3	ELECTRON TRANSFER FLAVOPROTEIN	3	0	0	1	0.99
LEVEL 3	SELENOCOMPOUND METABOLISM	20	0	0	1	0.93
LEVEL 3	BIOSYNTHESIS OF BILE ACID-LIKE MOLECULES	33	0	0	1	0.88
LEVEL 3	ASCAROSIDE BIOSYNTHESIS	12	0	0	1	0.95
LEVEL 3	VACUOLAR ATP-ASE	20	0	0	1	0.93
LEVEL 3	FATTY ACID DEGRADATION OTHER	8	0	0	1	0.97
LEVEL 3	FOLATE BIOSYNTHESIS	8	0	0	1	0.97
LEVEL 3	VITAMIN B6 METABOLISM	2	0	0	1	0.99
LEVEL 3	MOLYBDENUM COFACTOR BIOSYNTHESIS	9	0	0	1	0.97
LEVEL 3	TRICARBOXYLIC ACID CYCLE	30	0	0	1	0.89
LEVEL 4	ALANINE METABOLISM	12	0	0	1	0.95
LEVEL 4	CHITIN BIOSYNTHESIS	2	0	0	1	0.99
LEVEL 4	GUANYLATE CYCLASE	27	0	0	1	0.9
LEVEL 4	RETINOL METABOLISM	12	0	0	1	0.95
LEVEL 4	HISTIDINE DEGRADATION	9	0	0	1	0.97
LEVEL 4	STEROID METABOLISM OTHER	2	0	0	1	0.99
LEVEL 4	CYSTEINE METABOLISM	38	0	0	1	0.86
LEVEL 4	VITAMIN B12 ENZYME	3	0	0	1	0.99
LEVEL 4	PORPHYRIN METABOLISM	3	0	0	1	0.99
LEVEL 4	ELECTRON TRANSFER FLAVOPROTEIN	3	0	0	1	0.99
LEVEL 4	ETHER LIPID METABOLISM	30	0	0	1	0.89
LEVEL 4	VITAMIN B12 METABOLISM	3	0	0	1	0.99
LEVEL 4	PUFA BIOSYNTHESIS	9	0	0	1	0.97
LEVEL 4	PEROXISOMAL FATTY ACID DEGRADATION	12	0	0	1	0.95
LEVEL 4	PROPIONATE DEGRADATION OTHER	12	0	0	1	0.95
LEVEL 4	SELENOCOMPOUND METABOLISM	20	0	0	1	0.93
LEVEL 4	BIOSYNTHESIS OF BILE ACID-LIKE MOLECULES	33	0	0	1	0.88
LEVEL 4	VACUOLAR ATP-ASE	20	0	0	1	0.93
LEVEL 4	FATTY ACID DEGRADATION OTHER	8	0	0	1	0.97
LEVEL 4	ASCAROSIDE BIOSYNTHESIS	12	0	0	1	0.95
LEVEL 4	GLYCINE AND THREONINE METABOLISM OTHER	20	0	0	1	0.93
LEVEL 4	FOLATE BIOSYNTHESIS	8	0	0	1	0.97
LEVEL 4	VITAMIN B6 METABOLISM	2	0	0	1	0.99
LEVEL 4	MOLYBDENUM COFACTOR BIOSYNTHESIS	9	0	0	1	0.97
LEVEL 4	MEVALONATE METABOLISM	8	0	0	1	0.97
LEVEL 4	TRICARBOXYLIC ACID CYCLE	30	0	0	1	0.89
LEVEL 2	METHYLGLYOXAL DETOXIFICATION	7	0	0	1	0.97
LEVEL 2	TAURINE AND HYPOTAURINE METABOLISM	7	0	0	1	0.97
LEVEL 3	METHYLGLYOXAL DETOXIFICATION	7	0	0	1	0.97
LEVEL 3	TAURINE AND HYPOTAURINE METABOLISM	7	0	0	1	0.97
LEVEL 4	METHYLGLYOXAL DETOXIFICATION	7	0	0	1	0.97
LEVEL 4	TAURINE AND HYPOTAURINE METABOLISM	7	0	0	1	0.97
