# Supplementary material for: HSF-1 promotes longevity through ubiquilin-1-dependent mitochondrial network remodelling
Source: Nat Commun. 2024 Nov 12;15:9797. doi: 10.1038/s41467-024-54136-x (PMC11557981; doi:10.1038/s41467-024-54136-x)
Supplement: Supplementary file 7 — Supplementary Data 5 [file 41467_2024_54136_MOESM7_ESM.csv]

636 MITOPROTEINS
aars-1
aars-2
abhd-11.1
abhd-11.2
abtm-1
acaa-2
acdh-1
acdh-10
acdh-12
acdh-2
acdh-3
acdh-4
acdh-7
acdh-8
acds-10
acl-3
acl-6
aco-1
aco-2
acs-2
akap-1
alh-13
alh-6
alh-7
alh-8
alkb-7
amx-2
ant-1.1
ant-1.2
ant-1.3
ant-1.4
ard-1
asb-1
asb-2
asg-1
asg-2
atad-3
atp-1
atp-2
atp-3
atp-5
atp-6
B0250.5
B0272.3
B0334.4
B0334.5
bcat-1
bckd-1A
bckd-1B
bcs-1
BE0003N10.1
blos-1
C01G10.10
C02G6.2
C05C10.3
C08B6.8
C08F8.2
C09E9.1
C14C10.1
C16A3.5
C16C10.1
C16C8.18
C24A3.4
C24D10.6
C24G6.8
C26E6.12
C27H6.9
C28F5.4
C29E4.12
C30F12.2
C33F10.12
C34C12.8
C35B8.3
C35D10.17
C35D10.5
C37A2.6
C39B5.6
C45B2.6
C47E12.2
C47G2.3
C50F4.12
C53A5.17
C55B6.1
cchl-1
ced-3
cisd-1
cisd-3.1
cisd-3.2
clk-1
clpp-1
coa-1
coa-3
coa-5
coa-7
coq-2
coq-3
coq-4
coq-5
coq-6
coq-8
cox-10
cox-11
cox-15
cox-17
cox-18
cox-19
cox-4
cox-5A
cox-5B
cox-6A
cox-6B
cps-6
cpt-1
cpt-2
cri-3
crls-1
crn-1
ctb-1
ctc-1
ctc-2
ctc-3
cts-1
cyc-1
cyc-2.1
cyc-2.2
cyn-1
cyn-2
cyn-3
cyn-7
D2030.2
dap-3
dars-2
dbt-1
dct-1
ddl-3
ddp-1
decr-1.1
decr-1.2
decr-1.3
dhfr-1
dhgd-1
dhod-1
dhs-18
dhs-6
dif-1
djr-1.1
djr-1.2
dlat-1
dld-1
dlst-1
dnj-10
dnj-15
dnj-18
dnj-21
dnj-9
drp-1
dtmk-1
ears-2
eat-3
ech-1.1
ech-1.2
ech-5
ech-6
ech-7
emre-1
eral-1
ethe-1
F01F1.2
F01G4.6
F10G8.9
F11C1.1
F13G3.7
F15D3.6
F17E5.2
F20D6.11
F23C8.5
F25B4.7
F25B5.5
F25B5.6
F25H9.7
F27D4.1
F32D8.12
F37C4.6
F39H2.3
F42H10.2
F44E7.4
F45E12.5
F45G2.8
F45G2.9
F45H10.2
F46B6.4
F46B6.6
F52C9.3
F53A3.7
F54A3.5
F54C8.1
F54D5.7
F55A11.4
F56B3.11
F56C11.3
F57F4.1
F58A6.1
F58F12.1
fahd-1
fars-2
fis-1
fis-2
fndc-1
frh-1
fum-1
fzo-1
gars-1
gas-1
gbh-2
gcsh-1
gcsh-2
gcst-1
gdh-1
gfm-1
gldc-1
glna-1
glna-2
glrx-21
glrx-22
glrx-5
gop-3
got-2.1
got-2.2
gpdh-3
gro-1
gsr-1
gst-42
gst-43
gstk-1
gstk-2
gta-1
H43I07.1
hacd-1
hach-1
hadb-1
haf-1
har-1
hars-1
hmg-5
hoe-1
hphd-1
hpo-12
hpo-18
hpo-19
hpo-31
hsp-6
hsp-60
hsp-75
hxk-1
hxk-2
hxk-3
iars-2
icpp-55
idh-1
idh-2
idha-1
idhb-1
idhg-1
idhg-2
immp-1
immp-2
immt-1
immt-2
ipla-7
iscu-1
isp-1
ivd-1
K02D10.1
K02F3.2
K05C4.7
K07A1.10
K07A3.3
K07C5.3
K09E4.3
K11H12.1
K11H12.8
K11H3.3
K12H4.2
kars-1
kat-1
klp-6
kmo-1
kmo-2
lact-9
lars-2
let-630
let-721
let-754
letm-1
lias-1
lig-1
lipt-1
lmd-3
lonp-1
lpd-5
lpl-1
lrpr-1
M01E5.2
M04B2.4
mai-1
mai-2
mccc-1
mce-1
mcu-1
mdh-2
mecr-1
mel-32
men-1
metl-17
mev-1
mfn-1
micu-1
miga-1
miro-1
misc-1
mlcd-1
mma-1
mmaa-1
mmad-1
mmcm-1
mml-1
mpc-1
mpc-2
mppa-1
mppb-1
mpst-1
mpst-2
mpst-3
mpst-4
mpst-5
mpst-6
mpst-7
mrpl-10
mrpl-11
mrpl-12
mrpl-13
mrpl-15
mrpl-16
mrpl-17
mrpl-18
mrpl-19
mrpl-2
mrpl-21
mrpl-22
mrpl-23
mrpl-24
mrpl-28
mrpl-32
mrpl-34
mrpl-35
mrpl-36
mrpl-37
mrpl-38
mrpl-39
mrpl-40
mrpl-44
mrpl-45
mrpl-46
mrpl-47
mrpl-48
mrpl-49
mrpl-50
mrpl-51
mrpl-53
mrpl-54
mrpl-55
mrpl-9
mrps-10
mrps-11
mrps-12
mrps-14
mrps-16
mrps-17
mrps-18.C
mrps-18A
mrps-18B
mrps-18C
mrps-2
mrps-21
mrps-22
mrps-23
mrps-24
mrps-25
mrps-26
mrps-27
mrps-28
mrps-31
mrps-33
mrps-34
mrps-35
mrps-5
mrps-6
mrps-7
mrps-9
mrrf-1
mspn-1
mtch-1
mtcu-1
mtcu-2
mtg-1
mtp-18
mtrf-1L
mtss-1
mttu-1
mtx-1
mtx-2
mxl-2
nadk-1
nadk-2
nars-2
ncx-9
ndab-1
ndab-2
ndua-12
ndua-13
ndua-2
ndua-5
ndua-8
ndub-10
ndub-11
ndub-3
ndub-5
ndub-7
ndub-8
nduf-2.2
nduf-5
nduf-6
nduf-7
nduf-9
nduo-1
nduo-4
nduo-5
ndus-8
nduv-2
nfs-1
nfu-1
nnt-1
nsun-4
nuaf-1
nuaf-3
nuo-1
nuo-2
nuo-3
nuo-4
nuo-5
nuo-6
oatr-1
ogdh-1
ogdh-2
oxa-1
pars-2
pcca-1
pccb-1
pck-2
pde-2
pdha-1
pdhb-1
pdhk-2
pdp-1
pdpr-1
pgam-5
pgs-1
phb-1
phb-2
pif-1
pink-1
pod-2
polg-1
prdh-1
prdx-3
prdx-6
prx-10
psd-1
pyc-1
R02F2.9
R04F11.5
R07B7.10
R07E3.4
R07E4.3
R11F4.1
R144.13
R53.4
rad-8
rars-2
rgs-5
rmd-1
rmd-2
rmd-3
rmd-6
romo-1
rpom-1
sars-2
sco-1
scpl-4
sdha-1
sdha-2
sdhb-1
sdhd-1
sft-1
sfxn-1.1
sfxn-1.2
sfxn-1.3
sfxn-1.4
sfxn-1.5
sfxn-2
sfxn-5
sir-2.2
sir-2.3
slc-25A10
slc-25A18.1
slc-25A18.2
slc-25A26
slc-25A29
slc-25A32
slc-25A46
slc-30A9
sod-1
sod-2
sod-3
spg-7
sphk-1
sqrd-1
stl-1
suca-1
sucg-1
sucl-1
sucl-2
suox-1
sup-35
T02G5.7
T02H6.11
T05F1.8
T05H4.4
T07D3.9
T09B4.8
T09F3.2
T10F2.2
T18D3.9
T20B12.7
T20D3.5
T20D3.6
T22B7.7
T23B5.4
T25B9.1
T27E9.2
T28F3.5
taco-1
tag-307
tag-321
tfbm-1
timm-17B.1
timm-17B.2
timm-23
tin-10
tin-13
tin-44
tin-9.1
tin-9.2
tomm-20
tomm-22
tomm-40
tomm-7
trak-1
trmt-10C.1
trx-2
trxr-1
trxr-2
tsfm-1
tspo-1
tufm-1
twnk-1
tyms-1
ucr-1
ucr-2.1
ucr-2.2
ucr-2.3
ung-1
vdac-1
W02D3.12
W09D10.4
W09G3.7
wah-1
Y105E8A.11
Y106G6E.4
Y116A8C.27
Y116A8C.30
Y119D3B.14
Y17G9B.5
Y22D7AL.10
Y25C1A.13
Y37B11A.3
Y37E3.17
Y38F2AR.3
Y39A1A.21
Y39B6A.3
Y39B6A.34
Y41D4A.6
Y43C5B.3
Y44A6D.5
Y45F3A.9
Y45G12B.3
Y48A6B.9
Y50E8A.6
Y53F4B.14
Y53F4B.39
Y53G8AR.8
Y53G8B.1
Y54G11A.9
Y56A3A.22
Y57A10A.29
Y62E10A.6
Y66D12A.7
Y67D2.2
Y67H2A.7
Y69A2AR.18
Y70C5C.1
Y71F9B.2
Y73F8A.27
Y82E9BR.3
Y94A7B.11
Y9C9A.16
yars-2
ymel-1
ZK1010.2
ZK1128.1
ZK1236.1
ZK470.1
ZK616.2
ZK616.3
ZK673.2
ZK892.4
HSF-1 OE VERSUS WILDTYPE - MITOCHONDRIAL PROTEINS ALTERED
TOTAL PROTEINS HSF-1OE DATASET - 5330. 5330 PROTEINS COMPARED AGAINST 636 KNOWN MITOPROTEINS. 417 PROTEINS/5330 PROTEINS WERE MITOCHONDRIAL. OF THE 417 MITO PROTEINS, 66 ARE SIGNIFICANTLY ALTERED IN HSF-1OE.
Significant	(-)LOG10P-value	Difference(log2FC)	T: Genes	t:mitoprot	Symbol color	Symbol type	Symbol size	Show label	HSF_01	HSF_02	HSF_03	HSF_04	N2_01	N2_02	N2_03	N2_04
+	1.500780408	1.2760005	decr-1.1	MITO	Color2 [A=255, R=255, G=0, B=128]	9	4		20.37520027	20.90979958	20.96010017	20.77960014	18.36039925	19.24309921	19.9741993	20.34300041
	0.427965351	0.930250168	slc-25a26	MITO	Color2 [A=255, R=255, G=0, B=128]	9	4		22.51650047	22.53560066	22.23320007	22.05920029	18.53660011	22.35650063	22.5753994	22.15500069
+	0.984451396	0.897500515	acs-2	MITO	Color2 [A=255, R=255, G=0, B=128]	9	4		21.38570023	21.45260048	21.97769928	21.15810013	20.68059921	20.79739952	19.40889931	21.49720001
+	2.269977354	0.697874546	Y48A6B.9	MITO	Color2 [A=255, R=255, G=0, B=128]	9	4		23.47999954	23.36450005	23.47999954	23.65399933	22.86330032	22.4015007	22.77960014	23.14259911
+	1.999112365	0.681250095	sphk-1	MITO	Color2 [A=255, R=255, G=0, B=128]	9	4		19.63629913	19.92169952	19.92900085	20.0291996	19.24440002	18.8980999	19.0114994	19.6371994
+	3.28008103	0.54764986	sod-1	MITO	Color2 [A=255, R=255, G=0, B=128]	9	4		27.75169945	27.65950012	27.62509918	27.69309998	27.0189991	27.05050087	27.11149979	27.35779953
	0.461069761	0.526799679	sir-2.2	MITO	Color2 [A=255, R=255, G=0, B=128]	9	4		23.24769974	23.00880051	23.32390022	23.03249931	21.10140038	23.17650032	23.05590057	23.1718998
+	1.414343523	0.522125244	nduf-6	MITO	Color2 [A=255, R=255, G=0, B=128]	9	4		24.70770073	24.66489983	24.49230003	24.58690071	23.67569923	23.89500046	24.24629974	24.54630089
+	1.325960691	0.486149788	F25B5.6	MITO	Color2 [A=255, R=255, G=0, B=128]	9	4		23.84799957	23.74920082	24.08539963	24.19459915	23.28210068	23.25349998	23.42980003	23.96719933
	0.246385915	0.433899879	slc-30a9	MITO	Color2 [A=255, R=255, G=0, B=128]	9	4		22.39100075	20.97270012	18.99780083	20.31329918	20.46520042	20.0890007	19.96050072	20.42449951
	1.039181454	0.430400848	cox-11	MITO	Color2 [A=255, R=255, G=0, B=128]	9	4		22.33480072	21.8913002	22.0951004	22.56380081	22.11739922	21.42210007	21.64970016	21.9741993
+	2.17378996	0.405050755	glna-1	MITO	Color2 [A=255, R=255, G=0, B=128]	9	4		24.40410042	24.17950058	24.20960045	23.95840073	23.88579941	23.70770073	23.80929947	23.72859955
+	2.361924599	0.389674187	coq-5	MITO	Color2 [A=255, R=255, G=0, B=128]	9	4		24.84329987	24.94949913	25.0189991	25.2057991	24.51049995	24.58690071	24.64859962	24.71290016
+	2.386202391	0.376100063	fahd-1	MITO	Color2 [A=255, R=255, G=0, B=128]	9	4		24.21699905	24.20210075	24.16419983	24.24629974	23.72859955	23.71820068	23.80929947	24.06909943
	0.947737915	0.374574661	clk-1	MITO	Color2 [A=255, R=255, G=0, B=128]	9	4		23.03249931	22.85000038	22.50690079	23.18250084	22.71610069	22.46260071	22.74920082	22.14570045
+	1.984608426	0.37232542	mpst-3	MITO	Color2 [A=255, R=255, G=0, B=128]	9	4		23.33760071	23.25349998	23.22290039	23.44249916	23.11899948	22.78759956	22.79150009	23.06909943
	0.505875739	0.367975235	ipla-7	MITO	Color2 [A=255, R=255, G=0, B=128]	9	4		23.70770073	23.73889923	23.8288002	24.05260086	23.67569923	22.54750061	23.56380081	24.06909943
+	2.477776811	0.355275154	trxr-2	MITO	Color2 [A=255, R=255, G=0, B=128]	9	4		22.12689972	22.18560028	22.07229996	22.31559944	21.77960014	21.72649956	21.7954998	21.97769928
+	1.744987652	0.353099823	B0334.5	MITO	Color2 [A=255, R=255, G=0, B=128]	9	4		21.67140007	21.52129936	21.48740005	21.68429947	21.0156002	21.13949966	21.36450005	21.43239975
+	1.445102943	0.340024471	coa-1	MITO	Color2 [A=255, R=255, G=0, B=128]	9	4		23.45509911	23.46759987	23.45509911	23.59830093	23.44249916	22.85000038	23.14100075	23.18250084
	0.467110982	0.310650349	micu-1	MITO	Color2 [A=255, R=255, G=0, B=128]	9	4		20.2989006	20.72229958	20.59149933	19.66990089	19.68169975	20.13319969	19.73769951	20.48740005
	1.276590455	0.307374954	tin-10	MITO	Color2 [A=255, R=255, G=0, B=128]	9	4		23.6208992	23.59830093	23.56380081	23.67569923	23.28210068	23.0189991	23.29610062	23.63199997
	1.18429379	0.304525375	trxr-1	MITO	Color2 [A=255, R=255, G=0, B=128]	9	4		23.68650055	23.59830093	23.60960007	24.06909943	23.25349998	23.60960007	23.37779999	23.50449944
+	2.643356495	0.302424431	alh-7	MITO	Color2 [A=255, R=255, G=0, B=128]	9	4		25.7845993	25.77199936	25.77960014	25.81909943	25.53149986	25.36790085	25.41699982	25.62919998
+	1.686438533	0.290174484	cox-4	MITO	Color2 [A=255, R=255, G=0, B=128]	9	4		27.80809975	27.87409973	27.78949928	27.63199997	27.65270042	27.47850037	27.53149986	27.28030014
+	3.183816002	0.289474964	B0272.3	MITO	Color2 [A=255, R=255, G=0, B=128]	9	4		26.42499924	26.4314003	26.51499939	26.54920006	26.25169945	26.11739922	26.15460014	26.23900032
	1.226436352	0.269749641	gcsh-2	MITO	Color2 [A=255, R=255, G=0, B=128]	9	4		25.75429916	25.83359909	25.87879944	26.02330017	25.89970016	25.53149986	25.43939972	25.54039955
	1.622078171	0.268400192	tyms-1	MITO	Color2 [A=255, R=255, G=0, B=128]	9	4		23.88579941	23.80929947	23.88579941	23.92250061	23.8288002	23.44249916	23.65399933	23.50449944
+	2.12628015	0.262900352	acds-10	MITO	Color2 [A=255, R=255, G=0, B=128]	9	4		23.92250061	23.92250061	24.01049995	23.90430069	23.55220032	23.66489983	23.64310074	23.84799957
+	2.649839224	0.261724472	acdh-7	MITO	Color2 [A=255, R=255, G=0, B=128]	9	4		26.43939972	26.41539955	26.45669937	26.51799965	26.22249985	26.08539963	26.16810036	26.30660057
+	2.875183129	0.256225109	pck-2	MITO	Color2 [A=255, R=255, G=0, B=128]	9	4		29.0788002	29.12389946	29.2147007	29.14830017	28.89450073	28.81119919	28.85639954	28.97870064
	0.223501867	0.247400284	timm-17b.2	MITO	Color2 [A=255, R=255, G=0, B=128]	9	4		20.81130028	20.68000031	20.39620018	19.09869957	19.61450005	19.87509918	19.91550064	20.59149933
+	2.179460265	0.246749878	idh-2	MITO	Color2 [A=255, R=255, G=0, B=128]	9	4		25.79700089	25.7845993	25.7845993	25.88339996	25.50449944	25.45829964	25.58690071	25.71290016
	1.267146434	0.246424675	Y53F4B.39	MITO	Color2 [A=255, R=255, G=0, B=128]	9	4		24.04430008	23.94949913	23.96719933	24.0189991	23.55220032	23.73889923	23.67569923	24.02750015
	0.609482697	0.237924099	cox-6b	MITO	Color2 [A=255, R=255, G=0, B=128]	9	4		27.76449966	27.84449959	27.89159966	27.35779953	27.53890038	27.59690094	27.69980049	27.07110023
+	2.382566333	0.237650394	alh-13	MITO	Color2 [A=255, R=255, G=0, B=128]	9	4		26.33419991	26.40570068	26.4409008	26.43460083	26.12529945	26.10950089	26.12339973	26.30660057
	0.877286417	0.233399868	sdhd-1	MITO	Color2 [A=255, R=255, G=0, B=128]	9	4		25.46759987	25.31349945	25.23530006	24.87639999	25.12529945	24.98900032	24.93610001	24.90880013
	2.015664382	0.232974529	acdh-10	MITO	Color2 [A=255, R=255, G=0, B=128]	9	4		27.45509911	27.28910065	27.33239937	27.34939957	27.07110023	27.0401001	27.11149979	27.27140045
	1.305894002	0.218325138	K02D10.1	MITO	Color2 [A=255, R=255, G=0, B=128]	9	4		25.16419983	25.04430008	25.10149956	25.04840088	24.69709969	24.79949951	24.89500046	25.09350014
	0.684190645	0.218274117	atp-6	MITO	Color2 [A=255, R=255, G=0, B=128]	9	4		24.39749908	24.47999954	24.41049957	23.89500046	24.00200081	24.14100075	23.91340065	24.25349998
	0.611577426	0.205700874	hacd-1	MITO	Color2 [A=255, R=255, G=0, B=128]	9	4		24.64310074	24.28210068	24.10149956	24.22430038	24.36450005	24.0189991	23.85759926	24.18709946
	1.204187126	0.201200008	hxk-3	MITO	Color2 [A=255, R=255, G=0, B=128]	9	4		25.42980003	25.44879913	25.50449944	25.48310089	25.08939934	25.31010056	25.17569923	25.48620033
	1.743037685	0.199075222	dhfr-1	MITO	Color2 [A=255, R=255, G=0, B=128]	9	4		23.16880035	23.0189991	22.9864006	23.15649986	22.98819923	22.8404007	22.80340004	22.90239906
	1.172264915	0.196675301	mrrf-1	MITO	Color2 [A=255, R=255, G=0, B=128]	9	4		24.58690071	24.65950012	24.56380081	24.28210068	24.24629974	24.32390022	24.34440041	24.39100075
	0.442724227	0.190000534	ctb-1	MITO	Color2 [A=255, R=255, G=0, B=128]	9	4		25.98690033	25.89970016	26.0041008	26.01269913	26.01479912	25.8973999	25.22069931	26.01049995
	1.210204196	0.186675549	sfxn-1.5	MITO	Color2 [A=255, R=255, G=0, B=128]	9	4		24.52249908	24.58690071	24.60400009	24.55800056	24.19459915	24.45509911	24.31699944	24.55800056
	0.58284287	0.185074806	cox-6A	MITO	Color2 [A=255, R=255, G=0, B=128]	9	4		28.25799942	28.2670002	28.20299911	28.0557003	28.21699905	27.93160057	28.24900055	27.64579964
	0.925033032	0.178774357	suox-1	MITO	Color2 [A=255, R=255, G=0, B=128]	9	4		24.85759926	25.16040039	25.26429939	24.92709923	24.85280037	24.89500046	24.92250061	24.8239994
	1.934166687	0.176949978	idhg-2	MITO	Color2 [A=255, R=255, G=0, B=128]	9	4		24.55800056	24.58119965	24.59259987	24.48620033	24.37779999	24.26070023	24.40410042	24.46759987
	2.817591825	0.175850391	cpt-2	MITO	Color2 [A=255, R=255, G=0, B=128]	9	4		25.54920006	25.51650047	25.54920006	25.60680008	25.38769913	25.33069992	25.35110092	25.44879913
	2.080524387	0.175449848	pcca-1	MITO	Color2 [A=255, R=255, G=0, B=128]	9	4		27.71290016	27.63890076	27.71290016	27.79579926	27.53149986	27.48620033	27.50900078	27.63199997
	0.547625972	0.173474312	mrpl-18	MITO	Color2 [A=255, R=255, G=0, B=128]	9	4		23.50449944	23.65399933	23.56380081	23.63199997	23.74920082	23.39100075	23.05260086	23.46759987
	0.985026451	0.171999931	C45B2.6	MITO	Color2 [A=255, R=255, G=0, B=128]	9	4		21.54509926	21.46260071	21.56380081	21.26499939	21.36450005	21.33760071	21.11429977	21.33209991
	1.048046302	0.16934967	slc-25a10	MITO	Color2 [A=255, R=255, G=0, B=128]	9	4		26.15069962	25.97809982	26.02750015	26.12529945	26.00839996	25.85280037	25.71549988	26.02750015
	1.484458718	0.168050289	ZK1128.1	MITO	Color2 [A=255, R=255, G=0, B=128]	9	4		24.17950058	24.09350014	24.01049995	24.07719994	23.89500046	23.84799957	23.87639999	24.06909943
	1.816881369	0.161250114	cyn-3	MITO	Color2 [A=255, R=255, G=0, B=128]	9	4		28.06599998	28.0189991	28.00300026	27.99769974	27.75169945	27.82029915	27.92029953	27.9484005
	1.345491779	0.16032505	ech-6	MITO	Color2 [A=255, R=255, G=0, B=128]	9	4		29.92589951	29.92589951	29.94000053	29.99500084	29.82789993	29.70960045	29.66799927	29.94000053
	0.899729777	0.160224915	dtmk-1	MITO	Color2 [A=255, R=255, G=0, B=128]	9	4		26.39590073	26.45980072	26.51350021	26.73889923	26.33760071	26.29439926	26.31870079	26.51650047
	2.303965965	0.154850006	aco-1	MITO	Color2 [A=255, R=255, G=0, B=128]	9	4		28.60400009	28.61459923	28.66290092	28.66290092	28.56459999	28.40730095	28.47850037	28.47459984
	1.11434556	0.15280056	tomm-20	MITO	Color2 [A=255, R=255, G=0, B=128]	9	4		27.09140015	27.05050087	26.94280052	27.23530006	26.90880013	26.87409973	26.88579941	27.0401001
	1.174697804	0.151675224	kmo-1	MITO	Color2 [A=255, R=255, G=0, B=128]	9	4		23.56380081	23.63199997	23.80929947	23.76950073	23.46759987	23.50449944	23.63199997	23.56380081
	1.110106161	0.146024704	tin-13	MITO	Color2 [A=255, R=255, G=0, B=128]	9	4		25.93829918	26.0189991	25.95170021	25.94499969	25.75939941	25.76189995	25.73380089	26.01479912
	0.876678536	0.144350052	sfxn-5	MITO	Color2 [A=255, R=255, G=0, B=128]	9	4		22.66060066	22.72030067	22.73889923	22.92609978	22.75740051	22.65180016	22.4701004	22.58919907
	3.602103875	0.144099712	mrpl-54	MITO	Color2 [A=255, R=255, G=0, B=128]	9	4		24.10149956	24.12529945	24.12529945	24.10950089	24.00200081	23.94059944	24.00200081	23.94059944
	1.231410532	0.142699242	oatr-1	MITO	Color2 [A=255, R=255, G=0, B=128]	9	4		28.25349998	28.33239937	28.44729996	28.2670002	28.20770073	28.13610077	28.28910065	28.0965004
	0.379239347	0.142374992	mmaa-1	MITO	Color2 [A=255, R=255, G=0, B=128]	9	4		25.30310059	25.07719994	25.06500053	25.31699944	24.97599983	24.95840073	24.7845993	25.47380066
	0.982151173	0.140150547	rad-8	MITO	Color2 [A=255, R=255, G=0, B=128]	9	4		24.14100075	23.99329948	24.06089973	24.2317009	23.93160057	24.0189991	23.83849907	24.07719994
	0.472601228	0.139700413	timm-23	MITO	Color2 [A=255, R=255, G=0, B=128]	9	4		25.32390022	25.2317009	25.30310059	25.70499992	25.37120056	25.17950058	25.05669975	25.39749908
	0.699047079	0.13922596	dhs-18	MITO	Color2 [A=255, R=255, G=0, B=128]	9	4		25.00620079	24.95840073	25.24990082	25.13710022	24.8239994	24.85280037	25.13319969	24.98469925
	1.66899688	0.13692522	hoe-1	MITO	Color2 [A=255, R=255, G=0, B=128]	9	4		24.69179916	24.66489983	24.58690071	24.67029953	24.5284996	24.48620033	24.61529922	24.43619919
	2.339978231	0.135950089	men-1	MITO	Color2 [A=255, R=255, G=0, B=128]	9	4		25.99119949	25.8973999	25.94280052	25.85519981	25.78949928	25.7670002	25.8118	25.77449989
	2.535279811	0.133424282	pccb-1	MITO	Color2 [A=255, R=255, G=0, B=128]	9	4		27.32390022	27.26250076	27.29789925	27.36619949	27.20770073	27.16040039	27.14100075	27.20770073
	0.667429555	0.133375168	amx-2	MITO	Color2 [A=255, R=255, G=0, B=128]	9	4		24.10950089	24.32390022	24.33069992	24.06089973	23.89500046	24.10149956	24.20960045	24.08539963
	0.757488651	0.131224632	fis-2	MITO	Color2 [A=255, R=255, G=0, B=128]	9	4		23.45509911	23.56380081	23.37779999	23.66489983	23.32390022	23.29610062	23.55220032	23.36450005
	1.253297845	0.131124973	F27D4.1	MITO	Color2 [A=255, R=255, G=0, B=128]	9	4		27.95389938	27.92029953	27.93720055	28.04529953	27.89159966	27.75169945	27.75169945	27.93720055
	0.71269292	0.128274918	Y45G12B.3	MITO	Color2 [A=255, R=255, G=0, B=128]	9	4		24.60960007	24.44879913	24.54630089	24.74410057	24.5284996	24.36450005	24.34440041	24.59830093
	0.412898907	0.127725124	pdp-1	MITO	Color2 [A=255, R=255, G=0, B=128]	9	4		21.80730057	21.73889923	21.66710091	21.76749992	21.24769974	21.71820068	21.62759972	21.87639999
	0.323133964	0.126900196	ddp-1	MITO	Color2 [A=255, R=255, G=0, B=128]	9	4		25.58410072	25.46759987	25.51049995	25.39749908	24.89039993	25.44569969	25.49230003	25.62369919
	1.373370239	0.126674652	cisd-3.2	MITO	Color2 [A=255, R=255, G=0, B=128]	9	4		26.12929916	26.10950089	26.07110023	26.26609993	26.03170013	25.98690033	25.96940041	26.08130074
	0.783222388	0.12610054	hach-1	MITO	Color2 [A=255, R=255, G=0, B=128]	9	4		27.94280052	28.0189991	28.17469978	27.97050095	27.90309906	27.82029915	27.80809975	28.07110023
	2.497532339	0.123425007	ucr-1	MITO	Color2 [A=255, R=255, G=0, B=128]	9	4		29.42340088	29.39710045	29.39509964	29.44330025	29.33880043	29.25349998	29.24900055	29.32390022
	0.439471069	0.12225008	C16C10.1	MITO	Color2 [A=255, R=255, G=0, B=128]	9	4		22.51650047	22.2989006	22.26790047	22.50930023	22.13010025	22.28210068	22.12059975	22.57080078
	0.525819737	0.121575356	mrps-11	MITO	Color2 [A=255, R=255, G=0, B=128]	9	4		25.09749985	25.03170013	25.10149956	25.4008007	25.04430008	24.94949913	24.92709923	25.22430038
	0.562772634	0.120250225	mrps-18b	MITO	Color2 [A=255, R=255, G=0, B=128]	9	4		24.26070023	24.27499962	24.19459915	24.00200081	23.99329948	23.88579941	24.13319969	24.23900032
	0.083372696	0.116225243	fis-1	MITO	Color2 [A=255, R=255, G=0, B=128]	9	4		21.58230019	21.08860016	20.48740005	20.51650047	19.65990067	20.76339912	21.05590057	21.73069954
	0.452376283	0.115399837	ctc-1	MITO	Color2 [A=255, R=255, G=0, B=128]	9	4		24.8239994	24.76449966	24.46139908	24.46759987	24.46759987	24.6208992	24.60960007	24.35779953
	0.926208599	0.110175133	prdh-1	MITO	Color2 [A=255, R=255, G=0, B=128]	9	4		24.41699982	24.51049995	24.48620033	24.49839973	24.2317009	24.31699944	24.45509911	24.46759987
	0.443932113	0.110125065	tomm-40	MITO	Color2 [A=255, R=255, G=0, B=128]	9	4		27.02960014	26.8973999	26.86230087	27.18899918	26.87409973	26.88579941	26.68650055	27.09140015
	1.273998341	0.105574131	alh-8	MITO	Color2 [A=255, R=255, G=0, B=128]	9	4		30.19599915	30.27589989	30.30879974	30.12389946	30.12389946	30.09900093	30.09900093	30.16040039
	0.319039524	0.104899883	mrpl-22	MITO	Color2 [A=255, R=255, G=0, B=128]	9	4		22.97769928	23.11580086	23.07229996	23.16729927	22.59379959	23.0223999	23.20059967	23.09670067
	1.061380037	0.104250908	lars-2	MITO	Color2 [A=255, R=255, G=0, B=128]	9	4		23.14100075	23.0951004	23.08049965	23.28210068	23.11109924	23.0223999	23.0291996	23.0189991
	2.261290111	0.103949547	ucr-2.2	MITO	Color2 [A=255, R=255, G=0, B=128]	9	4		27.17950058	27.21699905	27.2262001	27.21699905	27.07110023	27.08130074	27.10149956	27.17000008
	0.517354524	0.103924751	pde-2	MITO	Color2 [A=255, R=255, G=0, B=128]	9	4		21.12689972	21.15810013	21.21850014	21.19459915	21.25349998	21.13949966	20.82690048	21.0625
	0.593780246	0.100625038	cox-18	MITO	Color2 [A=255, R=255, G=0, B=128]	9	4		24.27499962	24.26070023	24.20210075	24.34440041	24.20210075	24.35110092	23.99329948	24.13319969
	1.031951203	0.098124981	lmd-3	MITO	Color2 [A=255, R=255, G=0, B=128]	9	4		22.76549911	22.75329971	22.91160011	22.76749992	22.77149963	22.62759972	22.73270035	22.67359924
	1.143516316	0.095799446	sdha-1	MITO	Color2 [A=255, R=255, G=0, B=128]	9	4		27.52400017	27.47850037	27.53149986	27.56819916	27.36619949	27.39920044	27.40730095	27.54630089
	0.496718761	0.095599651	fndc-1	MITO	Color2 [A=255, R=255, G=0, B=128]	9	4		22.18860054	22.44000053	22.26499939	22.15189934	22.13949966	22.13010025	22.33760071	22.05590057
	0.649514692	0.095525742	F54A3.5	MITO	Color2 [A=255, R=255, G=0, B=128]	9	4		25.38439941	25.31010056	25.1984005	25.23900032	25.21699905	25.0401001	25.17569923	25.31699944
	2.059095671	0.092275143	aars-2	MITO	Color2 [A=255, R=255, G=0, B=128]	9	4		27.15069962	27.11149979	27.05050087	27.12140083	27.00839996	27.0401001	27.02960014	26.98690033
	0.163928541	0.090399265	nduo-1	MITO	Color2 [A=255, R=255, G=0, B=128]	9	4		26.31699944	26.24629974	26.26790047	26.02120018	25.51950073	26.29610062	26.28910065	26.38610077
	1.858450437	0.090125084	gta-1	MITO	Color2 [A=255, R=255, G=0, B=128]	9	4		28.47069931	28.39100075	28.42740059	28.36619949	28.33670044	28.28910065	28.31959915	28.34939957
	1.793956033	0.088924885	immt-1	MITO	Color2 [A=255, R=255, G=0, B=128]	9	4		25.98900032	26.01049995	26.04220009	26.00839996	25.87639999	25.92250061	25.90430069	25.99119949
	0.271854303	0.087524414	mrps-24	MITO	Color2 [A=255, R=255, G=0, B=128]	9	4		24.39100075	24.35779953	24.36450005	24.75939941	24.20210075	24.39100075	24.30310059	24.62639999
	1.104932957	0.087399483	ucr-2.1	MITO	Color2 [A=255, R=255, G=0, B=128]	9	4		27.48620033	27.53890038	27.53149986	27.56819916	27.55360031	27.39920044	27.39100075	27.4314003
	1.474194165	0.087299824	wah-1	MITO	Color2 [A=255, R=255, G=0, B=128]	9	4		26.90880013	26.96500015	26.87409973	26.96500015	26.78949928	26.8973999	26.82640076	26.85040092
	0.744175738	0.086724758	gst-43	MITO	Color2 [A=255, R=255, G=0, B=128]	9	4		23.49230003	23.5284996	23.49230003	23.35110092	23.31010056	23.49230003	23.39100075	23.32390022
	1.134443977	0.085774899	cts-1	MITO	Color2 [A=255, R=255, G=0, B=128]	9	4		29.94000053	29.9116993	29.96769905	29.88430023	29.81419945	29.75970078	29.86079979	29.92589951
	1.760226579	0.083450317	gop-3	MITO	Color2 [A=255, R=255, G=0, B=128]	9	4		24.89039993	24.85280037	24.81909943	24.85280037	24.70770073	24.79949951	24.7845993	24.78949928
	0.883053344	0.08292532	Y106G6E.4	MITO	Color2 [A=255, R=255, G=0, B=128]	9	4		23.56380081	23.54039955	23.55220032	23.67569923	23.41699982	23.46759987	23.5753994	23.54039955
	1.47235905	0.081675053	gsr-1	MITO	Color2 [A=255, R=255, G=0, B=128]	9	4		27.52400017	27.46290016	27.4314003	27.47850037	27.40730095	27.37450027	27.3409996	27.44729996
	0.704023983	0.081249714	mrpl-11	MITO	Color2 [A=255, R=255, G=0, B=128]	9	4		24.8288002	24.86700058	24.8810997	24.78949928	24.65950012	24.68110085	24.84799957	24.85280037
	0.578159065	0.077475071	F58F12.1	MITO	Color2 [A=255, R=255, G=0, B=128]	9	4		28.63199997	28.65270042	28.74209976	28.76449966	28.66290092	28.72270012	28.47069931	28.62509918
	0.389703099	0.077450752	glrx-5	MITO	Color2 [A=255, R=255, G=0, B=128]	9	4		25.43939972	25.58690071	25.59550095	25.66220093	25.33069992	25.41699982	25.57250023	25.65399933
	1.298655946	0.075550079	cyc-1	MITO	Color2 [A=255, R=255, G=0, B=128]	9	4		25.74920082	25.8239994	25.78949928	25.83849907	25.67029953	25.73119926	25.71290016	25.7845993
	1.005216844	0.072250366	idh-1	MITO	Color2 [A=255, R=255, G=0, B=128]	9	4		29.23760033	29.16279984	29.18190002	29.20999908	29.18899918	29.03219986	29.1385994	29.14349937
	0.500213161	0.070300102	hphd-1	MITO	Color2 [A=255, R=255, G=0, B=128]	9	4		27.53149986	27.56089973	27.68650055	27.64579964	27.50900078	27.47069931	27.47069931	27.69309998
	0.564235638	0.06737566	sucl-1	MITO	Color2 [A=255, R=255, G=0, B=128]	9	4		27.63199997	27.54630089	27.58979988	27.44729996	27.47069931	27.38279915	27.53149986	27.56089973
	0.828124312	0.067100048	acaa-2	MITO	Color2 [A=255, R=255, G=0, B=128]	9	4		27.65270042	27.69309998	27.79579926	27.66629982	27.65950012	27.5753994	27.61809921	27.68650055
	0.645069338	0.065300465	F01G4.6	MITO	Color2 [A=255, R=255, G=0, B=128]	9	4		30.29789925	30.23080063	30.25349998	30.23080063	30.17239952	30.08639908	30.18420029	30.30879974
	2.664145351	0.064150333	bckd-1A	MITO	Color2 [A=255, R=255, G=0, B=128]	9	4		26.58979988	26.57110023	26.60400009	26.5753994	26.51499939	26.50749969	26.55069923	26.51049995
	1.097537869	0.063425064	suca-1	MITO	Color2 [A=255, R=255, G=0, B=128]	9	4		28.30660057	28.3022995	28.29789925	28.23080063	28.27140045	28.22159958	28.15559959	28.23530006
	0.657299324	0.063324928	ogdh-1	MITO	Color2 [A=255, R=255, G=0, B=128]	9	4		27.12140083	27.10149956	27.11149979	27.05050087	26.94280052	26.98690033	27.06089973	27.14100075
	0.835897417	0.063024521	mrpl-39	MITO	Color2 [A=255, R=255, G=0, B=128]	9	4		24.64859962	24.71290016	24.75939941	24.79450035	24.70770073	24.68110085	24.60960007	24.66489983
	0.299238751	0.062300205	gst-42	MITO	Color2 [A=255, R=255, G=0, B=128]	9	4		25.68910027	25.83359909	26.02540016	25.69709969	25.75939941	25.72599983	25.84569931	25.66489983
	0.693433563	0.062224388	letm-1	MITO	Color2 [A=255, R=255, G=0, B=128]	9	4		24.96279907	24.96279907	25.07320023	25.05260086	24.89970016	24.9803009	24.89500046	25.02750015
	0.427754617	0.060949326	C16A3.5	MITO	Color2 [A=255, R=255, G=0, B=128]	9	4		26.76449966	26.73889923	26.73889923	26.90880013	26.69980049	26.60400009	26.77709961	26.82640076
	0.364251618	0.058124542	cpt-1	MITO	Color2 [A=255, R=255, G=0, B=128]	9	4		25.77449989	25.73629951	25.77709961	25.77709961	25.53149986	25.72599983	25.71030045	25.86470032
	0.073419887	0.053524971	gstk-1	MITO	Color2 [A=255, R=255, G=0, B=128]	9	4		23.35110092	24.04430008	24.38439941	23.73889923	23.98469925	23.86700058	24.03590012	23.41699982
	0.809718215	0.051398754	T20B12.7	MITO	Color2 [A=255, R=255, G=0, B=128]	9	4		26.21699905	26.19459915	26.25889969	26.29439926	26.2317009	26.14100075	26.22430038	26.16230011
	0.45395711	0.048950195	gdh-1	MITO	Color2 [A=255, R=255, G=0, B=128]	9	4		30.24220085	30.27589989	30.35149956	30.26469994	30.35149956	30.17239952	30.24220085	30.17239952
	1.253080506	0.047000408	mrpl-37	MITO	Color2 [A=255, R=255, G=0, B=128]	9	4		24.51650047	24.48620033	24.49230003	24.56959915	24.46139908	24.46139908	24.46759987	24.48620033
	0.251365136	0.046149731	mrpl-47	MITO	Color2 [A=255, R=255, G=0, B=128]	9	4		23.98469925	23.89500046	23.96719933	23.79949951	23.94059944	23.70770073	23.8288002	23.98469925
	0.448792003	0.045075417	dhod-1	MITO	Color2 [A=255, R=255, G=0, B=128]	9	4		24.65399933	24.71820068	24.64859962	24.70240021	24.73889923	24.65399933	24.54039955	24.60960007
	0.173156088	0.044750214	F52C9.3	MITO	Color2 [A=255, R=255, G=0, B=128]	9	4		24.00200081	23.99329948	23.99329948	23.91340065	23.66489983	23.93160057	23.99329948	24.13319969
	0.248380082	0.040599823	bckd-1b	MITO	Color2 [A=255, R=255, G=0, B=128]	9	4		25.94949913	25.99329948	25.91570091	25.95840073	25.77449989	25.84090042	26.05879974	25.9803009
	0.220163131	0.040074825	asb-2	MITO	Color2 [A=255, R=255, G=0, B=128]	9	4		28.56089973	28.57180023	28.48620033	28.35779953	28.33239937	28.39509964	28.54630089	28.54260063
	0.3687099	0.038449764	let-721	MITO	Color2 [A=255, R=255, G=0, B=128]	9	4		26.00620079	25.8810997	25.96500015	26.07320023	25.99550056	25.91570091	25.90430069	25.95619965
	0.208684144	0.037350178	cyc-2.1	MITO	Color2 [A=255, R=255, G=0, B=128]	9	4		29.49570084	29.5333004	29.50139999	29.39100075	29.31310081	29.35359955	29.53890038	29.56640053
	1.324327065	0.036849976	acdh-3	MITO	Color2 [A=255, R=255, G=0, B=128]	9	4		26.12730026	26.07320023	26.08539963	26.12529945	26.07719994	26.07320023	26.05669975	26.05669975
	0.377590449	0.035574436	cchl-1	MITO	Color2 [A=255, R=255, G=0, B=128]	9	4		25.7670002	25.78709984	25.7845993	25.89039993	25.70499992	25.76189995	25.76950073	25.85040092
	0.426925809	0.035574436	asg-2	MITO	Color2 [A=255, R=255, G=0, B=128]	9	4		28.79879951	28.81119919	28.79879951	28.81419945	28.66629982	28.77389908	28.80500031	28.83550072
	0.29591178	0.033100605	abhd-11.2	MITO	Color2 [A=255, R=255, G=0, B=128]	9	4		24.26790047	24.20960045	24.24629974	24.26070023	24.31699944	24.10149956	24.23900032	24.19459915
	0.407832848	0.032175064	mppa-1	MITO	Color2 [A=255, R=255, G=0, B=128]	9	4		24.8239994	24.86700058	24.86230087	24.93610001	24.83849907	24.76950073	24.86230087	24.89039993
	0.414334312	0.031525135	dnj-9	MITO	Color2 [A=255, R=255, G=0, B=128]	9	4		24.15649986	24.23900032	24.17950058	24.27499962	24.1487999	24.23900032	24.1718998	24.16419983
	0.396453973	0.029174805	glrx-22	MITO	Color2 [A=255, R=255, G=0, B=128]	9	4		24.29610062	24.27499962	24.19459915	24.21699905	24.18709946	24.1718998	24.24629974	24.26070023
	0.106583706	0.028949738	mev-1	MITO	Color2 [A=255, R=255, G=0, B=128]	9	4		26.58979988	26.40239906	26.47069931	26.46450043	26.24259949	26.51650047	26.37949944	26.67300034
	0.141342542	0.028749466	nuo-4	MITO	Color2 [A=255, R=255, G=0, B=128]	9	4		26.72599983	26.72599983	26.73889923	26.63199997	26.48310089	26.65950012	26.73889923	26.82640076
	0.118206134	0.02755022	mel-32	MITO	Color2 [A=255, R=255, G=0, B=128]	9	4		28.86529922	28.68650055	28.57900047	28.74209976	28.79269981	28.61809921	28.54999924	28.80190086
	0.314434661	0.027499676	mrpl-28	MITO	Color2 [A=255, R=255, G=0, B=128]	9	4		24.67569923	24.72340012	24.72859955	24.72859955	24.61529922	24.64310074	24.76449966	24.72340012
	0.582973374	0.025924683	idhb-1	MITO	Color2 [A=255, R=255, G=0, B=128]	9	4		26.8973999	26.90880013	26.95389938	26.90880013	26.8973999	26.88579941	26.85040092	26.93160057
	0.477611005	0.024974823	got-2.2	MITO	Color2 [A=255, R=255, G=0, B=128]	9	4		27.79579926	27.7833004	27.83239937	27.74530029	27.72599983	27.80190086	27.76449966	27.76449966
	0.172865653	0.024400234	lact-9	MITO	Color2 [A=255, R=255, G=0, B=128]	9	4		23.29610062	23.12849998	23.12849998	23.12380028	23.06410027	23.13159943	23.15040016	23.23320007
	0.187499436	0.023500919	mce-1	MITO	Color2 [A=255, R=255, G=0, B=128]	9	4		25.48920059	25.37120056	25.46450043	25.43939972	25.50749969	25.38439941	25.31699944	25.46139908
	0.22514081	0.021799564	gldc-1	MITO	Color2 [A=255, R=255, G=0, B=128]	9	4		26.81419945	26.75169945	26.71290016	26.64579964	26.75169945	26.67300034	26.71290016	26.69980049
	0.258905641	0.020675659	nduf-7	MITO	Color2 [A=255, R=255, G=0, B=128]	9	4		26.92029953	26.8973999	26.81419945	26.86230087	26.83849907	26.83849907	26.81419945	26.92029953
	0.191252963	0.020449638	dbt-1	MITO	Color2 [A=255, R=255, G=0, B=128]	9	4		26.2057991	26.20210075	26.26429939	26.07719994	26.17379951	26.1352005	26.20400047	26.15460014
	0.176352698	0.019025326	bcat-1	MITO	Color2 [A=255, R=255, G=0, B=128]	9	4		26.63199997	26.68650055	26.80190086	26.67300034	26.63199997	26.65950012	26.69980049	26.72599983
	0.258924652	0.018849373	gcst-1	MITO	Color2 [A=255, R=255, G=0, B=128]	9	4		26.76449966	26.73889923	26.76449966	26.64579964	26.73889923	26.69980049	26.69980049	26.69980049
	0.090620971	0.018724442	hsp-6	MITO	Color2 [A=255, R=255, G=0, B=128]	9	4		29.35149956	29.25349998	29.19599915	29.3022995	29.18190002	29.14100075	29.2602005	29.44529915
	0.046975314	0.018650055	gstk-2	MITO	Color2 [A=255, R=255, G=0, B=128]	9	4		22.22430038	22.47750092	22.36190033	21.95660019	22.04260063	22.29330063	22.18250084	22.4272995
	0.259202423	0.017674446	hxk-2	MITO	Color2 [A=255, R=255, G=0, B=128]	9	4		25.36790085	25.31349945	25.31699944	25.23900032	25.29260063	25.31010056	25.29610062	25.26790047
	0.376269135	0.017299652	atp-5	MITO	Color2 [A=255, R=255, G=0, B=128]	9	4		29.11400032	29.05310059	29.06089973	29.04269981	29.0401001	29.02700043	29.05050087	29.08390045
	0.029498154	0.011475086	cox-5A	MITO	Color2 [A=255, R=255, G=0, B=128]	9	4		27.26250076	27.36619949	27.35779953	26.96500015	27.29789925	27.32390022	27.3409996	26.94280052
	0.08141423	0.01137495	aco-2	MITO	Color2 [A=255, R=255, G=0, B=128]	9	4		28.23990059	28.17469978	28.17469978	28.32819939	28.22159958	28.16040039	28.17469978	28.31529999
	0.123296094	0.01085043	cyn-7	MITO	Color2 [A=255, R=255, G=0, B=128]	9	4		29.92589951	29.94000053	29.94000053	30.00839996	30.02169991	29.92589951	29.92589951	29.8973999
	0.097718995	0.010449886	mrpl-40	MITO	Color2 [A=255, R=255, G=0, B=128]	9	4		23.36450005	23.35110092	23.24480057	23.41699982	23.36450005	23.35110092	23.29610062	23.32390022
	0.066646567	0.010100365	misc-1	MITO	Color2 [A=255, R=255, G=0, B=128]	9	4		26.24259949	26.07519913	26.09550095	26.20960045	26.06909943	26.13319969	26.14299965	26.23719978
	0.095055885	0.009000301	K02F3.2	MITO	Color2 [A=255, R=255, G=0, B=128]	9	4		26.1352005	26.11940002	26.05050087	26.0041008	26.07719994	26.07929993	26.02120018	26.09550095
	0.058120184	0.008924484	metl-17	MITO	Color2 [A=255, R=255, G=0, B=128]	9	4		22.28210068	22.30730057	22.20059967	22.21249962	22.17040062	22.1916008	22.22430038	22.38050079
	0.086708992	0.007225037	gas-1	MITO	Color2 [A=255, R=255, G=0, B=128]	9	4		27.58259964	27.58979988	27.61809921	27.51650047	27.51650047	27.58259964	27.56089973	27.61809921
	0.038433442	0.007149696	oxa-1	MITO	Color2 [A=255, R=255, G=0, B=128]	9	4		23.44249916	23.37779999	23.41699982	23.40410042	23.26790047	23.32390022	23.50449944	23.51650047
	0.006856505	0.002049923	C05C10.3	MITO	Color2 [A=255, R=255, G=0, B=128]	9	4		27.25349998	27.46290016	27.67980003	27.28030014	27.39920044	27.39920044	27.47069931	27.39920044
	0.000619687	0.001799583	sup-35	MITO	Color2 [A=255, R=255, G=0, B=128]	9	4		20.23410034	19.89109993	19.78619957	19.41819954	22.63419914	18.69260025	18.59830093	19.39730072
	0.004592392	0.001450062	tspo-1	MITO	Color2 [A=255, R=255, G=0, B=128]	9	4		26.07719994	26.10350037	26.09749985	26.26790047	25.87639999	26.17000008	26.15460014	26.33930016
	0.005985817	0.00077486	isp-1	MITO	Color2 [A=255, R=255, G=0, B=128]	9	4		27.69980049	27.61100006	27.59690094	27.61100006	27.71290016	27.59690094	27.54630089	27.65950012
	0.005031284	-0.000349998	ant-1.1	MITO	Color2 [A=255, R=255, G=0, B=128]	9	4		32.16339874	32.14830017	32.12390137	32.06729889	32.10210037	32.12080002	32.1330986	32.14830017
	0.00430317	-0.000374794	ech-1.2	MITO	Color2 [A=255, R=255, G=0, B=128]	9	4		27.0401001	26.94280052	26.99769974	27.05050087	27.02960014	26.97599983	26.98690033	27.0401001
	0.017888532	-0.001774788	atp-2	MITO	Color2 [A=255, R=255, G=0, B=128]	9	4		30.76919937	30.78490067	30.76129913	30.68810081	30.69639969	30.72109985	30.79269981	30.80039978
	0.047205134	-0.002699852	immp-1	MITO	Color2 [A=255, R=255, G=0, B=128]	9	4		22.74300003	22.71190071	22.68860054	22.67359924	22.71190071	22.74099922	22.69499969	22.68000031
	0.043513571	-0.003724575	mrps-34	MITO	Color2 [A=255, R=255, G=0, B=128]	9	4		24.65950012	24.68110085	24.74410057	24.70770073	24.65399933	24.70770073	24.68110085	24.76449966
	0.064228291	-0.006400108	mmcm-1	MITO	Color2 [A=255, R=255, G=0, B=128]	9	4		26.20400047	26.08939934	26.1154995	26.17379951	26.19079971	26.08939934	26.14100075	26.18709946
	0.014897338	-0.006774902	cox-5b	MITO	Color2 [A=255, R=255, G=0, B=128]	9	4		26.20770073	26.12730026	25.92930031	25.61529922	25.97599983	26.13710022	26.03170013	25.76189995
	0.054228369	-0.007100105	prdx-6	MITO	Color2 [A=255, R=255, G=0, B=128]	9	4		25.44569969	25.61529922	25.50749969	25.54330063	25.50449944	25.4769001	25.61249924	25.54630089
	0.064473384	-0.007750034	coq-8	MITO	Color2 [A=255, R=255, G=0, B=128]	9	4		24.68110085	24.64859962	24.64859962	24.64310074	24.74920082	24.5753994	24.60960007	24.71820068
	0.03571695	-0.008049965	R53.4	MITO	Color2 [A=255, R=255, G=0, B=128]	9	4		29.78949928	29.89590073	29.85790062	29.75020027	29.65950012	29.95389938	29.77230072	29.94000053
	0.13478435	-0.009875298	hsp-60	MITO	Color2 [A=255, R=255, G=0, B=128]	9	4		30.69639969	30.76129913	30.76129913	30.78490067	30.72109985	30.74530029	30.76129913	30.81570053
	0.077182309	-0.010799408	pyc-1	MITO	Color2 [A=255, R=255, G=0, B=128]	9	4		27.1984005	27.12140083	27.17950058	27.26250076	27.17000008	27.15069962	27.16040039	27.32390022
	0.021626608	-0.010999203	coa-7	MITO	Color2 [A=255, R=255, G=0, B=128]	9	4		21.00880051	21.44249916	21.40670013	21.54980087	21.24189949	21.27639961	21.19459915	21.73889923
	0.033743591	-0.011025429	mpc-1	MITO	Color2 [A=255, R=255, G=0, B=128]	9	4		23.12220001	23.02409935	23.0121994	22.90609932	22.91160011	22.91889954	22.94059944	23.33760071
	0.05337687	-0.013299942	hpo-12	MITO	Color2 [A=255, R=255, G=0, B=128]	9	4		23.06909943	23.29610062	23.09350014	22.97949982	22.95299911	23.18400002	23.18250084	23.1718998
	0.065353657	-0.013500214	rpom-1	MITO	Color2 [A=255, R=255, G=0, B=128]	9	4		21.70129967	21.92070007	21.73069954	21.75119972	21.64529991	21.80730057	21.90979958	21.7954998
	0.098075962	-0.014150143	cps-6	MITO	Color2 [A=255, R=255, G=0, B=128]	9	4		24.47999954	24.55800056	24.51049995	24.37120056	24.39100075	24.51650047	24.52249908	24.54630089
	0.010715119	-0.015100002	nadk-2	MITO	Color2 [A=255, R=255, G=0, B=128]	9	4		19.6303997	19.98819923	18.81699944	20.86610031	20.21850014	19.25909996	20.06909943	19.81539917
	0.140114027	-0.016074657	tin-44	MITO	Color2 [A=255, R=255, G=0, B=128]	9	4		24.86230087	24.7845993	24.83359909	24.90880013	24.80929947	24.80439949	24.89039993	24.94949913
	0.073121065	-0.016500473	K11H3.3	MITO	Color2 [A=255, R=255, G=0, B=128]	9	4		26.0189991	25.85989952	25.86940002	25.97599983	25.94059944	25.90430069	25.80439949	26.14100075
	0.146586456	-0.016875267	nduf-5	MITO	Color2 [A=255, R=255, G=0, B=128]	9	4		26.65950012	26.64579964	26.58979988	26.73889923	26.67300034	26.63199997	26.63199997	26.76449966
	0.069388044	-0.017775059	ddl-3	MITO	Color2 [A=255, R=255, G=0, B=128]	9	4		23.17650032	23.20059967	23.00880051	23.14410019	23.39100075	23.05089951	23.09670067	23.0625
	0.112678123	-0.01797533	tag-307	MITO	Color2 [A=255, R=255, G=0, B=128]	9	4		21.78759956	21.66279984	21.62310028	21.7954998	21.62310028	21.75939941	21.74710083	21.81130028
	0.200965276	-0.018725872	alh-6	MITO	Color2 [A=255, R=255, G=0, B=128]	9	4		26.01479912	26.02120018	26.10149956	26.01689911	26.10950089	26.04220009	26.09950066	25.97809982
	0.084407984	-0.022325039	mcu-1	MITO	Color2 [A=255, R=255, G=0, B=128]	9	4		22.56380081	22.77759933	22.73889923	22.96719933	22.64749908	22.7954998	22.82299995	22.87080002
	0.257431936	-0.024225235	BE0003N10.1	MITO	Color2 [A=255, R=255, G=0, B=128]	9	4		23.99329948	23.94059944	23.92250061	23.87639999	23.89500046	23.93160057	24.03590012	23.96719933
	0.30001199	-0.024600029	fars-2	MITO	Color2 [A=255, R=255, G=0, B=128]	9	4		24.49839973	24.50449944	24.49230003	24.47380066	24.54039955	24.48620033	24.44249916	24.59830093
	0.145852181	-0.02519989	mdh-2	MITO	Color2 [A=255, R=255, G=0, B=128]	9	4		30.53890038	30.39299965	30.39299965	30.5109005	30.59329987	30.38279915	30.40320015	30.55730057
	0.496310645	-0.025724888	dif-1	MITO	Color2 [A=255, R=255, G=0, B=128]	9	4		25.92250061	25.87879944	25.92930031	25.93829918	25.93829918	25.8973999	25.94280052	25.99329948
	0.115934555	-0.026075363	dnj-10	MITO	Color2 [A=255, R=255, G=0, B=128]	9	4		22.78759956	22.82489967	22.84799957	22.90060043	22.82489967	22.70350075	22.85000038	23.08699989
	0.432789914	-0.026749611	mrpl-9	MITO	Color2 [A=255, R=255, G=0, B=128]	9	4		24.00200081	24.03590012	24.06909943	24.09350014	24.03590012	24.08539963	24.06089973	24.12529945
	0.233707701	-0.027049541	fum-1	MITO	Color2 [A=255, R=255, G=0, B=128]	9	4		28.11149979	28.00300026	27.98139954	27.93720055	28.07110023	27.95949936	28.02429962	28.08639908
	0.145023851	-0.028675079	mrps-6	MITO	Color2 [A=255, R=255, G=0, B=128]	9	4		24.18709946	24.15649986	24.10950089	24.06909943	23.94949913	24.20210075	24.23900032	24.24629974
	0.155122483	-0.02927494	tsfm-1	MITO	Color2 [A=255, R=255, G=0, B=128]	9	4		26.02330017	25.94280052	26.02120018	25.99119949	25.94499969	25.90430069	26.02750015	26.21879959
	0.07236863	-0.029675961	mrpl-32	MITO	Color2 [A=255, R=255, G=0, B=128]	9	4		23.78949928	23.60960007	23.54039955	23.54039955	23.26790047	23.74920082	23.68650055	23.89500046
	0.379294848	-0.030424595	mma-1	MITO	Color2 [A=255, R=255, G=0, B=128]	9	4		25.35449982	25.3810997	25.42340088	25.31010056	25.3409996	25.36790085	25.43619919	25.44569969
	0.359079627	-0.032524586	mrpl-49	MITO	Color2 [A=255, R=255, G=0, B=128]	9	4		23.45509911	23.59830093	23.56380081	23.54039955	23.5753994	23.6208992	23.50449944	23.58690071
	0.10181284	-0.03257513	acl-3	MITO	Color2 [A=255, R=255, G=0, B=128]	9	4		23.36450005	23.22139931	23.26790047	23.10470009	22.97249985	23.45509911	23.35110092	23.31010056
	0.556877725	-0.033550262	mrpl-12	MITO	Color2 [A=255, R=255, G=0, B=128]	9	4		27.46290016	27.4314003	27.37450027	27.47069931	27.4314003	27.46290016	27.46290016	27.51650047
	1.010035352	-0.035149574	nduf-9	MITO	Color2 [A=255, R=255, G=0, B=128]	9	4		26.48920059	26.49839973	26.49379921	26.54630089	26.5753994	26.54039955	26.51799965	26.53450012
	0.375594312	-0.036075592	coq-3	MITO	Color2 [A=255, R=255, G=0, B=128]	9	4		24.09350014	24.07719994	24.13319969	24.10149956	24.08539963	24.05260086	24.20210075	24.20960045
	0.307758434	-0.036624432	dhgd-1	MITO	Color2 [A=255, R=255, G=0, B=128]	9	4		25.60680008	25.63750076	25.72340012	25.62919998	25.61809921	25.66489983	25.64859962	25.8118
	0.213622351	-0.036724567	C47E12.2	MITO	Color2 [A=255, R=255, G=0, B=128]	9	4		23.21850014	23.17490005	23.24340057	23.26790047	23.23900032	23.17650032	23.18099976	23.45509911
	0.325060157	-0.036874771	vdac-1	MITO	Color2 [A=255, R=255, G=0, B=128]	9	4		30.55730057	30.47270012	30.4333992	30.47270012	30.61980057	30.4822998	30.4333992	30.54809952
	1.076452226	-0.036950111	ech-5	MITO	Color2 [A=255, R=255, G=0, B=128]	9	4		26.99769974	27.0189991	26.98690033	26.98690033	27.08130074	27.0189991	27.00839996	27.02960014
	0.553392028	-0.039674759	scpl-4	MITO	Color2 [A=255, R=255, G=0, B=128]	9	4		27.06089973	27.0401001	26.94280052	27.08130074	27.0401001	27.06089973	27.08130074	27.10149956
	0.171103308	-0.04067421	glna-2	MITO	Color2 [A=255, R=255, G=0, B=128]	9	4		23.04759979	23.03420067	22.70350075	22.99510002	23.0739994	22.8689003	23.0189991	22.98119926
	0.419774306	-0.042724609	mrps-26	MITO	Color2 [A=255, R=255, G=0, B=128]	9	4		24.89039993	24.93160057	24.94499969	24.95840073	24.93610001	24.88579941	24.98900032	25.08539963
	0.301766317	-0.042974472	Y39B6A.34	MITO	Color2 [A=255, R=255, G=0, B=128]	9	4		23.08699989	23.11269951	23.18250084	23.29610062	23.16729927	23.18099976	23.1779995	23.32390022
	0.50948611	-0.04349947	mspn-1	MITO	Color2 [A=255, R=255, G=0, B=128]	9	4		24.10950089	24.10149956	24.14100075	24.10950089	24.06909943	24.1718998	24.14100075	24.25349998
	0.121391498	-0.044449806	Y57A10A.29	MITO	Color2 [A=255, R=255, G=0, B=128]	9	4		22.73889923	22.56620026	22.6928997	22.18860054	22.72439957	22.45509911	22.56850052	22.61639977
	0.395139859	-0.046575546	nduo-4	MITO	Color2 [A=255, R=255, G=0, B=128]	9	4		25.12929916	25.05669975	25.11739922	25.0189991	25.02750015	25.13710022	25.10149956	25.24259949
	0.861148869	-0.048150539	rmd-2	MITO	Color2 [A=255, R=255, G=0, B=128]	9	4		27.35779953	27.29789925	27.31529999	27.31529999	27.42340088	27.31529999	27.39920044	27.3409996
	0.230197567	-0.050224304	mrpl-46	MITO	Color2 [A=255, R=255, G=0, B=128]	9	4		24.62639999	24.73380089	24.60960007	24.63199997	24.46139908	24.71290016	24.80929947	24.81909943
	1.771140464	-0.050450325	eat-3	MITO	Color2 [A=255, R=255, G=0, B=128]	9	4		23.78949928	23.72859955	23.73889923	23.73889923	23.79949951	23.80929947	23.80929947	23.77960014
	1.376342749	-0.051149845	hsp-75	MITO	Color2 [A=255, R=255, G=0, B=128]	9	4		25.89500046	25.87409973	25.87170029	25.92480087	25.92709923	25.93160057	25.92250061	25.98900032
	0.375965197	-0.051450253	miro-1	MITO	Color2 [A=255, R=255, G=0, B=128]	9	4		22.82489967	22.8614006	22.77759933	22.77960014	22.7935009	22.74510002	22.92429924	22.9864006
	0.595105097	-0.052824974	mrps-28	MITO	Color2 [A=255, R=255, G=0, B=128]	9	4		25.34770012	25.39430046	25.39100075	25.44879913	25.41379929	25.36790085	25.4769001	25.53450012
	0.566381836	-0.053275108	cisd-1	MITO	Color2 [A=255, R=255, G=0, B=128]	9	4		26.30310059	26.32559967	26.35779953	26.17950058	26.37779999	26.28560066	26.35280037	26.36289978
	0.606720018	-0.055974483	mppb-1	MITO	Color2 [A=255, R=255, G=0, B=128]	9	4		24.56959915	24.55800056	24.47999954	24.64310074	24.54039955	24.61529922	24.65399933	24.66489983
	0.111312607	-0.057624817	nsun-4	MITO	Color2 [A=255, R=255, G=0, B=128]	9	4		23.37779999	23.39100075	23.0223999	23.03420067	22.8689003	23.13010025	23.54039955	23.51650047
	0.178051087	-0.05842495	gcsh-1	MITO	Color2 [A=255, R=255, G=0, B=128]	9	4		25.15270042	25.13710022	24.94499969	24.95840073	25.26790047	24.87639999	25.33760071	24.94499969
	0.555694802	-0.059150696	mrps-2	MITO	Color2 [A=255, R=255, G=0, B=128]	9	4		24.67569923	24.68650055	24.67569923	24.75429916	24.65950012	24.74410057	24.74410057	24.8810997
	0.361155101	-0.059675694	lpd-5	MITO	Color2 [A=255, R=255, G=0, B=128]	9	4		25.92930031	25.97809982	25.94949913	25.87409973	25.79700089	26.00620079	26.09950066	26.06699944
	0.248742581	-0.060050488	mrps-33	MITO	Color2 [A=255, R=255, G=0, B=128]	9	4		23.94949913	23.83849907	23.8288002	23.78949928	23.66489983	23.87639999	24.06089973	24.04430008
	0.707943953	-0.060124874	abtm-1	MITO	Color2 [A=255, R=255, G=0, B=128]	9	4		24.54039955	24.55800056	24.60400009	24.53450012	24.54039955	24.72340012	24.59830093	24.61529922
	0.47057957	-0.060850143	spg-7	MITO	Color2 [A=255, R=255, G=0, B=128]	9	4		25.96940041	25.94949913	25.94729996	25.97380066	25.85989952	26.03590012	26.05050087	26.13710022
	1.27883842	-0.061075211	dld-1	MITO	Color2 [A=255, R=255, G=0, B=128]	9	4		27.73250008	27.71290016	27.66629982	27.62509918	27.72599983	27.73889923	27.75810051	27.75810051
	0.183756224	-0.062099934	F54D5.7	MITO	Color2 [A=255, R=255, G=0, B=128]	9	4		25.96940041	25.94949913	26.00839996	25.84090042	25.63199997	26.05260086	26.18709946	26.14489937
	0.582665969	-0.062500477	C34C12.8	MITO	Color2 [A=255, R=255, G=0, B=128]	9	4		25.86700058	25.8118	25.85040092	25.91799927	25.92250061	25.87170029	25.85040092	26.05260086
	0.628118856	-0.06257534	dlst-1	MITO	Color2 [A=255, R=255, G=0, B=128]	9	4		28.07110023	28.00839996	27.96500015	27.99769974	28.08130074	28.0557003	27.97599983	28.17950058
	0.523555124	-0.062825203	nfs-1	MITO	Color2 [A=255, R=255, G=0, B=128]	9	4		24.40410042	24.47380066	24.46139908	24.62639999	24.60400009	24.58119965	24.47380066	24.55800056
	0.735792328	-0.065199375	phb-1	MITO	Color2 [A=255, R=255, G=0, B=128]	9	4		28.3022995	28.25349998	28.30660057	28.27140045	28.31959915	28.31959915	28.28470039	28.47069931
	0.16745663	-0.065199852	mtp-18	MITO	Color2 [A=255, R=255, G=0, B=128]	9	4		23.68650055	23.64310074	23.49230003	23.59830093	23.95840073	23.50449944	23.35110092	23.86700058
	1.068147457	-0.066475391	sod-2	MITO	Color2 [A=255, R=255, G=0, B=128]	9	4		26.81419945	26.77709961	26.76449966	26.8973999	26.90880013	26.85040092	26.87409973	26.88579941
	0.401873988	-0.066550255	mrps-5	MITO	Color2 [A=255, R=255, G=0, B=128]	9	4		24.84329987	24.80439949	24.86230087	24.81909943	24.77449989	24.79450035	24.94499969	25.08130074
	1.82827087	-0.066949844	nuo-5	MITO	Color2 [A=255, R=255, G=0, B=128]	9	4		26.72599983	26.71290016	26.68650055	26.76449966	26.81419945	26.77709961	26.76449966	26.80190086
	2.28715875	-0.068750381	acdh-12	MITO	Color2 [A=255, R=255, G=0, B=128]	9	4		26.83849907	26.78949928	26.81419945	26.80190086	26.90880013	26.87409973	26.85040092	26.88579941
	0.813738702	-0.070024967	cyn-1	MITO	Color2 [A=255, R=255, G=0, B=128]	9	4		26.40730095	26.41860008	26.43779945	26.43939972	26.38940048	26.47850037	26.52549934	26.58979988
	0.739554623	-0.071624279	C29E4.12	MITO	Color2 [A=255, R=255, G=0, B=128]	9	4		24.46139908	24.33069992	24.37120056	24.30310059	24.38439941	24.44249916	24.39749908	24.5284996
	0.764575565	-0.072024822	nuo-1	MITO	Color2 [A=255, R=255, G=0, B=128]	9	4		26.32040024	26.32559967	26.28030014	26.28210068	26.25169945	26.36289978	26.43460083	26.44729996
	1.421684887	-0.072150707	mrps-9	MITO	Color2 [A=255, R=255, G=0, B=128]	9	4		25.04840088	25.0189991	24.95389938	24.99769974	25.04840088	25.04430008	25.12140083	25.09350014
	0.46306864	-0.073925018	mrpl-13	MITO	Color2 [A=255, R=255, G=0, B=128]	9	4		24.46759987	24.62639999	24.6208992	24.49230003	24.46139908	24.68650055	24.72859955	24.62639999
	1.858144863	-0.074375153	gfm-1	MITO	Color2 [A=255, R=255, G=0, B=128]	9	4		26.57250023	26.55220032	26.58979988	26.56959915	26.67300034	26.61809921	26.60400009	26.68650055
	0.869631514	-0.075650692	nuo-2	MITO	Color2 [A=255, R=255, G=0, B=128]	9	4		27.38279915	27.41539955	27.41539955	27.26250076	27.39100075	27.4314003	27.44729996	27.50900078
	0.78680465	-0.076724529	dhs-6	MITO	Color2 [A=255, R=255, G=0, B=128]	9	4		25.30310059	25.27499962	25.33419991	25.18330002	25.26429939	25.32390022	25.38769913	25.4265995
	1.217089161	-0.07772541	idha-1	MITO	Color2 [A=255, R=255, G=0, B=128]	9	4		27.97599983	27.92589951	27.92029953	27.89159966	28.04529953	28.00300026	27.92589951	28.05050087
	0.636210902	-0.080824852	acdh-1	MITO	Color2 [A=255, R=255, G=0, B=128]	9	4		29.56640053	29.50900078	29.49950027	29.52779961	29.5109005	29.58440018	29.55360031	29.77709961
	0.735997174	-0.081324577	acl-6	MITO	Color2 [A=255, R=255, G=0, B=128]	9	4		22.18250084	22.26790047	22.23320007	22.35650063	22.39360046	22.3987999	22.34569931	22.22730064
	0.629578665	-0.081675053	sars-2	MITO	Color2 [A=255, R=255, G=0, B=128]	9	4		23.77960014	23.70770073	23.67569923	23.59830093	23.73889923	23.68650055	23.74920082	23.91340065
	0.300252377	-0.082774639	crn-1	MITO	Color2 [A=255, R=255, G=0, B=128]	9	4		23.36450005	23.32390022	23.39100075	23.5753994	23.66489983	23.46759987	23.63199997	23.22139931
	0.055121128	-0.083975792	ech-1.1	MITO	Color2 [A=255, R=255, G=0, B=128]	9	4		21.32659912	21.48740005	21.49720001	20.49720001	21.71820068	21.7140007	21.86510086	19.84700012
	2.253063352	-0.085274696	mrpl-15	MITO	Color2 [A=255, R=255, G=0, B=128]	9	4		25.02750015	25.08539963	25.05669975	25.04840088	25.1135006	25.18709946	25.12529945	25.13319969
	0.265406125	-0.085800171	romo-1	MITO	Color2 [A=255, R=255, G=0, B=128]	9	4		24.77449989	24.47999954	24.49230003	24.77960014	24.76950073	24.50449944	24.61529922	24.9803009
	1.568862349	-0.08667469	hars-1	MITO	Color2 [A=255, R=255, G=0, B=128]	9	4		25.99329948	25.95170021	25.93160057	25.93829918	26.11739922	25.99979973	26.02960014	26.01479912
	1.497646814	-0.087425232	pdhb-1	MITO	Color2 [A=255, R=255, G=0, B=128]	9	4		29.16279984	29.0685997	29.08889961	29.0788002	29.13610077	29.19129944	29.17469978	29.24670029
	1.175397219	-0.089324951	taco-1	MITO	Color2 [A=255, R=255, G=0, B=128]	9	4		26.53000069	26.42020035	26.51499939	26.45359993	26.54920006	26.65950012	26.54039955	26.52700043
	1.541645575	-0.089624882	dlat-1	MITO	Color2 [A=255, R=255, G=0, B=128]	9	4		27.65270042	27.58979988	27.58259964	27.64579964	27.72599983	27.66629982	27.66629982	27.77079964
	1.315439164	-0.090974808	C24D10.6	MITO	Color2 [A=255, R=255, G=0, B=128]	9	4		24.74410057	24.81909943	24.76950073	24.81419945	24.78949928	24.93160057	24.91799927	24.87170029
	0.574501049	-0.091074944	slc-25a18.1	MITO	Color2 [A=255, R=255, G=0, B=128]	9	4		25.32040024	25.39749908	25.29610062	25.20210075	25.52549934	25.47380066	25.32040024	25.26070023
	0.667716073	-0.092499733	slc-25a46	MITO	Color2 [A=255, R=255, G=0, B=128]	9	4		22.28490067	22.31010056	22.33480072	22.47999954	22.31839943	22.5284996	22.52370071	22.40920067
	0.870758173	-0.092725754	sucg-1	MITO	Color2 [A=255, R=255, G=0, B=128]	9	4		26.72599983	26.64579964	26.63199997	26.56089973	26.63199997	26.69980049	26.80190086	26.80190086
	1.254360138	-0.093024731	stl-1	MITO	Color2 [A=255, R=255, G=0, B=128]	9	4		25.33419991	25.2317009	25.1984005	25.28210068	25.41699982	25.34440041	25.29260063	25.36450005
	1.203931097	-0.093699932	mtx-2	MITO	Color2 [A=255, R=255, G=0, B=128]	9	4		24.97159958	24.92709923	24.96719933	24.85280037	24.97159958	25.06089973	24.97159958	25.08939934
	0.417388628	-0.094425678	mfn-1	MITO	Color2 [A=255, R=255, G=0, B=128]	9	4		25.25709915	25.56959915	25.45509911	25.44879913	25.30310059	25.58119965	25.64859962	25.5753994
	0.480309815	-0.095650196	trx-2	MITO	Color2 [A=255, R=255, G=0, B=128]	9	4		24.44879913	24.28210068	24.32390022	24.32390022	24.47999954	24.20210075	24.49230003	24.58690071
	3.439321025	-0.096349239	mpst-1	MITO	Color2 [A=255, R=255, G=0, B=128]	9	4		24.68110085	24.69709969	24.70240021	24.68650055	24.78949928	24.79450035	24.75429916	24.81419945
	0.934859447	-0.096699715	ard-1	MITO	Color2 [A=255, R=255, G=0, B=128]	9	4		27.83239937	27.77079964	27.77709961	27.65270042	27.96500015	27.82029915	27.81419945	27.82029915
	1.298922368	-0.097175598	coq-6	MITO	Color2 [A=255, R=255, G=0, B=128]	9	4		24.19459915	24.1718998	24.1487999	24.07719994	24.15649986	24.25349998	24.28910065	24.28210068
	0.515477941	-0.097974777	mrps-31	MITO	Color2 [A=255, R=255, G=0, B=128]	9	4		23.54039955	23.69709969	23.76950073	23.72859955	23.5753994	23.83849907	23.80929947	23.90430069
	1.747238947	-0.09932518	B0250.5	MITO	Color2 [A=255, R=255, G=0, B=128]	9	4		26.61809921	26.55360031	26.56669998	26.48769951	26.64579964	26.64579964	26.69980049	26.63199997
	0.324457396	-0.099474907	cisd-3.1	MITO	Color2 [A=255, R=255, G=0, B=128]	9	4		23.13319969	23.21990013	22.9864006	22.67140007	22.97949982	23.07069969	23.15500069	23.20359993
	0.584401314	-0.099524498	mrpl-51	MITO	Color2 [A=255, R=255, G=0, B=128]	9	4		23.94059944	23.70770073	23.87639999	23.87639999	23.8288002	23.88579941	23.96719933	24.11739922
	0.683470633	-0.101175308	pars-2	MITO	Color2 [A=255, R=255, G=0, B=128]	9	4		23.73889923	23.92250061	24.00200081	23.93160057	23.90430069	24.02750015	23.95840073	24.10950089
	3.021971255	-0.101624489	dnj-21	MITO	Color2 [A=255, R=255, G=0, B=128]	9	4		25.15649986	25.16040039	25.12140083	25.12140083	25.24990082	25.24259949	25.2057991	25.26790047
	0.68898629	-0.102574348	nuo-3	MITO	Color2 [A=255, R=255, G=0, B=128]	9	4		25.86940002	25.8927002	25.82640076	25.7208004	25.85040092	25.80929947	25.98469925	26.07519913
	3.587400641	-0.108750343	atp-1	MITO	Color2 [A=255, R=255, G=0, B=128]	9	4		31.36199951	31.33029938	31.38279915	31.34630013	31.44829941	31.4871006	31.46780014	31.45319939
	0.530405082	-0.110525131	nuo-6	MITO	Color2 [A=255, R=255, G=0, B=128]	9	4		26.31010056	26.38279915	26.39749908	26.27319908	26.1814003	26.49379921	26.5753994	26.55509949
	0.692728181	-0.110674858	mrpl-50	MITO	Color2 [A=255, R=255, G=0, B=128]	9	4		24.20210075	24.25349998	24.09350014	24.1718998	24.23900032	24.2317009	24.49839973	24.19459915
	1.870273849	-0.112024784	mccc-1	MITO	Color2 [A=255, R=255, G=0, B=128]	9	4		27.59690094	27.58259964	27.5753994	27.63199997	27.62509918	27.73250008	27.76449966	27.71290016
	1.135201908	-0.115074158	pdhk-2	MITO	Color2 [A=255, R=255, G=0, B=128]	9	4		23.63199997	23.56380081	23.64310074	23.56380081	23.64310074	23.6208992	23.79949951	23.79949951
	1.326038354	-0.115375042	ZK673.2	MITO	Color2 [A=255, R=255, G=0, B=128]	9	4		25.98469925	25.87170029	25.8973999	25.8927002	25.92250061	26.01269913	26.07929993	26.09350014
	0.456633359	-0.115849495	sft-1	MITO	Color2 [A=255, R=255, G=0, B=128]	9	4		22.65620041	22.56850052	22.7954998	22.8288002	22.66930008	22.68429947	22.87829971	23.08049965
	2.352293999	-0.118450165	drp-1	MITO	Color2 [A=255, R=255, G=0, B=128]	9	4		24.91799927	24.84329987	24.89970016	24.92709923	25.05669975	25.03590012	24.97159958	24.99769974
	1.729102031	-0.120349884	glrx-21	MITO	Color2 [A=255, R=255, G=0, B=128]	9	4		25.4769001	25.50749969	25.51950073	25.44569969	25.64859962	25.67840004	25.57250023	25.53149986
	1.986762488	-0.121250153	sdhb-1	MITO	Color2 [A=255, R=255, G=0, B=128]	9	4		26.58979988	26.57110023	26.57250023	26.47229958	26.61809921	26.69980049	26.69980049	26.67300034
	0.307097615	-0.122049809	hpo-31	MITO	Color2 [A=255, R=255, G=0, B=128]	9	4		23.87639999	23.76950073	23.67569923	23.67569923	23.45509911	24.20210075	23.80929947	24.0189991
	1.451735079	-0.123924732	pod-2	MITO	Color2 [A=255, R=255, G=0, B=128]	9	4		26.18519974	26.13120079	26.06500053	26.08939934	26.34600067	26.18899918	26.18519974	26.24629974
	2.452587927	-0.125925541	mrpl-24	MITO	Color2 [A=255, R=255, G=0, B=128]	9	4		24.78949928	24.80439949	24.73889923	24.85280037	24.90880013	24.90430069	24.91340065	24.96279907
	1.143313626	-0.127099991	gpdh-3	MITO	Color2 [A=255, R=255, G=0, B=128]	9	4		25.56669998	25.55220032	25.4769001	25.3810997	25.52249908	25.70770073	25.65679932	25.59830093
	0.659997527	-0.127849579	mrpl-21	MITO	Color2 [A=255, R=255, G=0, B=128]	9	4		24.51650047	24.60400009	24.52249908	24.36450005	24.44879913	24.66489983	24.58119965	24.8239994
	1.840810079	-0.128500462	nuaf-3	MITO	Color2 [A=255, R=255, G=0, B=128]	9	4		24.24629974	24.17950058	24.24629974	24.10149956	24.35779953	24.29610062	24.29610062	24.33760071
	1.848086586	-0.129099846	atad-3	MITO	Color2 [A=255, R=255, G=0, B=128]	9	4		26.30139923	26.24990082	26.23719978	26.22800064	26.30660057	26.34939957	26.45829964	26.41860008
	2.321060992	-0.132625103	lonp-1	MITO	Color2 [A=255, R=255, G=0, B=128]	9	4		25.49530029	25.48620033	25.45509911	25.38769913	25.56669998	25.56959915	25.5753994	25.64310074
	1.809635973	-0.133025169	let-630	MITO	Color2 [A=255, R=255, G=0, B=128]	9	4		24.73889923	24.77449989	24.77449989	24.63199997	24.81419945	24.84799957	24.91340065	24.87639999
	1.02374382	-0.134750366	F45G2.8	MITO	Color2 [A=255, R=255, G=0, B=128]	9	4		23.73889923	23.74920082	23.81909943	23.78949928	24.08539963	23.88579941	23.89500046	23.76950073
	1.490533624	-0.13890028	mrps-27	MITO	Color2 [A=255, R=255, G=0, B=128]	9	4		24.74920082	24.91799927	24.8810997	24.83849907	25.06500053	25.0189991	24.94499969	24.91340065
	0.365745047	-0.141849995	C47G2.3	MITO	Color2 [A=255, R=255, G=0, B=128]	9	4		21.38050079	21.18860054	21.13319969	21.27070045	21.05590057	21.47260094	21.22430038	21.78759956
	1.09642185	-0.142049313	immp-2	MITO	Color2 [A=255, R=255, G=0, B=128]	9	4		23.70770073	23.64310074	23.51650047	23.54039955	23.72859955	23.86700058	23.6208992	23.75939941
	3.710185223	-0.144724846	akap-1	MITO	Color2 [A=255, R=255, G=0, B=128]	9	4		25.55220032	25.58410072	25.56380081	25.51950073	25.68650055	25.71820068	25.67300034	25.7208004
	2.416396337	-0.145599842	mrpl-44	MITO	Color2 [A=255, R=255, G=0, B=128]	9	4		25.07719994	24.99769974	24.99329948	25.06500053	25.23530006	25.19079971	25.16419983	25.12529945
	0.791591336	-0.14612484	phb-2	MITO	Color2 [A=255, R=255, G=0, B=128]	9	4		27.61100006	27.56089973	27.61100006	27.56819916	27.47069931	27.77079964	27.81419945	27.87989998
	0.217614622	-0.146500587	iars-2	MITO	Color2 [A=255, R=255, G=0, B=128]	9	4		22.2791996	22.21850014	22.35650063	22.75939941	23.26790047	22.33480072	22.33480072	22.26210022
	1.411031315	-0.148825645	cri-3	MITO	Color2 [A=255, R=255, G=0, B=128]	9	4		27.26250076	27.3409996	27.38279915	27.41539955	27.44729996	27.39920044	27.55360031	27.59690094
	1.451019429	-0.149650097	tufm-1	MITO	Color2 [A=255, R=255, G=0, B=128]	9	4		28.33670044	28.27589989	28.27589989	28.26250076	28.33670044	28.41539955	28.41130066	28.58620071
	2.328981498	-0.150375366	ymel-1	MITO	Color2 [A=255, R=255, G=0, B=128]	9	4		24.48620033	24.45509911	24.43619919	24.41049957	24.64859962	24.5284996	24.56380081	24.64859962
	1.387903272	-0.152824402	let-754	MITO	Color2 [A=255, R=255, G=0, B=128]	9	4		27.80809975	27.71290016	27.67300034	27.54630089	27.80809975	27.78949928	27.87989998	27.87409973
	1.889152594	-0.154174805	mrps-23	MITO	Color2 [A=255, R=255, G=0, B=128]	9	4		24.73380089	24.70240021	24.75939941	24.77449989	24.84329987	25.0189991	24.87170029	24.85280037
	0.648757802	-0.15444994	nduf-2.2	MITO	Color2 [A=255, R=255, G=0, B=128]	9	4		25.55800056	25.55509949	25.28910065	25.54330063	25.86700058	25.71820068	25.51049995	25.46759987
	1.041915779	-0.156225204	mrps-18a	MITO	Color2 [A=255, R=255, G=0, B=128]	9	4		23.58690071	23.73889923	23.68650055	23.60960007	23.69709969	23.93160057	23.93160057	23.68650055
	0.65086219	-0.158075333	cyc-2.2	MITO	Color2 [A=255, R=255, G=0, B=128]	9	4		23.25349998	23.13010025	22.76749992	22.88949966	23.16419983	23.09670067	23.14410019	23.26790047
	0.473652158	-0.15907526	C33F10.12	MITO	Color2 [A=255, R=255, G=0, B=128]	9	4		23.66489983	23.51650047	23.31010056	23.13319969	23.8288002	23.42980003	23.40410042	23.59830093
	2.503135123	-0.1591506	kat-1	MITO	Color2 [A=255, R=255, G=0, B=128]	9	4		27.8973999	27.85639954	27.83849907	27.77079964	28.02429962	27.94280052	27.99769974	28.03490067
	3.777906076	-0.159899712	atp-3	MITO	Color2 [A=255, R=255, G=0, B=128]	9	4		29.30660057	29.25349998	29.2670002	29.25799942	29.45319939	29.39100075	29.45509911	29.42539978
	1.41116277	-0.16285038	tomm-22	MITO	Color2 [A=255, R=255, G=0, B=128]	9	4		26.47380066	26.42499924	26.42819977	26.39749908	26.4265995	26.58979988	26.68650055	26.67300034
	0.70209326	-0.163525105	mtss-1	MITO	Color2 [A=255, R=255, G=0, B=128]	9	4		26.61809921	26.39259911	26.33239937	26.57110023	26.88579941	26.65950012	26.47229958	26.55069923
	1.161904477	-0.163825035	mrps-16	MITO	Color2 [A=255, R=255, G=0, B=128]	9	4		25.16419983	25.14100075	25.05669975	25.00200081	25.30660057	25.30660057	25.06500053	25.3409996
	1.704573468	-0.163974762	ZK1236.1	MITO	Color2 [A=255, R=255, G=0, B=128]	9	4		21.82299995	21.74710083	21.69709969	21.60960007	21.85759926	21.88389969	21.95660019	21.83460045
	1.298756581	-0.164700508	psd-1	MITO	Color2 [A=255, R=255, G=0, B=128]	9	4		24.25349998	24.19459915	24.15649986	24.12529945	24.20210075	24.37120056	24.31699944	24.49839973
	2.049006191	-0.164750099	mrps-25	MITO	Color2 [A=255, R=255, G=0, B=128]	9	4		24.09350014	24.09350014	24.15649986	24.13319969	24.1718998	24.32390022	24.35779953	24.28210068
	1.447341268	-0.165699959	ogdh-2	MITO	Color2 [A=255, R=255, G=0, B=128]	9	4		24.46759987	24.51650047	24.56959915	24.36450005	24.60400009	24.73889923	24.69179916	24.54630089
	1.627152882	-0.169525623	ivd-1	MITO	Color2 [A=255, R=255, G=0, B=128]	9	4		26.72599983	26.69980049	26.73889923	26.5753994	26.82640076	26.86230087	26.96500015	26.76449966
	2.595731664	-0.172374249	idhg-1	MITO	Color2 [A=255, R=255, G=0, B=128]	9	4		26.42020035	26.39590073	26.39749908	26.31870079	26.49379921	26.53450012	26.61809921	26.5753994
	2.078908786	-0.17509985	sco-1	MITO	Color2 [A=255, R=255, G=0, B=128]	9	4		24.40410042	24.43619919	24.48620033	24.56380081	24.62639999	24.71820068	24.58119965	24.66489983
	2.734809466	-0.175924778	mrpl-16	MITO	Color2 [A=255, R=255, G=0, B=128]	9	4		24.8810997	24.97599983	24.91340065	24.90880013	25.0401001	25.13710022	25.14489937	25.06089973
	3.400013476	-0.176724911	mrps-17	MITO	Color2 [A=255, R=255, G=0, B=128]	9	4		25.08939934	25.14100075	25.10549927	25.09749985	25.25709915	25.24259949	25.3409996	25.2996006
	2.551259269	-0.177249432	dap-3	MITO	Color2 [A=255, R=255, G=0, B=128]	9	4		26.67300034	26.65950012	26.64579964	26.58979988	26.75169945	26.83849907	26.78949928	26.8973999
	2.29919192	-0.178325176	gars-1	MITO	Color2 [A=255, R=255, G=0, B=128]	9	4		26.75169945	26.67300034	26.65950012	26.58979988	26.81419945	26.82640076	26.92029953	26.82640076
	1.742044549	-0.178774834	fzo-1	MITO	Color2 [A=255, R=255, G=0, B=128]	9	4		24.14100075	24.12529945	24.14100075	23.98469925	24.39749908	24.24629974	24.22430038	24.23900032
	1.463239308	-0.179450035	mrpl-23	MITO	Color2 [A=255, R=255, G=0, B=128]	9	4		24.75429916	24.8239994	24.79949951	24.97159958	25.02330017	24.94949913	25.14489937	24.94949913
	0.129154413	-0.180924892	pif-1	MITO	Color2 [A=255, R=255, G=0, B=128]	9	4		22.20059967	22.28490067	21.97769928	22.33480072	20.8220005	22.81909943	22.91519928	22.9654007
	2.483422394	-0.183475494	mrpl-17	MITO	Color2 [A=255, R=255, G=0, B=128]	9	4		24.36450005	24.51049995	24.47999954	24.44249916	24.58690071	24.68650055	24.65399933	24.60400009
	1.619110785	-0.18380022	mtch-1	MITO	Color2 [A=255, R=255, G=0, B=128]	9	4		27.96500015	27.93720055	27.93160057	27.76449966	27.97050095	28.15069962	28.13610077	28.07620049
	1.998444318	-0.188950539	C24G6.8	MITO	Color2 [A=255, R=255, G=0, B=128]	9	4		23.15189934	23.00880051	23.11109924	23.19910049	23.33760071	23.26790047	23.24340057	23.37779999
	0.576871337	-0.189624786	mrps-18.c	MITO	Color2 [A=255, R=255, G=0, B=128]	9	4		24.64310074	24.5284996	24.5284996	24.30310059	24.30310059	24.69179916	24.87639999	24.89039993
	2.38429954	-0.190224648	mrps-18C	MITO	Color2 [A=255, R=255, G=0, B=128]	9	4		25.15649986	25.20960045	25.25709915	25.30310059	25.34440041	25.47999954	25.43619919	25.4265995
	2.578216457	-0.193249702	mrps-7	MITO	Color2 [A=255, R=255, G=0, B=128]	9	4		24.56380081	24.53450012	24.60960007	24.58690071	24.85759926	24.77960014	24.68650055	24.74410057
	2.409053183	-0.194500446	mrpl-38	MITO	Color2 [A=255, R=255, G=0, B=128]	9	4		24.81909943	24.87639999	24.8288002	24.80929947	25.00620079	24.94499969	25.13710022	25.02330017
	0.631175621	-0.195074558	nuaf-1	MITO	Color2 [A=255, R=255, G=0, B=128]	9	4		23.39100075	23.41699982	23.17490005	23.51650047	23.83849907	23.45509911	23.26790047	23.71820068
	0.352611476	-0.197175026	sfxn-2	MITO	Color2 [A=255, R=255, G=0, B=128]	9	4		22.78949928	22.86700058	23.02750015	23.36450005	23.76950073	23.0291996	22.81710052	23.22139931
	1.875286486	-0.197699547	hpo-19	MITO	Color2 [A=255, R=255, G=0, B=128]	9	4		26.48920059	26.40239906	26.42980003	26.24990082	26.65950012	26.5753994	26.53739929	26.58979988
	1.022461568	-0.204424858	rars-2	MITO	Color2 [A=255, R=255, G=0, B=128]	9	4		25.8288002	25.55509949	25.64579964	25.77960014	26.15270042	25.83849907	25.8118	25.8239994
	2.335194294	-0.207625389	mrpl-53	MITO	Color2 [A=255, R=255, G=0, B=128]	9	4		24.15649986	24.14100075	24.12529945	24.03590012	24.22430038	24.37779999	24.39100075	24.29610062
	2.030517473	-0.208050728	mrpl-34	MITO	Color2 [A=255, R=255, G=0, B=128]	9	4		24.77960014	24.77960014	24.71290016	24.56959915	24.93160057	24.86700058	24.89500046	24.9803009
	0.378557981	-0.212175369	ctc-2	MITO	Color2 [A=255, R=255, G=0, B=128]	9	4		27.77709961	27.85040092	27.75169945	27.28030014	28.11639977	28.12630081	28.00300026	27.26250076
	1.559658179	-0.213300228	mrpl-2	MITO	Color2 [A=255, R=255, G=0, B=128]	9	4		23.63199997	23.60960007	23.54039955	23.6208992	23.60960007	23.87639999	23.83849907	23.93160057
+	2.854181815	-0.213524342	prdx-3	MITO	Color2 [A=255, R=255, G=0, B=128]	9	4		28.57900047	28.50519943	28.51280022	28.65950012	28.76759911	28.77709961	28.75169945	28.81419945
	1.773561907	-0.214474678	ethe-1	MITO	Color2 [A=255, R=255, G=0, B=128]	9	4		23.93160057	23.80929947	23.70770073	23.63199997	24.00200081	23.97599983	23.96719933	23.99329948
+	2.837270196	-0.216175079	Y71F9B.2	MITO	Color2 [A=255, R=255, G=0, B=128]	9	4		25.02330017	24.98900032	24.87639999	24.87639999	25.16040039	25.13319969	25.16810036	25.16810036
+	2.299372579	-0.220725536	kars-1	MITO	Color2 [A=255, R=255, G=0, B=128]	9	4		27.47069931	27.43939972	27.39100075	27.27140045	27.59690094	27.65950012	27.65270042	27.54630089
	1.845693686	-0.232699871	mrps-10	MITO	Color2 [A=255, R=255, G=0, B=128]	9	4		24.52249908	24.35110092	24.24629974	24.41049957	24.64859962	24.51049995	24.67569923	24.62639999
+	3.722385078	-0.235199451	pgam-5	MITO	Color2 [A=255, R=255, G=0, B=128]	9	4		25.39430046	25.36790085	25.3409996	25.31010056	25.57250023	25.64859962	25.59259987	25.54039955
+	2.588570623	-0.237275124	miga-1	MITO	Color2 [A=255, R=255, G=0, B=128]	9	4		23.56380081	23.50449944	23.36450005	23.46759987	23.70770073	23.77960014	23.68650055	23.67569923
	1.368252529	-0.237949848	bcs-1	MITO	Color2 [A=255, R=255, G=0, B=128]	9	4		23.33760071	23.33760071	23.39100075	23.45509911	23.51650047	23.81909943	23.42980003	23.70770073
+	2.054422233	-0.23815012	mrpl-19	MITO	Color2 [A=255, R=255, G=0, B=128]	9	4		23.50449944	23.51650047	23.44249916	23.65399933	23.78949928	23.84799957	23.78949928	23.64310074
+	2.145441785	-0.239549637	yars-2	MITO	Color2 [A=255, R=255, G=0, B=128]	9	4		22.92070007	22.96190071	22.88759995	22.8288002	23.20509911	23.23460007	23.11899948	22.99850082
+	4.034122534	-0.2416749	sucl-2	MITO	Color2 [A=255, R=255, G=0, B=128]	9	4		26.77709961	26.71290016	26.69980049	26.71290016	26.97599983	26.93160057	27.0189991	26.94280052
+	2.004153594	-0.242675304	tfbm-1	MITO	Color2 [A=255, R=255, G=0, B=128]	9	4		22.65620041	22.63419914	22.70350075	22.44249916	22.79150009	22.86510086	22.81710052	22.9333992
	1.485859824	-0.245599747	K11H12.1	MITO	Color2 [A=255, R=255, G=0, B=128]	9	4		23.44249916	23.40410042	23.37779999	23.11899948	23.67569923	23.5284996	23.46759987	23.65399933
+	1.914498167	-0.250125408	mrps-12	MITO	Color2 [A=255, R=255, G=0, B=128]	9	4		21.8689003	21.73480034	21.98119926	21.99160004	22.15500069	22.22730064	22.04590034	22.1487999
+	2.191662979	-0.252800465	cox-15	MITO	Color2 [A=255, R=255, G=0, B=128]	9	4		22.96369934	22.91889954	23.04590034	22.99160004	23.09180069	23.23019981	23.24480057	23.36450005
+	5.482569989	-0.261350155	mrps-22	MITO	Color2 [A=255, R=255, G=0, B=128]	9	4		24.80929947	24.84799957	24.84329987	24.81909943	25.10549927	25.10549927	25.10149956	25.05260086
+	2.09639241	-0.267749786	timm-17B.1	MITO	Color2 [A=255, R=255, G=0, B=128]	9	4		24.33760071	24.1718998	24.2317009	24.32390022	24.46759987	24.47380066	24.49230003	24.70240021
+	2.334154685	-0.27354908	mpc-2	MITO	Color2 [A=255, R=255, G=0, B=128]	9	4		26.52700043	26.45359993	26.42180061	26.40730095	26.83849907	26.77709961	26.5753994	26.71290016
	1.598824453	-0.275175571	mrpl-10	MITO	Color2 [A=255, R=255, G=0, B=128]	9	4		23.81909943	23.85759926	23.80929947	23.73889923	23.81909943	24.11739922	24.20960045	24.17950058
+	2.753307034	-0.278450012	djr-1.1	MITO	Color2 [A=255, R=255, G=0, B=128]	9	4		25.41049957	25.20960045	25.18709946	25.27499962	25.58119965	25.53739929	25.51650047	25.56089973
+	2.229362068	-0.279999733	mrps-14	MITO	Color2 [A=255, R=255, G=0, B=128]	9	4		24.30310059	24.34440041	24.28910065	24.12529945	24.43619919	24.53450012	24.66489983	24.54630089
	0.695587327	-0.292575359	C35D10.5	MITO	Color2 [A=255, R=255, G=0, B=128]	9	4		23.11899948	22.87269974	22.89319992	22.20359993	22.98990059	22.99679947	23.0625	23.20960045
	1.546154166	-0.296200275	F54C8.1	MITO	Color2 [A=255, R=255, G=0, B=128]	9	4		23.33760071	23.20059967	23.0223999	22.92609978	23.47999954	23.35110092	23.32390022	23.51650047
	1.312897283	-0.304449558	ech-7	MITO	Color2 [A=255, R=255, G=0, B=128]	9	4		25.47380066	25.22430038	25.33760071	25.3810997	25.91340065	25.41379929	25.54039955	25.7670002
+	3.065282346	-0.304775715	mrpl-45	MITO	Color2 [A=255, R=255, G=0, B=128]	9	4		24.91340065	24.88579941	24.79949951	24.96279907	25.28560066	25.10950089	25.18709946	25.1984005
+	2.243470979	-0.306749344	hxk-1	MITO	Color2 [A=255, R=255, G=0, B=128]	9	4		22.70980072	22.57309914	22.66930008	22.52370071	22.75939941	22.99510002	23.02409935	22.92429924
+	1.952925529	-0.31187439	mai-2	MITO	Color2 [A=255, R=255, G=0, B=128]	9	4		28.24900055	28.17469978	28.26250076	28.13610077	28.63199997	28.6215992	28.53149986	28.28470039
+	3.290474071	-0.320075512	F25B5.5	MITO	Color2 [A=255, R=255, G=0, B=128]	9	4		22.90979958	22.87829971	22.88949966	22.89319992	23.35110092	23.14259911	23.18250084	23.17490005
+	1.441669589	-0.323400497	coa-3	MITO	Color2 [A=255, R=255, G=0, B=128]	9	4		22.46509933	22.42980003	22.66489983	22.73690033	23.16270065	22.83460045	22.87269974	22.72030067
+	1.47707883	-0.348649979	mtx-1	MITO	Color2 [A=255, R=255, G=0, B=128]	9	4		23.64310074	23.77960014	23.56380081	23.69709969	23.70770073	24.00200081	24.27499962	24.09350014
	1.187419442	-0.351974964	mpst-6	MITO	Color2 [A=255, R=255, G=0, B=128]	9	4		24.48620033	24.20960045	23.98469925	23.98469925	24.2317009	24.52249908	24.65399933	24.66489983
+	3.059395682	-0.357049465	mrpl-48	MITO	Color2 [A=255, R=255, G=0, B=128]	9	4		24.30310059	24.16419983	24.13319969	24.22430038	24.61529922	24.61529922	24.59259987	24.42980003
+	2.231629872	-0.362924576	immt-2	MITO	Color2 [A=255, R=255, G=0, B=128]	9	4		24.28910065	24.17950058	23.94059944	24.01049995	24.37779999	24.47999954	24.55220032	24.46139908
+	2.654614581	-0.367525578	mrps-35	MITO	Color2 [A=255, R=255, G=0, B=128]	9	4		24.61529922	24.61529922	24.5753994	24.76950073	25.09350014	25.08130074	25.02750015	24.84329987
	0.171206744	-0.380424976	mlcd-1	MITO	Color2 [A=255, R=255, G=0, B=128]	9	4		22.00200081	19.50919914	21.77560043	19.69020081	20.77029991	19.72710037	21.93880081	22.0625
+	1.961125191	-0.391400337	mrpl-55	MITO	Color2 [A=255, R=255, G=0, B=128]	9	4		21.98819923	22.04929924	22.1916008	22.15189934	22.55220032	22.73069954	22.30450058	22.35919952
+	2.648087151	-0.403574944	C08F8.2	MITO	Color2 [A=255, R=255, G=0, B=128]	9	4		22.75740051	22.70770073	22.81710052	22.84799957	23.33760071	23.12849998	23.26790047	23.01049995
+	2.184799768	-0.406524658	C08B6.8	MITO	Color2 [A=255, R=255, G=0, B=128]	9	4		23.58690071	23.54039955	23.28210068	23.26790047	23.79949951	23.93160057	23.88579941	23.68650055
+	2.640251683	-0.425274849	sdha-2	MITO	Color2 [A=255, R=255, G=0, B=128]	9	4		24.73889923	24.59259987	24.43619919	24.70240021	25.16419983	25.06089973	25.0189991	24.92709923
+	1.709144187	-0.472950459	acdh-8	MITO	Color2 [A=255, R=255, G=0, B=128]	9	4		24.67029953	24.49839973	24.13319969	24.18709946	24.71820068	24.76950073	24.8239994	25.06909943
+	2.396324914	-0.476024628	tin-9.2	MITO	Color2 [A=255, R=255, G=0, B=128]	9	4		25.32040024	25.1984005	24.92709923	24.98900032	25.56959915	25.73119926	25.55509949	25.48310089
+	2.574392389	-0.483750343	C39B5.6	MITO	Color2 [A=255, R=255, G=0, B=128]	9	4		22.08539963	22.05590057	22.10149956	21.77560043	22.3987999	22.36720085	22.58230019	22.60510063
+	3.578716474	-0.485175133	asg-1	MITO	Color2 [A=255, R=255, G=0, B=128]	9	4		27.29789925	27.24449921	27.17000008	27.02960014	27.67980003	27.73889923	27.62509918	27.63890076
+	3.176931066	-0.519899845	ucr-2.3	MITO	Color2 [A=255, R=255, G=0, B=128]	9	4		25.63479996	25.48620033	25.31010056	25.45829964	26.07719994	26.05050087	25.96719933	25.87409973
	0.868561693	-0.565074921	C55B6.1	MITO	Color2 [A=255, R=255, G=0, B=128]	9	4		19.29899979	19.85689926	19.82699966	19.76950073	20.55559921	20.92589951	19.9428997	19.5883007
+	3.421282759	-0.569000721	asb-1	MITO	Color2 [A=255, R=255, G=0, B=128]	9	4		27.12140083	26.99769974	26.77709961	26.8973999	27.54630089	27.54630089	27.55360031	27.42340088
+	2.305287552	-0.584499836	lig-1	MITO	Color2 [A=255, R=255, G=0, B=128]	9	4		22.15810013	22.06909943	22.18560028	22.56380081	22.82690048	22.99160004	22.88199997	22.6140995
+	3.465022364	-0.590099812	got-2.1	MITO	Color2 [A=255, R=255, G=0, B=128]	9	4		25.15649986	24.93160057	24.77449989	24.91340065	25.56380081	25.56669998	25.49839973	25.50749969
+	5.525119048	-0.615849495	C27H6.9	MITO	Color2 [A=255, R=255, G=0, B=128]	9	4		21.48740005	21.53089905	21.38570023	21.46260071	22.14259911	22.04929924	22.05920029	22.07889938
+	2.62853963	-0.654950142	rmd-3	MITO	Color2 [A=255, R=255, G=0, B=128]	9	4		24.83849907	24.71820068	24.46139908	24.29610062	25.10549927	25.27140045	25.28210068	25.27499962
+	2.303288309	-0.696399212	ung-1	MITO	Color2 [A=255, R=255, G=0, B=128]	9	4		21.81130028	21.45260048	21.56380081	21.27070045	22.21549988	22.49720001	22.23609924	21.93519974
	0.825254141	-0.721475124	hpo-18	MITO	Color2 [A=255, R=255, G=0, B=128]	9	4		29.10899925	27.91460037	27.39920044	28.52779961	29.23990059	29.04269981	29.26919937	28.28470039
+	1.294481122	-0.925525188	nduo-5	MITO	Color2 [A=255, R=255, G=0, B=128]	9	4		24.93610001	24.72340012	25.2057991	25.70240021	26.61809921	26.48310089	25.94059944	25.22800064
+	1.143671654	-1.202174664	iscu-1	MITO	Color2 [A=255, R=255, G=0, B=128]	9	4		20.35580063	20.33169937	20.74740028	20.0666008	23.11739922	21.46759987	20.86510086	20.86009979
+	1.106991985	-1.249750614	hmg-5	MITO	Color2 [A=255, R=255, G=0, B=128]	9	4		23.19910049	22.8689003	22.72439957	20.62579918	23.71820068	23.41699982	23.71820068	23.56380081
+	3.486107522	-2.851949215	rmd-1	MITO	Color2 [A=255, R=255, G=0, B=128]	9	4		22.57080078	21.98469925	21.29330063	21.27070045	24.96719933	24.87170029	24.73889923	23.94949913
HSF-1 OE;UBQL-1(TM1574) VERSUS HSF-1OE - MITOCHONDRIAL PROTEINS ALTERED
TOTAL PROTEINS HSF-1OE;UBQL-1 DATASET - 5330. 5330 PROTEINS COMPARED AGAINST 636 KNOWN MITOPROTEINS. 417 PROTEINS/5330 PROTEINS WERE MITOCHONDRIAL. OF THE 417 MITO PROTEINS,only 1 IS SIGNIFICANTLY ALTERED IN HSF-1OE;UBQL-1.
Significant	(-)LOG10P-value	Difference(LOG2fc)	T: Genes	t: mitoprotein	Symbol color	Symbol type	Symbol size	Show label	HSF_01	HSF_02	HSF_03	HSF_04	HSF_UBAL_01	HSF_UBAL_02	HSF_UBAL_03	HSF_UBAL_04
+	2.387135507	-1.431100368	acs-2	MITO	Color2 [A=255, R=255, G=0, B=128]	1	4		21.38570023	21.45260048	21.97769928	21.15810013	19.36949921	20.63599968	20.25769997	19.98649979
	1.678059032	0.133450031	lmd-3	MITO	Color2 [A=255, R=255, G=0, B=128]	1	4		22.76549911	22.75329971	22.91160011	22.76749992	22.87829971	22.97949982	22.92980003	22.94409943
	0.02805321	-0.00407505	metl-17	MITO	Color2 [A=255, R=255, G=0, B=128]	1	4		22.28210068	22.30730057	22.20059967	22.21249962	22.31839943	22.18250084	22.32110023	22.16419983
	0.257295367	-0.048624992	hpo-12	MITO	Color2 [A=255, R=255, G=0, B=128]	1	4		23.06909943	23.29610062	23.09350014	22.97949982	23.09830093	23.13319969	23.05920029	22.95299911
	0.882998316	-0.140274525	rpom-1	MITO	Color2 [A=255, R=255, G=0, B=128]	1	4		21.70129967	21.92070007	21.73069954	21.75119972	21.64970016	21.45260048	21.71820068	21.72229958
	1.304162594	0.117024899	cisd-1	MITO	Color2 [A=255, R=255, G=0, B=128]	1	4		26.30310059	26.32559967	26.35779953	26.17950058	26.36949921	26.47540092	26.4314003	26.35779953
	1.629836918	-0.152699947	C27H6.9	MITO	Color2 [A=255, R=255, G=0, B=128]	1	4		21.48740005	21.53089905	21.38570023	21.46260071	21.36989975	21.21850014	21.39100075	21.27639961
	0.457795141	-0.107475758	glna-1	MITO	Color2 [A=255, R=255, G=0, B=128]	1	4		24.40410042	24.17950058	24.20960045	23.95840073	24.20960045	24.09350014	23.94949913	24.06909943
	1.312489179	-0.064099789	rmd-2	MITO	Color2 [A=255, R=255, G=0, B=128]	1	4		27.35779953	27.29789925	27.31529999	27.31529999	27.31529999	27.2262001	27.21699905	27.27140045
	1.308798665	-0.096250057	nuaf-3	MITO	Color2 [A=255, R=255, G=0, B=128]	1	4		24.24629974	24.17950058	24.24629974	24.10149956	24.08539963	24.09350014	24.06089973	24.1487999
	0.810310586	-0.082525253	tspo-1	MITO	Color2 [A=255, R=255, G=0, B=128]	1	4		26.07719994	26.10350037	26.09749985	26.26790047	26.10149956	26.08740044	25.99329948	26.03380013
	0.424700728	-0.032800198	mrpl-46	MITO	Color2 [A=255, R=255, G=0, B=128]	1	4		24.62639999	24.73380089	24.60960007	24.63199997	24.59830093	24.66489983	24.63199997	24.5753994
	0.140224763	0.027225494	coa-1	MITO	Color2 [A=255, R=255, G=0, B=128]	1	4		23.45509911	23.46759987	23.45509911	23.59830093	23.33760071	23.58690071	23.5284996	23.63199997
	0.562613916	-0.209149837	iars-2	MITO	Color2 [A=255, R=255, G=0, B=128]	1	4		22.2791996	22.21850014	22.35650063	22.75939941	22.23900032	22.42980003	21.84609985	22.26210022
	1.553340664	-0.116549969	abtm-1	MITO	Color2 [A=255, R=255, G=0, B=128]	1	4		24.54039955	24.55800056	24.60400009	24.53450012	24.47380066	24.33760071	24.51049995	24.44879913
	0.108479532	-0.007649422	alh-6	MITO	Color2 [A=255, R=255, G=0, B=128]	1	4		26.01479912	26.02120018	26.10149956	26.01689911	26.06500053	26.04430008	26.02120018	25.99329948
	1.237864945	-0.421374798	mpst-6	MITO	Color2 [A=255, R=255, G=0, B=128]	1	4		24.48620033	24.20960045	23.98469925	23.98469925	23.78949928	24.10950089	23.55220032	23.5284996
	2.640577003	-0.201174736	mrps-27	MITO	Color2 [A=255, R=255, G=0, B=128]	1	4		24.74920082	24.91799927	24.8810997	24.83849907	24.66489983	24.65399933	24.66489983	24.59830093
	1.308652608	-0.035749912	fars-2	MITO	Color2 [A=255, R=255, G=0, B=128]	1	4		24.49839973	24.50449944	24.49230003	24.47380066	24.44879913	24.47999954	24.42340088	24.47380066
	2.628197986	-0.14242506	tufm-1	MITO	Color2 [A=255, R=255, G=0, B=128]	1	4		28.33670044	28.27589989	28.27589989	28.26250076	28.20770073	28.11639977	28.15069962	28.10650063
	2.812601363	-0.145250797	cpt-2	MITO	Color2 [A=255, R=255, G=0, B=128]	1	4		25.54920006	25.51650047	25.54920006	25.60680008	25.46139908	25.37779999	25.38769913	25.41379929
	0.411957775	-0.032674789	ucr-2.1	MITO	Color2 [A=255, R=255, G=0, B=128]	1	4		27.48620033	27.53890038	27.53149986	27.56819916	27.56089973	27.4314003	27.53890038	27.46290016
	0.136336231	-0.010624409	drp-1	MITO	Color2 [A=255, R=255, G=0, B=128]	1	4		24.91799927	24.84329987	24.89970016	24.92709923	24.91340065	24.81909943	24.89970016	24.91340065
	1.941467678	-0.246900082	dhgd-1	MITO	Color2 [A=255, R=255, G=0, B=128]	1	4		25.60680008	25.63750076	25.72340012	25.62919998	25.45199966	25.22800064	25.5284996	25.4008007
	0.477647064	0.059225559	slc-25a10	MITO	Color2 [A=255, R=255, G=0, B=128]	1	4		26.15069962	25.97809982	26.02750015	26.12529945	26.07110023	26.14100075	26.07110023	26.23530006
	1.657739635	0.097449303	mce-1	MITO	Color2 [A=255, R=255, G=0, B=128]	1	4		25.48920059	25.37120056	25.46450043	25.43939972	25.52249908	25.59259987	25.50449944	25.53450012
	1.314632302	-0.129899502	ivd-1	MITO	Color2 [A=255, R=255, G=0, B=128]	1	4		26.72599983	26.69980049	26.73889923	26.5753994	26.60400009	26.50139999	26.63199997	26.48310089
	1.124428192	0.274924755	ipla-7	MITO	Color2 [A=255, R=255, G=0, B=128]	1	4		23.70770073	23.73889923	23.8288002	24.05260086	23.84799957	24.05260086	24.21699905	24.31010056
	0.051814035	0.007925034	sars-2	MITO	Color2 [A=255, R=255, G=0, B=128]	1	4		23.77960014	23.70770073	23.67569923	23.59830093	23.68650055	23.59830093	23.77960014	23.72859955
	2.608748502	-0.139149666	dap-3	MITO	Color2 [A=255, R=255, G=0, B=128]	1	4		26.67300034	26.65950012	26.64579964	26.58979988	26.53149986	26.46610069	26.54630089	26.46759987
	0.240207446	0.055675507	pif-1	MITO	Color2 [A=255, R=255, G=0, B=128]	1	4		22.20059967	22.28490067	21.97769928	22.33480072	22.28490067	22.34300041	22.10790062	22.28490067
	0.05426849	-0.006100178	stl-1	MITO	Color2 [A=255, R=255, G=0, B=128]	1	4		25.33419991	25.2317009	25.1984005	25.28210068	25.26429939	25.28210068	25.17950058	25.29610062
	0.47816641	0.062550068	mtch-1	MITO	Color2 [A=255, R=255, G=0, B=128]	1	4		27.96500015	27.93720055	27.93160057	27.76449966	28.06599998	27.91460037	27.97050095	27.8973999
	0.513992927	0.19645071	C55B6.1	MITO	Color2 [A=255, R=255, G=0, B=128]	1	4		19.29899979	19.85689926	19.82699966	19.76950073	19.72820091	19.7534008	19.82640076	20.23019981
	1.292793862	-0.241300583	acdh-1	MITO	Color2 [A=255, R=255, G=0, B=128]	1	4		29.56640053	29.50900078	29.49950027	29.52779961	29.28249931	29.00839996	29.44129944	29.40530014
	3.044440486	-0.268950462	yars-2	MITO	Color2 [A=255, R=255, G=0, B=128]	1	4		22.92070007	22.96190071	22.88759995	22.8288002	22.68429947	22.63419914	22.5333004	22.67140007
	0.859642186	0.059374332	pod-2	MITO	Color2 [A=255, R=255, G=0, B=128]	1	4		26.18519974	26.13120079	26.06500053	26.08939934	26.19459915	26.11149979	26.18709946	26.21509933
	2.721322788	-0.112499714	idh-1	MITO	Color2 [A=255, R=255, G=0, B=128]	1	4		29.23760033	29.16279984	29.18190002	29.20999908	29.12389946	29.05830002	29.0788002	29.08130074
	1.004528745	0.105549812	mpst-3	MITO	Color2 [A=255, R=255, G=0, B=128]	1	4		23.33760071	23.25349998	23.22290039	23.44249916	23.46759987	23.36450005	23.44249916	23.40410042
	1.456394502	-0.068650246	aars-2	MITO	Color2 [A=255, R=255, G=0, B=128]	1	4		27.15069962	27.11149979	27.05050087	27.12140083	27.08130074	27.02960014	27.0189991	27.02960014
	0.104128329	-0.008000374	mpc-2	MITO	Color2 [A=255, R=255, G=0, B=128]	1	4		26.52700043	26.45359993	26.42180061	26.40730095	26.44409943	26.46610069	26.42020035	26.44729996
	0.426807454	-0.029174805	acds-10	MITO	Color2 [A=255, R=255, G=0, B=128]	1	4		23.92250061	23.92250061	24.01049995	23.90430069	23.90430069	23.86700058	23.95840073	23.91340065
	0.310735338	-0.075500488	got-2.1	MITO	Color2 [A=255, R=255, G=0, B=128]	1	4		25.15649986	24.93160057	24.77449989	24.91340065	24.91799927	25.02330017	24.72340012	24.80929947
	1.422091434	-0.054474831	dhod-1	MITO	Color2 [A=255, R=255, G=0, B=128]	1	4		24.65399933	24.71820068	24.64859962	24.70240021	24.59830093	24.64859962	24.6208992	24.63750076
	0.582216039	0.051000118	coq-6	MITO	Color2 [A=255, R=255, G=0, B=128]	1	4		24.19459915	24.1718998	24.1487999	24.07719994	24.25349998	24.25349998	24.12529945	24.16419983
	1.728487924	-0.095799923	tin-44	MITO	Color2 [A=255, R=255, G=0, B=128]	1	4		24.86230087	24.7845993	24.83359909	24.90880013	24.74920082	24.7845993	24.71290016	24.75939941
	0.854006978	-0.105924606	oxa-1	MITO	Color2 [A=255, R=255, G=0, B=128]	1	4		23.44249916	23.37779999	23.41699982	23.40410042	23.20210075	23.47999954	23.25349998	23.28210068
	0.190827965	-0.029174805	mrpl-34	MITO	Color2 [A=255, R=255, G=0, B=128]	1	4		24.77960014	24.77960014	24.71290016	24.56959915	24.76449966	24.70770073	24.63750076	24.61529922
	0.109359087	-0.010449409	alh-7	MITO	Color2 [A=255, R=255, G=0, B=128]	1	4		25.7845993	25.77199936	25.77960014	25.81909943	25.74150085	25.70770073	25.80439949	25.85989952
	0.701902761	-0.065199852	pck-2	MITO	Color2 [A=255, R=255, G=0, B=128]	1	4		29.0788002	29.12389946	29.2147007	29.14830017	29.09900093	28.97319984	29.13120079	29.10149956
	0.138391645	0.015749931	mdh-2	MITO	Color2 [A=255, R=255, G=0, B=128]	1	4		30.53890038	30.39299965	30.39299965	30.5109005	30.52960014	30.45319939	30.44330025	30.47270012
	2.075376337	-0.149675369	sucl-2	MITO	Color2 [A=255, R=255, G=0, B=128]	1	4		26.77709961	26.71290016	26.69980049	26.71290016	26.64579964	26.61809921	26.54780006	26.49230003
	0.075151689	-0.092474937	hpo-18	MITO	Color2 [A=255, R=255, G=0, B=128]	1	4		29.10899925	27.91460037	27.39920044	28.52779961	28.84449959	28.0401001	27.76449966	27.93160057
	0.02163701	-0.003500462	hpo-19	MITO	Color2 [A=255, R=255, G=0, B=128]	1	4		26.48920059	26.40239906	26.42980003	26.24990082	26.43619919	26.37120056	26.40889931	26.3409996
	0.10134694	-0.008099556	mrps-2	MITO	Color2 [A=255, R=255, G=0, B=128]	1	4		24.67569923	24.68650055	24.67569923	24.75429916	24.65399933	24.64859962	24.73380089	24.72340012
	0.180027648	0.026000023	fum-1	MITO	Color2 [A=255, R=255, G=0, B=128]	1	4		28.11149979	28.00300026	27.98139954	27.93720055	28.16040039	27.99769974	28.00300026	27.97599983
	1.464087334	0.06052494	tomm-22	MITO	Color2 [A=255, R=255, G=0, B=128]	1	4		26.47380066	26.42499924	26.42819977	26.39749908	26.47229958	26.51350021	26.45829964	26.52249908
	1.539566086	-0.946624756	ech-1.1	MITO	Color2 [A=255, R=255, G=0, B=128]	1	4		21.32659912	21.48740005	21.49720001	20.49720001	20.88019943	20.32110023	19.94589996	19.87470055
	0.805606686	0.112624645	ethe-1	MITO	Color2 [A=255, R=255, G=0, B=128]	1	4		23.93160057	23.80929947	23.70770073	23.63199997	23.87639999	23.87639999	23.8288002	23.94949913
	0.999251376	0.05095005	idh-2	MITO	Color2 [A=255, R=255, G=0, B=128]	1	4		25.79700089	25.7845993	25.7845993	25.88339996	25.84569931	25.85280037	25.89500046	25.85989952
	1.391311242	-0.11700058	mpst-1	MITO	Color2 [A=255, R=255, G=0, B=128]	1	4		24.68110085	24.69709969	24.70240021	24.68650055	24.5753994	24.45509911	24.59830093	24.67029953
	0.288426014	-0.028550625	pyc-1	MITO	Color2 [A=255, R=255, G=0, B=128]	1	4		27.1984005	27.12140083	27.17950058	27.26250076	27.18899918	27.09140015	27.14100075	27.2262001
	1.271174574	-0.08062458	mrpl-54	MITO	Color2 [A=255, R=255, G=0, B=128]	1	4		24.10149956	24.12529945	24.12529945	24.10950089	23.95840073	24.00200081	24.10149956	24.07719994
	0.282069682	-0.029500008	dld-1	MITO	Color2 [A=255, R=255, G=0, B=128]	1	4		27.73250008	27.71290016	27.66629982	27.62509918	27.75169945	27.61100006	27.66629982	27.58979988
	1.575883642	0.068375111	mrpl-12	MITO	Color2 [A=255, R=255, G=0, B=128]	1	4		27.46290016	27.4314003	27.37450027	27.47069931	27.49379921	27.52400017	27.48620033	27.50900078
	2.694093662	-0.153850079	mrpl-37	MITO	Color2 [A=255, R=255, G=0, B=128]	1	4		24.51650047	24.48620033	24.49230003	24.56959915	24.39100075	24.41049957	24.33069992	24.31699944
	0.43305038	0.023499966	coq-3	MITO	Color2 [A=255, R=255, G=0, B=128]	1	4		24.09350014	24.07719994	24.13319969	24.10149956	24.10149956	24.15649986	24.07719994	24.16419983
	0.518464098	0.051899433	nuo-3	MITO	Color2 [A=255, R=255, G=0, B=128]	1	4		25.86940002	25.8927002	25.82640076	25.7208004	25.93379974	25.91340065	25.83359909	25.83609962
	2.765465924	-0.158075333	C24D10.6	MITO	Color2 [A=255, R=255, G=0, B=128]	1	4		24.74410057	24.81909943	24.76950073	24.81419945	24.60400009	24.66489983	24.5753994	24.67029953
	0.681950195	0.079324722	mrpl-48	MITO	Color2 [A=255, R=255, G=0, B=128]	1	4		24.30310059	24.16419983	24.13319969	24.22430038	24.39749908	24.28210068	24.26790047	24.19459915
	0.249861352	-0.021675587	mai-2	MITO	Color2 [A=255, R=255, G=0, B=128]	1	4		28.24900055	28.17469978	28.26250076	28.13610077	28.1984005	28.21699905	28.18899918	28.13120079
	0.55504764	-0.040949821	pdhb-1	MITO	Color2 [A=255, R=255, G=0, B=128]	1	4		29.16279984	29.0685997	29.08889961	29.0788002	29.12879944	29.0685997	29.03490067	29.00300026
	5.075874385	-0.382274628	hoe-1	MITO	Color2 [A=255, R=255, G=0, B=128]	1	4		24.69179916	24.66489983	24.58690071	24.67029953	24.23900032	24.31010056	24.26070023	24.27499962
	0.795453855	-0.203574657	timm-17B.1	MITO	Color2 [A=255, R=255, G=0, B=128]	1	4		24.33760071	24.1718998	24.2317009	24.32390022	24.14100075	23.71820068	24.10950089	24.28210068
	1.107444331	0.079099655	isp-1	MITO	Color2 [A=255, R=255, G=0, B=128]	1	4		27.69980049	27.61100006	27.59690094	27.61100006	27.78949928	27.69309998	27.69980049	27.65270042
	0.007930911	0.000475407	acdh-3	MITO	Color2 [A=255, R=255, G=0, B=128]	1	4		26.12730026	26.07320023	26.08539963	26.12529945	26.1352005	26.07110023	26.08740044	26.11940002
	1.507099062	0.374574661	hacd-1	MITO	Color2 [A=255, R=255, G=0, B=128]	1	4		24.64310074	24.28210068	24.10149956	24.22430038	24.8288002	24.71290016	24.51049995	24.69709969
	0.235073359	-0.020549774	lonp-1	MITO	Color2 [A=255, R=255, G=0, B=128]	1	4		25.49530029	25.48620033	25.45509911	25.38769913	25.45829964	25.36120033	25.44569969	25.4769001
	0.333569905	0.078001022	sdha-2	MITO	Color2 [A=255, R=255, G=0, B=128]	1	4		24.73889923	24.59259987	24.43619919	24.70240021	24.86230087	24.76950073	24.54630089	24.60400009
	0.264365236	-0.008150101	ech-5	MITO	Color2 [A=255, R=255, G=0, B=128]	1	4		26.99769974	27.0189991	26.98690033	26.98690033	26.98690033	26.97599983	26.97599983	27.0189991
	0.000143432	2.57E-05	mrpl-2	MITO	Color2 [A=255, R=255, G=0, B=128]	1	4		23.63199997	23.60960007	23.54039955	23.6208992	23.70770073	23.51650047	23.68650055	23.49230003
	1.405590841	0.099950314	dlst-1	MITO	Color2 [A=255, R=255, G=0, B=128]	1	4		28.07110023	28.00839996	27.96500015	27.99769974	28.19370079	28.06089973	28.06599998	28.12140083
	0.988324422	-0.070049763	prdh-1	MITO	Color2 [A=255, R=255, G=0, B=128]	1	4		24.41699982	24.51049995	24.48620033	24.49839973	24.36450005	24.47380066	24.35110092	24.44249916
	2.43909032	-0.13582468	tin-13	MITO	Color2 [A=255, R=255, G=0, B=128]	1	4		25.93829918	26.0189991	25.95170021	25.94499969	25.88339996	25.84329987	25.80439949	25.77960014
	0.880869794	-0.041724682	mccc-1	MITO	Color2 [A=255, R=255, G=0, B=128]	1	4		27.59690094	27.58259964	27.5753994	27.63199997	27.58259964	27.59690094	27.52400017	27.51650047
	1.716629806	0.2387743	mtx-1	MITO	Color2 [A=255, R=255, G=0, B=128]	1	4		23.64310074	23.77960014	23.56380081	23.69709969	23.94949913	23.79949951	24.06089973	23.8288002
	1.220223057	-0.130549908	acaa-2	MITO	Color2 [A=255, R=255, G=0, B=128]	1	4		27.65270042	27.69309998	27.79579926	27.66629982	27.61100006	27.43939972	27.65270042	27.58259964
	0.271469462	-0.029150009	abhd-11.2	MITO	Color2 [A=255, R=255, G=0, B=128]	1	4		24.26790047	24.20960045	24.24629974	24.26070023	24.26070023	24.29610062	24.10149956	24.20960045
	1.474946206	-0.071549416	ant-1.1	MITO	Color2 [A=255, R=255, G=0, B=128]	1	4		32.16339874	32.14830017	32.12390137	32.06729889	32.06409836	32.02500153	32.03490067	32.09270096
	1.005745081	0.175449848	pars-2	MITO	Color2 [A=255, R=255, G=0, B=128]	1	4		23.73889923	23.92250061	24.00200081	23.93160057	23.89500046	24.22430038	24.13319969	24.04430008
	1.539200202	-0.052400112	bckd-1A	MITO	Color2 [A=255, R=255, G=0, B=128]	1	4		26.58979988	26.57110023	26.60400009	26.5753994	26.5739994	26.53590012	26.5284996	26.49230003
	0.571800066	-0.47857523	iscu-1	MITO	Color2 [A=255, R=255, G=0, B=128]	1	4		20.35580063	20.33169937	20.74740028	20.0666008	19.88920021	18.92539978	20.08139992	20.69120026
	0.041903229	-0.002474785	ogdh-1	MITO	Color2 [A=255, R=255, G=0, B=128]	1	4		27.12140083	27.10149956	27.11149979	27.05050087	27.13120079	27.09140015	27.08130074	27.07110023
	0.197638519	-0.029825211	nfs-1	MITO	Color2 [A=255, R=255, G=0, B=128]	1	4		24.40410042	24.47380066	24.46139908	24.62639999	24.38439941	24.42980003	24.47999954	24.55220032
	0.478432857	-0.07404995	mrps-6	MITO	Color2 [A=255, R=255, G=0, B=128]	1	4		24.18709946	24.15649986	24.10950089	24.06909943	24.15649986	23.87639999	24.1487999	24.04430008
	0.314267439	-0.049925327	gcsh-1	MITO	Color2 [A=255, R=255, G=0, B=128]	1	4		25.15270042	25.13710022	24.94499969	24.95840073	25.10549927	24.98900032	24.94059944	24.95840073
	0.078813616	0.045399666	sdhd-1	MITO	Color2 [A=255, R=255, G=0, B=128]	1	4		25.46759987	25.31349945	25.23530006	24.87639999	25.32729912	24.78949928	25.42020035	25.53739929
	2.142591605	-0.212899685	F45G2.8	MITO	Color2 [A=255, R=255, G=0, B=128]	1	4		23.73889923	23.74920082	23.81909943	23.78949928	23.60960007	23.41699982	23.64310074	23.5753994
	1.076756363	0.150274754	lact-9	MITO	Color2 [A=255, R=255, G=0, B=128]	1	4		23.29610062	23.12849998	23.12849998	23.12380028	23.29610062	23.49230003	23.23609924	23.25349998
	1.141568258	0.106575012	C24G6.8	MITO	Color2 [A=255, R=255, G=0, B=128]	1	4		23.15189934	23.00880051	23.11109924	23.19910049	23.19309998	23.1718998	23.23609924	23.29610062
	1.875969395	-0.099499226	mrpl-28	MITO	Color2 [A=255, R=255, G=0, B=128]	1	4		24.67569923	24.72340012	24.72859955	24.72859955	24.58690071	24.55800056	24.64310074	24.67029953
	1.073715475	-0.085724831	hsp-6	MITO	Color2 [A=255, R=255, G=0, B=128]	1	4		29.35149956	29.25349998	29.19599915	29.3022995	29.24220085	29.13369942	29.16519928	29.21929932
	2.822659447	-0.179300785	cyc-2.1	MITO	Color2 [A=255, R=255, G=0, B=128]	1	4		29.49570084	29.5333004	29.50139999	29.39100075	29.31310081	29.29789925	29.27359962	29.31959915
	0.512210651	0.084200382	nduo-1	MITO	Color2 [A=255, R=255, G=0, B=128]	1	4		26.31699944	26.24629974	26.26790047	26.02120018	26.26609993	26.39920044	26.22430038	26.2996006
	0.40023579	-0.163174629	atp-6	MITO	Color2 [A=255, R=255, G=0, B=128]	1	4		24.39749908	24.47999954	24.41049957	23.89500046	24.2317009	23.8288002	24.38439941	24.08539963
	0.66727732	0.097074986	ctb-1	MITO	Color2 [A=255, R=255, G=0, B=128]	1	4		25.98690033	25.89970016	26.0041008	26.01269913	25.90430069	26.20400047	26.04430008	26.13909912
	0.394977047	-0.039749622	nduo-4	MITO	Color2 [A=255, R=255, G=0, B=128]	1	4		25.12929916	25.05669975	25.11739922	25.0189991	25.05669975	24.94499969	25.04430008	25.11739922
	0.789889943	0.180000782	ctc-1	MITO	Color2 [A=255, R=255, G=0, B=128]	1	4		24.8239994	24.76449966	24.46139908	24.46759987	24.8239994	24.63750076	24.90430069	24.87170029
	0.008643598	0.004624844	ctc-2	MITO	Color2 [A=255, R=255, G=0, B=128]	1	4		27.77709961	27.85040092	27.75169945	27.28030014	27.77709961	27.88579941	27.69980049	27.31529999
	1.895619811	-0.881100178	nduo-5	MITO	Color2 [A=255, R=255, G=0, B=128]	1	4		24.93610001	24.72340012	25.2057991	25.70240021	24.61529922	23.95840073	24.27499962	24.19459915
	0.80289181	-0.127049923	trxr-2	MITO	Color2 [A=255, R=255, G=0, B=128]	1	4		22.12689972	22.18560028	22.07229996	22.31559944	22.22430038	21.98119926	21.99510002	21.99160004
	0.934385146	0.072025299	pde-2	MITO	Color2 [A=255, R=255, G=0, B=128]	1	4		21.12689972	21.15810013	21.21850014	21.19459915	21.15189934	21.31010056	21.25349998	21.27070045
	0.196047419	-0.018024921	sod-2	MITO	Color2 [A=255, R=255, G=0, B=128]	1	4		26.81419945	26.77709961	26.76449966	26.8973999	26.85040092	26.75169945	26.78949928	26.78949928
	0.835407212	0.027625561	hars-1	MITO	Color2 [A=255, R=255, G=0, B=128]	1	4		25.99329948	25.95170021	25.93160057	25.93829918	26.00839996	25.97380066	25.96940041	25.97380066
	0.779345135	-0.132825375	mrpl-11	MITO	Color2 [A=255, R=255, G=0, B=128]	1	4		24.8288002	24.86700058	24.8810997	24.78949928	24.69179916	24.79949951	24.85759926	24.48620033
	0.086741238	-0.014525414	let-754	MITO	Color2 [A=255, R=255, G=0, B=128]	1	4		27.80809975	27.71290016	27.67300034	27.54630089	27.74530029	27.64579964	27.67300034	27.61809921
	1.595823092	-0.147399902	mrpl-18	MITO	Color2 [A=255, R=255, G=0, B=128]	1	4		23.50449944	23.65399933	23.56380081	23.63199997	23.33760071	23.44249916	23.49230003	23.49230003
	0.280906836	-0.027150631	mrpl-44	MITO	Color2 [A=255, R=255, G=0, B=128]	1	4		25.07719994	24.99769974	24.99329948	25.06500053	24.94949913	25.09749985	25.01479912	24.96279907
	0.105144768	0.006675243	mrps-9	MITO	Color2 [A=255, R=255, G=0, B=128]	1	4		25.04840088	25.0189991	24.95389938	24.99769974	25.00620079	24.98469925	25.01049995	25.04430008
	0.021783083	0.006825447	F54C8.1	MITO	Color2 [A=255, R=255, G=0, B=128]	1	4		23.33760071	23.20059967	23.0223999	22.92609978	23.12849998	23.28210068	23.03930092	23.06410027
	0.245647502	-0.028475285	aco-2	MITO	Color2 [A=255, R=255, G=0, B=128]	1	4		28.23990059	28.17469978	28.17469978	28.32819939	28.28470039	28.16519928	28.15069962	28.20299911
	0.300600359	0.022650242	K02D10.1	MITO	Color2 [A=255, R=255, G=0, B=128]	1	4		25.16419983	25.04430008	25.10149956	25.04840088	25.10950089	25.07320023	25.12529945	25.14100075
	0.679801555	-0.108649254	mtss-1	MITO	Color2 [A=255, R=255, G=0, B=128]	1	4		26.61809921	26.39259911	26.33239937	26.57110023	26.36949921	26.46920013	26.31870079	26.32220078
	0.371073604	0.052375317	K11H3.3	MITO	Color2 [A=255, R=255, G=0, B=128]	1	4		26.0189991	25.85989952	25.86940002	25.97599983	25.94059944	25.92250061	25.94729996	26.12339973
	1.39627176	-0.198999882	ech-6	MITO	Color2 [A=255, R=255, G=0, B=128]	1	4		29.92589951	29.92589951	29.94000053	29.99500084	29.7276001	29.54630089	29.88139915	29.83550072
	0.033496436	0.061224937	rmd-1	MITO	Color2 [A=255, R=255, G=0, B=128]	1	4		22.57080078	21.98469925	21.29330063	21.27070045	22.96190071	22.59609985	20.81130028	20.99510002
	0.438720488	-0.035749912	cts-1	MITO	Color2 [A=255, R=255, G=0, B=128]	1	4		29.94000053	29.9116993	29.96769905	29.88430023	29.94000053	29.79730034	29.9116993	29.9116993
	2.286389377	0.137100697	mtx-2	MITO	Color2 [A=255, R=255, G=0, B=128]	1	4		24.97159958	24.92709923	24.96719933	24.85280037	25.04430008	25.04430008	25.06500053	25.1135006
	0.78003812	-0.179175377	ZK1236.1	MITO	Color2 [A=255, R=255, G=0, B=128]	1	4		21.82299995	21.74710083	21.69709969	21.60960007	21.61860085	21.24189949	21.57309914	21.72649956
	0.076979431	0.026600361	coq-5	MITO	Color2 [A=255, R=255, G=0, B=128]	1	4		24.84329987	24.94949913	25.0189991	25.2057991	24.89039993	25.2784996	24.85759926	25.09749985
	0.218488564	-0.019449234	fahd-1	MITO	Color2 [A=255, R=255, G=0, B=128]	1	4		24.21699905	24.20210075	24.16419983	24.24629974	24.10950089	24.17950058	24.20210075	24.26070023
	0.030153343	-0.003374577	sod-1	MITO	Color2 [A=255, R=255, G=0, B=128]	1	4		27.75169945	27.65950012	27.62509918	27.69309998	27.67300034	27.60400009	27.71290016	27.72599983
	0.620678091	0.055325031	mrps-23	MITO	Color2 [A=255, R=255, G=0, B=128]	1	4		24.73380089	24.70240021	24.75939941	24.77449989	24.74920082	24.89039993	24.83359909	24.71820068
	0.151375365	-0.008424759	F01G4.6	MITO	Color2 [A=255, R=255, G=0, B=128]	1	4		30.29789925	30.23080063	30.25349998	30.23080063	30.27589989	30.24220085	30.20770073	30.25349998
	0.158263176	-0.013324738	T20B12.7	MITO	Color2 [A=255, R=255, G=0, B=128]	1	4		26.21699905	26.19459915	26.25889969	26.29439926	26.21139908	26.29789925	26.2057991	26.19650078
	0.060518986	-0.006424904	B0272.3	MITO	Color2 [A=255, R=255, G=0, B=128]	1	4		26.42499924	26.4314003	26.51499939	26.54920006	26.46759987	26.41699982	26.49230003	26.51799965
	0.114576691	0.026049614	mev-1	MITO	Color2 [A=255, R=255, G=0, B=128]	1	4		26.58979988	26.40239906	26.47069931	26.46450043	26.55069923	26.28739929	26.5753994	26.61809921
	0.640715787	-0.053549767	atp-2	MITO	Color2 [A=255, R=255, G=0, B=128]	1	4		30.76919937	30.78490067	30.76129913	30.68810081	30.77709961	30.61980057	30.72109985	30.67130089
	0.56132733	-0.021475315	gop-3	MITO	Color2 [A=255, R=255, G=0, B=128]	1	4		24.89039993	24.85280037	24.81909943	24.85280037	24.84799957	24.80439949	24.8288002	24.84799957
	0.231827839	-0.102100372	clk-1	MITO	Color2 [A=255, R=255, G=0, B=128]	1	4		23.03249931	22.85000038	22.50690079	23.18250084	22.51650047	22.78949928	23.00370026	22.85379982
	0.348194587	0.039350033	mrps-14	MITO	Color2 [A=255, R=255, G=0, B=128]	1	4		24.30310059	24.34440041	24.28910065	24.12529945	24.31699944	24.28910065	24.31010056	24.30310059
	1.362675574	-0.092850208	mrps-18C	MITO	Color2 [A=255, R=255, G=0, B=128]	1	4		25.15649986	25.20960045	25.25709915	25.30310059	25.08539963	25.16040039	25.14489937	25.16419983
	2.564701914	-0.090325356	phb-2	MITO	Color2 [A=255, R=255, G=0, B=128]	1	4		27.61100006	27.56089973	27.61100006	27.56819916	27.49379921	27.47069931	27.49379921	27.53149986
	1.82224168	-0.166449547	hsp-60	MITO	Color2 [A=255, R=255, G=0, B=128]	1	4		30.69639969	30.76129913	30.76129913	30.78490067	30.61980057	30.45319939	30.66290092	30.60219955
	0.102567952	0.02042532	mel-32	MITO	Color2 [A=255, R=255, G=0, B=128]	1	4		28.86529922	28.68650055	28.57900047	28.74209976	28.78949928	28.63890076	28.69980049	28.82640076
	1.636600723	-0.054450035	cyn-1	MITO	Color2 [A=255, R=255, G=0, B=128]	1	4		26.40730095	26.41860008	26.43779945	26.43939972	26.36289978	26.32900047	26.39749908	26.39590073
	0.456266878	-0.028374672	cyn-3	MITO	Color2 [A=255, R=255, G=0, B=128]	1	4		28.06599998	28.0189991	28.00300026	27.99769974	28.0401001	27.94280052	28.02429962	27.96500015
	0.197547042	0.013750076	cyn-7	MITO	Color2 [A=255, R=255, G=0, B=128]	1	4		29.92589951	29.94000053	29.94000053	30.00839996	30.00839996	29.99500084	29.94000053	29.92589951
	1.201142864	-0.141999722	alh-8	MITO	Color2 [A=255, R=255, G=0, B=128]	1	4		30.19599915	30.27589989	30.30879974	30.12389946	30.12389946	29.99500084	30.19599915	30.02169991
	0.58254477	0.042850494	suca-1	MITO	Color2 [A=255, R=255, G=0, B=128]	1	4		28.30660057	28.3022995	28.29789925	28.23080063	28.30660057	28.26250076	28.40320015	28.33670044
	1.732312693	-0.129674911	sucg-1	MITO	Color2 [A=255, R=255, G=0, B=128]	1	4		26.72599983	26.64579964	26.63199997	26.56089973	26.56669998	26.51499939	26.45829964	26.50600052
	0.094094293	0.013224602	sucl-1	MITO	Color2 [A=255, R=255, G=0, B=128]	1	4		27.63199997	27.54630089	27.58979988	27.44729996	27.65270042	27.56089973	27.56089973	27.49379921
	0.204553916	0.022749901	cchl-1	MITO	Color2 [A=255, R=255, G=0, B=128]	1	4		25.7670002	25.78709984	25.7845993	25.89039993	25.75939941	25.89500046	25.7845993	25.8810997
	1.415719241	-0.131325722	bcat-1	MITO	Color2 [A=255, R=255, G=0, B=128]	1	4		26.63199997	26.68650055	26.80190086	26.67300034	26.55649948	26.47540092	26.61809921	26.61809921
	0.240508761	0.012625217	ymel-1	MITO	Color2 [A=255, R=255, G=0, B=128]	1	4		24.48620033	24.45509911	24.43619919	24.41049957	24.46139908	24.49230003	24.42340088	24.46139908
	1.491574282	0.089474201	mspn-1	MITO	Color2 [A=255, R=255, G=0, B=128]	1	4		24.10950089	24.10149956	24.14100075	24.10950089	24.21699905	24.13319969	24.28210068	24.18709946
	0.566931178	-0.061075687	alh-13	MITO	Color2 [A=255, R=255, G=0, B=128]	1	4		26.33419991	26.40570068	26.4409008	26.43460083	26.28739929	26.24810028	26.42020035	26.41539955
	0.222882737	-0.070849895	cox-5A	MITO	Color2 [A=255, R=255, G=0, B=128]	1	4		27.26250076	27.36619949	27.35779953	26.96500015	27.35779953	27.06089973	27.26250076	26.98690033
	0.941770249	0.086524963	gpdh-3	MITO	Color2 [A=255, R=255, G=0, B=128]	1	4		25.56669998	25.55220032	25.4769001	25.3810997	25.63750076	25.5753994	25.56089973	25.54920006
	0.280326027	-0.150400162	cox-5b	MITO	Color2 [A=255, R=255, G=0, B=128]	1	4		26.20770073	26.12730026	25.92930031	25.61529922	26.22990036	25.80690002	25.88339996	25.35779953
	1.014609751	-0.176699638	asg-1	MITO	Color2 [A=255, R=255, G=0, B=128]	1	4		27.29789925	27.24449921	27.17000008	27.02960014	27.1984005	26.96500015	26.99769974	26.87409973
	0.470335151	0.05292511	misc-1	MITO	Color2 [A=255, R=255, G=0, B=128]	1	4		26.24259949	26.07519913	26.09550095	26.20960045	26.2317009	26.19650078	26.13319969	26.27319908
	0.284970847	-0.041974545	djr-1.1	MITO	Color2 [A=255, R=255, G=0, B=128]	1	4		25.41049957	25.20960045	25.18709946	25.27499962	25.29260063	25.28210068	25.19079971	25.1487999
	2.004013706	-0.121375084	dnj-9	MITO	Color2 [A=255, R=255, G=0, B=128]	1	4		24.15649986	24.23900032	24.17950058	24.27499962	24.09350014	24.13319969	24.09350014	24.04430008
	0.530697943	-0.030225277	atp-3	MITO	Color2 [A=255, R=255, G=0, B=128]	1	4		29.30660057	29.25349998	29.2670002	29.25799942	29.28249931	29.28030014	29.19599915	29.20540047
	0.497916163	-0.034974575	mrpl-24	MITO	Color2 [A=255, R=255, G=0, B=128]	1	4		24.78949928	24.80439949	24.73889923	24.85280037	24.76950073	24.81909943	24.71820068	24.73889923
	0.029835463	0.007125378	K11H12.1	MITO	Color2 [A=255, R=255, G=0, B=128]	1	4		23.44249916	23.40410042	23.37779999	23.11899948	23.32390022	23.33760071	23.26790047	23.44249916
	0.393438149	-0.056450367	tfbm-1	MITO	Color2 [A=255, R=255, G=0, B=128]	1	4		22.65620041	22.63419914	22.70350075	22.44249916	22.59379959	22.50449944	22.51169968	22.60059929
	2.143539134	-0.219250679	dnj-21	MITO	Color2 [A=255, R=255, G=0, B=128]	1	4		25.15649986	25.16040039	25.12140083	25.12140083	25.03170013	24.97599983	24.7845993	24.89039993
	0.065936882	0.015599251	mrrf-1	MITO	Color2 [A=255, R=255, G=0, B=128]	1	4		24.58690071	24.65950012	24.56380081	24.28210068	24.5284996	24.50449944	24.5753994	24.54630089
	2.135776381	-0.054875374	ucr-1	MITO	Color2 [A=255, R=255, G=0, B=128]	1	4		29.42340088	29.39710045	29.39509964	29.44330025	29.36619949	29.37450027	29.33880043	29.35989952
	0.886615279	0.071149349	pdhk-2	MITO	Color2 [A=255, R=255, G=0, B=128]	1	4		23.63199997	23.56380081	23.64310074	23.56380081	23.73889923	23.5753994	23.68650055	23.68650055
	1.123363582	-0.191749573	mrpl-32	MITO	Color2 [A=255, R=255, G=0, B=128]	1	4		23.78949928	23.60960007	23.54039955	23.54039955	23.6208992	23.35110092	23.32390022	23.41699982
	1.528116312	-0.236549377	mrps-31	MITO	Color2 [A=255, R=255, G=0, B=128]	1	4		23.54039955	23.69709969	23.76950073	23.72859955	23.59830093	23.36450005	23.51650047	23.31010056
	1.637644103	0.070474148	akap-1	MITO	Color2 [A=255, R=255, G=0, B=128]	1	4		25.55220032	25.58410072	25.56380081	25.51950073	25.65399933	25.65130043	25.62369919	25.57250023
	0.735240738	-0.241299152	F25B5.5	MITO	Color2 [A=255, R=255, G=0, B=128]	1	4		22.90979958	22.87829971	22.88949966	22.89319992	22.82690048	22.85000038	22.75530052	22.17340088
	0.144838504	-0.017700672	pgam-5	MITO	Color2 [A=255, R=255, G=0, B=128]	1	4		25.39430046	25.36790085	25.3409996	25.31010056	25.33419991	25.45509911	25.29610062	25.25709915
	0.61049112	-0.166399956	C05C10.3	MITO	Color2 [A=255, R=255, G=0, B=128]	1	4		27.25349998	27.46290016	27.67980003	27.28030014	27.1984005	27.16040039	27.50139999	27.15069962
	0.094229621	-0.026825428	C16C10.1	MITO	Color2 [A=255, R=255, G=0, B=128]	1	4		22.51650047	22.2989006	22.26790047	22.50930023	22.52370071	22.15189934	22.36720085	22.44249916
	0.606148007	0.031450272	sdha-1	MITO	Color2 [A=255, R=255, G=0, B=128]	1	4		27.52400017	27.47850037	27.53149986	27.56819916	27.5753994	27.51650047	27.54630089	27.58979988
	0.44064119	-0.191999912	F25B5.6	MITO	Color2 [A=255, R=255, G=0, B=128]	1	4		23.84799957	23.74920082	24.08539963	24.19459915	23.73889923	23.32390022	24.01049995	24.03590012
	0.145213459	0.021800041	F58F12.1	MITO	Color2 [A=255, R=255, G=0, B=128]	1	4		28.63199997	28.65270042	28.74209976	28.76449966	28.62849998	28.80500031	28.79579926	28.64920044
	0.383455546	0.035274982	sdhb-1	MITO	Color2 [A=255, R=255, G=0, B=128]	1	4		26.58979988	26.57110023	26.57250023	26.47229958	26.67300034	26.5739994	26.56529999	26.53450012
	0.532288414	-0.042424679	ZK673.2	MITO	Color2 [A=255, R=255, G=0, B=128]	1	4		25.98469925	25.87170029	25.8973999	25.8927002	25.91570091	25.79199982	25.87409973	25.89500046
	0.125211142	0.012999535	ZK1128.1	MITO	Color2 [A=255, R=255, G=0, B=128]	1	4		24.17950058	24.09350014	24.01049995	24.07719994	24.13319969	24.13319969	24.06909943	24.07719994
	0.077292613	-0.050274849	gstk-1	MITO	Color2 [A=255, R=255, G=0, B=128]	1	4		23.35110092	24.04430008	24.38439941	23.73889923	23.8288002	23.77960014	24.04430008	23.66489983
	0.577490959	-0.17565012	sfxn-2	MITO	Color2 [A=255, R=255, G=0, B=128]	1	4		22.78949928	22.86700058	23.02750015	23.36450005	22.73889923	22.74510002	22.84799957	23.01390076
	0.734067938	0.072525024	dhs-6	MITO	Color2 [A=255, R=255, G=0, B=128]	1	4		25.30310059	25.27499962	25.33419991	25.18330002	25.43939972	25.26790047	25.35449982	25.32390022
	0.952780822	-0.083600044	gars-1	MITO	Color2 [A=255, R=255, G=0, B=128]	1	4		26.75169945	26.67300034	26.65950012	26.58979988	26.65950012	26.52099991	26.60400009	26.55509949
	0.946241842	-0.067550182	F52C9.3	MITO	Color2 [A=255, R=255, G=0, B=128]	1	4		24.00200081	23.99329948	23.99329948	23.91340065	23.81909943	23.94949913	23.93160057	23.93160057
	1.76234757	-0.127200603	mrps-16	MITO	Color2 [A=255, R=255, G=0, B=128]	1	4		25.16419983	25.14100075	25.05669975	25.00200081	24.95389938	24.94059944	24.97159958	24.98900032
	2.223018785	0.171025276	psd-1	MITO	Color2 [A=255, R=255, G=0, B=128]	1	4		24.25349998	24.19459915	24.15649986	24.12529945	24.39749908	24.35110092	24.26790047	24.39749908
	0.28961295	-0.017424583	mrps-17	MITO	Color2 [A=255, R=255, G=0, B=128]	1	4		25.08939934	25.14100075	25.10549927	25.09749985	25.08130074	25.03170013	25.12140083	25.12929916
	0.10437717	-0.012225151	let-721	MITO	Color2 [A=255, R=255, G=0, B=128]	1	4		26.00620079	25.8810997	25.96500015	26.07320023	25.98900032	25.93610001	25.94949913	26.00200081
	0.158012664	-0.033299923	trx-2	MITO	Color2 [A=255, R=255, G=0, B=128]	1	4		24.44879913	24.28210068	24.32390022	24.32390022	24.5284996	24.2317009	24.24629974	24.23900032
	1.933929933	0.389300346	B0334.5	MITO	Color2 [A=255, R=255, G=0, B=128]	1	4		21.67140007	21.52129936	21.48740005	21.68429947	21.72649956	21.99850082	22.00200081	22.19459915
	0.204481503	0.069450378	rmd-3	MITO	Color2 [A=255, R=255, G=0, B=128]	1	4		24.83849907	24.71820068	24.46139908	24.29610062	24.58690071	24.81419945	24.60400009	24.58690071
	0.412081206	0.04434967	sco-1	MITO	Color2 [A=255, R=255, G=0, B=128]	1	4		24.40410042	24.43619919	24.48620033	24.56380081	24.5284996	24.59830093	24.49839973	24.44249916
	0.300698687	0.108300209	trxr-1	MITO	Color2 [A=255, R=255, G=0, B=128]	1	4		23.68650055	23.59830093	23.60960007	24.06909943	23.74920082	24.03590012	23.60960007	24.00200081
	0.742950166	-0.039149761	atp-5	MITO	Color2 [A=255, R=255, G=0, B=128]	1	4		29.11400032	29.05310059	29.06089973	29.04269981	29.08130074	29.0401001	28.99500084	28.99769974
	0.56957635	0.138374329	C08B6.8	MITO	Color2 [A=255, R=255, G=0, B=128]	1	4		23.58690071	23.54039955	23.28210068	23.26790047	23.60960007	23.73889923	23.37779999	23.50449944
	0.505426623	-0.047075272	C08F8.2	MITO	Color2 [A=255, R=255, G=0, B=128]	1	4		22.75740051	22.70770073	22.81710052	22.84799957	22.79949951	22.68000031	22.76950073	22.6928997
	0.395383184	0.029000282	nuo-1	MITO	Color2 [A=255, R=255, G=0, B=128]	1	4		26.32040024	26.32559967	26.28030014	26.28210068	26.35110092	26.25349998	26.32390022	26.39590073
	1.541777548	-0.079249859	mma-1	MITO	Color2 [A=255, R=255, G=0, B=128]	1	4		25.35449982	25.3810997	25.42340088	25.31010056	25.30310059	25.26070023	25.32040024	25.26790047
	0.115868697	0.0103755	got-2.2	MITO	Color2 [A=255, R=255, G=0, B=128]	1	4		27.79579926	27.7833004	27.83239937	27.74530029	27.86230087	27.80809975	27.80190086	27.72599983
	0.610283227	0.078275681	C16A3.5	MITO	Color2 [A=255, R=255, G=0, B=128]	1	4		26.76449966	26.73889923	26.73889923	26.90880013	26.81419945	26.99769974	26.80190086	26.85040092
	0.104484578	-0.016799927	oatr-1	MITO	Color2 [A=255, R=255, G=0, B=128]	1	4		28.25349998	28.33239937	28.44729996	28.2670002	28.35359955	28.27140045	28.39100075	28.21699905
	0.487245052	-0.104325294	tomm-40	MITO	Color2 [A=255, R=255, G=0, B=128]	1	4		27.02960014	26.8973999	26.86230087	27.18899918	26.77709961	26.81419945	26.90880013	27.06089973
	0.4502945	0.077624798	rars-2	MITO	Color2 [A=255, R=255, G=0, B=128]	1	4		25.8288002	25.55509949	25.64579964	25.77960014	25.84569931	25.85280037	25.76449966	25.65679932
	0.738520636	-0.208000183	C33F10.12	MITO	Color2 [A=255, R=255, G=0, B=128]	1	4		23.66489983	23.51650047	23.31010056	23.13319969	23.20809937	23.40410042	23.08699989	23.09350014
	1.07350766	-0.074999809	C34C12.8	MITO	Color2 [A=255, R=255, G=0, B=128]	1	4		25.86700058	25.8118	25.85040092	25.91799927	25.79700089	25.71030045	25.78949928	25.85040092
	0.069100631	0.025150299	sphk-1	MITO	Color2 [A=255, R=255, G=0, B=128]	1	4		19.63629913	19.92169952	19.92900085	20.0291996	20.18560028	19.80419922	19.88820076	19.73880005
	0.09111069	0.057525158	C35D10.5	MITO	Color2 [A=255, R=255, G=0, B=128]	1	4		23.11899948	22.87269974	22.89319992	22.20359993	22.91160011	22.47999954	22.9864006	22.94059944
	0.239953572	-0.020349979	coq-8	MITO	Color2 [A=255, R=255, G=0, B=128]	1	4		24.68110085	24.64859962	24.64859962	24.64310074	24.63750076	24.56380081	24.61529922	24.72340012
	0.364924911	-0.070576191	dhs-18	MITO	Color2 [A=255, R=255, G=0, B=128]	1	4		25.00620079	24.95840073	25.24990082	25.13710022	25.11739922	24.96279907	25.08939934	24.89970016
	0.311153428	-0.10152483	C47E12.2	MITO	Color2 [A=255, R=255, G=0, B=128]	1	4		23.21850014	23.17490005	23.24340057	23.26790047	23.28210068	22.73480034	23.14410019	23.33760071
	0.022368231	-0.005449772	nuaf-1	MITO	Color2 [A=255, R=255, G=0, B=128]	1	4		23.39100075	23.41699982	23.17490005	23.51650047	23.33760071	23.31010056	23.49230003	23.33760071
	0.51459672	0.015150547	asg-2	MITO	Color2 [A=255, R=255, G=0, B=128]	1	4		28.79879951	28.81119919	28.79879951	28.81419945	28.84149933	28.82640076	28.83239937	28.7833004
	0.911519258	-0.102174282	cyc-1	MITO	Color2 [A=255, R=255, G=0, B=128]	1	4		25.74920082	25.8239994	25.78949928	25.83849907	25.82640076	25.71290016	25.68650055	25.56669998
	1.137426177	-1.15302515	slc-25a26	MITO	Color2 [A=255, R=255, G=0, B=128]	1	4		22.51650047	22.53560066	22.23320007	22.05920029	21.85000038	22.17340088	20.81489944	19.89410019
	0.2665678	-0.066699982	gst-42	MITO	Color2 [A=255, R=255, G=0, B=128]	1	4		25.68910027	25.83359909	26.02540016	25.69709969	25.81669998	25.61809921	25.89500046	25.64859962
	2.7353259	0.145475864	eat-3	MITO	Color2 [A=255, R=255, G=0, B=128]	1	4		23.78949928	23.72859955	23.73889923	23.73889923	23.89500046	23.91340065	23.8288002	23.94059944
	0.235635098	-0.083525658	gstk-2	MITO	Color2 [A=255, R=255, G=0, B=128]	1	4		22.22430038	22.47750092	22.36190033	21.95660019	22.22730064	21.90609932	22.27639961	22.27639961
	0.564938551	0.556749821	timm-17b.2	MITO	Color2 [A=255, R=255, G=0, B=128]	1	4		20.81130028	20.68000031	20.39620018	19.09869957	21.23019981	20.27190018	21.19459915	20.51650047
	0.716422931	0.133674622	glna-2	MITO	Color2 [A=255, R=255, G=0, B=128]	1	4		23.04759979	23.03420067	22.70350075	22.99510002	23.10149956	23.1595993	23.08860016	22.9654007
	0.357947083	0.012200832	acdh-12	MITO	Color2 [A=255, R=255, G=0, B=128]	1	4		26.83849907	26.78949928	26.81419945	26.80190086	26.82640076	26.80190086	26.81419945	26.85040092
	0.205946885	0.020299911	ard-1	MITO	Color2 [A=255, R=255, G=0, B=128]	1	4		27.83239937	27.77079964	27.77709961	27.65270042	27.75810051	27.79579926	27.79579926	27.76449966
	0.116811729	-0.01734972	asb-2	MITO	Color2 [A=255, R=255, G=0, B=128]	1	4		28.56089973	28.57180023	28.48620033	28.35779953	28.54630089	28.46290016	28.47069931	28.42740059
	1.869198764	-0.352000713	hxk-1	MITO	Color2 [A=255, R=255, G=0, B=128]	1	4		22.70980072	22.57309914	22.66930008	22.52370071	22.44249916	22.24189949	22.36450005	22.0189991
	0.25925133	0.022425175	mrps-33	MITO	Color2 [A=255, R=255, G=0, B=128]	1	4		23.94949913	23.83849907	23.8288002	23.78949928	23.87639999	23.84799957	23.88579941	23.88579941
	0.249146161	-0.04522562	nduf-6	MITO	Color2 [A=255, R=255, G=0, B=128]	1	4		24.70770073	24.66489983	24.49230003	24.58690071	24.67029953	24.65950012	24.44879913	24.49230003
	0.213570623	0.012350082	dlat-1	MITO	Color2 [A=255, R=255, G=0, B=128]	1	4		27.65270042	27.58979988	27.58259964	27.64579964	27.61809921	27.64579964	27.59690094	27.65950012
	0.151916191	-0.02442503	tomm-20	MITO	Color2 [A=255, R=255, G=0, B=128]	1	4		27.09140015	27.05050087	26.94280052	27.23530006	27.08130074	27.05050087	27.02960014	27.06089973
	1.332478583	0.098549366	pcca-1	MITO	Color2 [A=255, R=255, G=0, B=128]	1	4		27.71290016	27.63890076	27.71290016	27.79579926	27.80809975	27.83849907	27.75169945	27.85639954
	0.707352111	-0.400924683	coa-3	MITO	Color2 [A=255, R=255, G=0, B=128]	1	4		22.46509933	22.42980003	22.66489983	22.73690033	22.46260071	21.38050079	22.47999954	22.36989975
	1.152585347	1.520300388	mlcd-1	MITO	Color2 [A=255, R=255, G=0, B=128]	1	4		22.00200081	19.50919914	21.77560043	19.69020081	22.05260086	21.91340065	22.80730057	22.28490067
	2.215004865	-0.11825037	idhg-1	MITO	Color2 [A=255, R=255, G=0, B=128]	1	4		26.42020035	26.39590073	26.39749908	26.31870079	26.30139923	26.21879959	26.25530052	26.28380013
	0.037544827	-0.013625145	asb-1	MITO	Color2 [A=255, R=255, G=0, B=128]	1	4		27.12140083	26.99769974	26.77709961	26.8973999	27.12140083	27.10149956	26.75169945	26.76449966
	0.299044366	0.228324413	fis-1	MITO	Color2 [A=255, R=255, G=0, B=128]	1	4		21.58230019	21.08860016	20.48740005	20.51650047	21.21249962	21.64529991	20.87269974	20.85759926
	0.042225687	-0.016699314	sir-2.2	MITO	Color2 [A=255, R=255, G=0, B=128]	1	4		23.24769974	23.00880051	23.32390022	23.03249931	23.17650032	22.80540085	23.28210068	23.28210068
	0.134564468	-0.030649662	gcsh-2	MITO	Color2 [A=255, R=255, G=0, B=128]	1	4		25.75429916	25.83359909	25.87879944	26.02330017	25.78210068	25.71290016	26.01479912	25.85759926
	0.594131458	0.038424969	pccb-1	MITO	Color2 [A=255, R=255, G=0, B=128]	1	4		27.32390022	27.26250076	27.29789925	27.36619949	27.38279915	27.37450027	27.28910065	27.35779953
	3.413725788	-0.1333251	atad-3	MITO	Color2 [A=255, R=255, G=0, B=128]	1	4		26.30139923	26.24990082	26.23719978	26.22800064	26.13120079	26.14100075	26.10549927	26.10549927
	2.763507326	-0.353625298	bcs-1	MITO	Color2 [A=255, R=255, G=0, B=128]	1	4		23.33760071	23.33760071	23.39100075	23.45509911	22.8913002	23.1779995	23.04590034	22.99160004
	0.078743212	0.024700165	F54D5.7	MITO	Color2 [A=255, R=255, G=0, B=128]	1	4		25.96940041	25.94949913	26.00839996	25.84090042	26.12730026	25.65130043	26.02960014	26.05879974
	0.050551635	-0.016324997	cox-6A	MITO	Color2 [A=255, R=255, G=0, B=128]	1	4		28.25799942	28.2670002	28.20299911	28.0557003	28.37039948	28.27589989	28.17469978	27.8973999
	0.266325685	-0.032350063	tsfm-1	MITO	Color2 [A=255, R=255, G=0, B=128]	1	4		26.02330017	25.94280052	26.02120018	25.99119949	26.00620079	25.8239994	26.02120018	25.99769974
	1.062551673	-0.088749409	cri-3	MITO	Color2 [A=255, R=255, G=0, B=128]	1	4		27.26250076	27.3409996	27.38279915	27.41539955	27.28030014	27.17950058	27.28030014	27.30660057
	0.859940074	0.095500469	mrpl-10	MITO	Color2 [A=255, R=255, G=0, B=128]	1	4		23.81909943	23.85759926	23.80929947	23.73889923	23.96719933	23.97599983	23.90430069	23.75939941
	0.881640554	0.085175037	miga-1	MITO	Color2 [A=255, R=255, G=0, B=128]	1	4		23.56380081	23.50449944	23.36450005	23.46759987	23.63199997	23.55220032	23.51650047	23.54039955
	0.916614572	0.217600346	mcu-1	MITO	Color2 [A=255, R=255, G=0, B=128]	1	4		22.56380081	22.77759933	22.73889923	22.96719933	23.01049995	23.14719963	22.73270035	23.02750015
	1.145126357	0.075124264	K02F3.2	MITO	Color2 [A=255, R=255, G=0, B=128]	1	4		26.1352005	26.11940002	26.05050087	26.0041008	26.1718998	26.17000008	26.10549927	26.16230011
	0.564807636	0.044350147	gta-1	MITO	Color2 [A=255, R=255, G=0, B=128]	1	4		28.47069931	28.39100075	28.42740059	28.36619949	28.54260063	28.42340088	28.44729996	28.41939926
	0.043910397	0.003675461	nuo-4	MITO	Color2 [A=255, R=255, G=0, B=128]	1	4		26.72599983	26.72599983	26.73889923	26.63199997	26.75169945	26.71290016	26.68650055	26.68650055
	0.069281005	0.03015089	acdh-8	MITO	Color2 [A=255, R=255, G=0, B=128]	1	4		24.67029953	24.49839973	24.13319969	24.18709946	24.48620033	24.60960007	24.28210068	24.2317009
	1.362130922	-0.123300552	mrps-34	MITO	Color2 [A=255, R=255, G=0, B=128]	1	4		24.65950012	24.68110085	24.74410057	24.70770073	24.60400009	24.44879913	24.58690071	24.65950012
	1.13322529	0.068350315	vdac-1	MITO	Color2 [A=255, R=255, G=0, B=128]	1	4		30.55730057	30.47270012	30.4333992	30.47270012	30.59329987	30.5109005	30.53890038	30.56640053
	0.114185517	-0.022950172	kmo-1	MITO	Color2 [A=255, R=255, G=0, B=128]	1	4		23.56380081	23.63199997	23.80929947	23.76950073	23.72859955	23.6208992	23.76950073	23.56380081
	0.569610138	0.049199581	prdx-3	MITO	Color2 [A=255, R=255, G=0, B=128]	1	4		28.57900047	28.50519943	28.51280022	28.65950012	28.61809921	28.64920044	28.56089973	28.62509918
	1.486310477	-0.165499687	mpc-1	MITO	Color2 [A=255, R=255, G=0, B=128]	1	4		23.12220001	23.02409935	23.0121994	22.90609932	22.9333992	22.88759995	22.83650017	22.74510002
	0.643127983	-0.151350021	mrpl-49	MITO	Color2 [A=255, R=255, G=0, B=128]	1	4		23.45509911	23.59830093	23.56380081	23.54039955	23.37779999	23.11429977	23.64310074	23.41699982
	1.552929122	-0.129749775	gldc-1	MITO	Color2 [A=255, R=255, G=0, B=128]	1	4		26.81419945	26.75169945	26.71290016	26.64579964	26.67300034	26.61809921	26.56380081	26.55069923
	0.065753383	-0.020475388	dtmk-1	MITO	Color2 [A=255, R=255, G=0, B=128]	1	4		26.39590073	26.45980072	26.51350021	26.73889923	26.39749908	26.33760071	26.61809921	26.67300034
	0.117620032	0.013549328	R53.4	MITO	Color2 [A=255, R=255, G=0, B=128]	1	4		29.78949928	29.89590073	29.85790062	29.75020027	29.87409973	29.83090019	29.88139915	29.76129913
	1.271603571	-0.117800236	kars-1	MITO	Color2 [A=255, R=255, G=0, B=128]	1	4		27.47069931	27.43939972	27.39100075	27.27140045	27.33239937	27.24449921	27.28910065	27.23530006
	0.554888079	-0.040899754	kat-1	MITO	Color2 [A=255, R=255, G=0, B=128]	1	4		27.8973999	27.85639954	27.83849907	27.77079964	27.83239937	27.74530029	27.83849907	27.7833004
	0.31893123	0.082100391	mmaa-1	MITO	Color2 [A=255, R=255, G=0, B=128]	1	4		25.30310059	25.07719994	25.06500053	25.31699944	25.18330002	25.14100075	25.24990082	25.51650047
	0.071853626	0.009724617	mrpl-16	MITO	Color2 [A=255, R=255, G=0, B=128]	1	4		24.8810997	24.97599983	24.91340065	24.90880013	24.91340065	24.81419945	25.0189991	24.97159958
	0.334296303	-0.031825066	sfxn-1.5	MITO	Color2 [A=255, R=255, G=0, B=128]	1	4		24.52249908	24.58690071	24.60400009	24.55800056	24.46759987	24.63750076	24.53450012	24.50449944
	1.804222176	0.110599995	cox-15	MITO	Color2 [A=255, R=255, G=0, B=128]	1	4		22.96369934	22.91889954	23.04590034	22.99160004	23.09020042	23.09350014	23.04089928	23.1378994
	0.143354579	-0.08157444	fndc-1	MITO	Color2 [A=255, R=255, G=0, B=128]	1	4		22.18860054	22.44000053	22.26499939	22.15189934	22.36190033	21.56380081	22.34840012	22.44510078
	1.048690156	-0.116474628	acdh-10	MITO	Color2 [A=255, R=255, G=0, B=128]	1	4		27.45509911	27.28910065	27.33239937	27.34939957	27.34939957	27.13120079	27.26250076	27.21699905
	0.004460117	-0.000299454	ucr-2.2	MITO	Color2 [A=255, R=255, G=0, B=128]	1	4		27.17950058	27.21699905	27.2262001	27.21699905	27.16040039	27.25349998	27.2262001	27.1984005
	0.042502151	0.006724834	mrpl-51	MITO	Color2 [A=255, R=255, G=0, B=128]	1	4		23.94059944	23.70770073	23.87639999	23.87639999	23.92250061	23.81909943	23.8288002	23.85759926
	1.210545373	-0.145124912	mrps-18b	MITO	Color2 [A=255, R=255, G=0, B=128]	1	4		24.26070023	24.27499962	24.19459915	24.00200081	24.0189991	24.05260086	24.04430008	24.03590012
	0.085874078	-0.019599915	mrps-18.c	MITO	Color2 [A=255, R=255, G=0, B=128]	1	4		24.64310074	24.5284996	24.5284996	24.30310059	24.60400009	24.42340088	24.46759987	24.42980003
	0.099982982	0.004274845	immt-1	MITO	Color2 [A=255, R=255, G=0, B=128]	1	4		25.98900032	26.01049995	26.04220009	26.00839996	26.03170013	26.01269913	26.03590012	25.98690033
	0.368106392	-0.085925102	mrpl-50	MITO	Color2 [A=255, R=255, G=0, B=128]	1	4		24.20210075	24.25349998	24.09350014	24.1718998	24.15649986	23.81909943	24.26070023	24.14100075
	0.189986973	0.018674374	scpl-4	MITO	Color2 [A=255, R=255, G=0, B=128]	1	4		27.06089973	27.0401001	26.94280052	27.08130074	27.0189991	27.11149979	27.00839996	27.06089973
	0.29154592	0.023500443	acdh-7	MITO	Color2 [A=255, R=255, G=0, B=128]	1	4		26.43939972	26.41539955	26.45669937	26.51799965	26.51499939	26.40570068	26.49230003	26.51049995
	0.309077496	-0.069325447	nduf-2.2	MITO	Color2 [A=255, R=255, G=0, B=128]	1	4		25.55800056	25.55509949	25.28910065	25.54330063	25.46139908	25.57250023	25.24990082	25.38439941
	0.04813572	0.006724834	acl-6	MITO	Color2 [A=255, R=255, G=0, B=128]	1	4		22.18250084	22.26790047	22.23320007	22.35650063	22.2989006	22.18250084	22.33209991	22.25349998
	0.082021498	-0.010200024	gcst-1	MITO	Color2 [A=255, R=255, G=0, B=128]	1	4		26.76449966	26.73889923	26.76449966	26.64579964	26.77709961	26.61809921	26.75169945	26.72599983
	1.988086826	0.212325573	nuo-6	MITO	Color2 [A=255, R=255, G=0, B=128]	1	4		26.31010056	26.38279915	26.39749908	26.27319908	26.50289917	26.69980049	26.52400017	26.48620033
	0.218438759	0.039350986	mfn-1	MITO	Color2 [A=255, R=255, G=0, B=128]	1	4		25.25709915	25.56959915	25.45509911	25.44879913	25.40730095	25.45199966	25.55800056	25.47069931
	0.075730729	0.019649982	mrps-11	MITO	Color2 [A=255, R=255, G=0, B=128]	1	4		25.09749985	25.03170013	25.10149956	25.4008007	25.13319969	25.29610062	25.09749985	25.18330002
	0.680630086	0.204099655	cyc-2.2	MITO	Color2 [A=255, R=255, G=0, B=128]	1	4		23.25349998	23.13010025	22.76749992	22.88949966	23.19309998	23.47999954	23.13629913	23.04759979
	0.304952892	-0.030375481	mppb-1	MITO	Color2 [A=255, R=255, G=0, B=128]	1	4		24.56959915	24.55800056	24.47999954	24.64310074	24.56959915	24.47999954	24.49839973	24.58119965
	0.686098043	0.049325466	mmcm-1	MITO	Color2 [A=255, R=255, G=0, B=128]	1	4		26.20400047	26.08939934	26.1154995	26.17379951	26.19650078	26.15850067	26.16609955	26.25889969
	1.429798153	0.107649803	fzo-1	MITO	Color2 [A=255, R=255, G=0, B=128]	1	4		24.14100075	24.12529945	24.14100075	23.98469925	24.21699905	24.17950058	24.18709946	24.23900032
	0.216541822	0.068274975	coa-7	MITO	Color2 [A=255, R=255, G=0, B=128]	1	4		21.00880051	21.44249916	21.40670013	21.54980087	21.33760071	21.49720001	21.49230003	21.35379982
	0.422502421	-0.026474953	aco-1	MITO	Color2 [A=255, R=255, G=0, B=128]	1	4		28.60400009	28.61459923	28.66290092	28.66290092	28.59690094	28.54999924	28.64920044	28.64240074
	0.311458406	0.039949417	lars-2	MITO	Color2 [A=255, R=255, G=0, B=128]	1	4		23.14100075	23.0951004	23.08049965	23.28210068	23.12689972	23.21850014	23.1595993	23.25349998
	0.034840868	-0.004650116	dbt-1	MITO	Color2 [A=255, R=255, G=0, B=128]	1	4		26.2057991	26.20210075	26.26429939	26.07719994	26.19269943	26.1487999	26.24629974	26.14299965
	1.252990079	-0.160449982	acl-3	MITO	Color2 [A=255, R=255, G=0, B=128]	1	4		23.36450005	23.22139931	23.26790047	23.10470009	23.14719963	23.12220001	22.96190071	23.08539963
	1.162130535	-0.097824574	gdh-1	MITO	Color2 [A=255, R=255, G=0, B=128]	1	4		30.24220085	30.27589989	30.35149956	30.26469994	30.25349998	30.14830017	30.24220085	30.09900093
	0.220788934	0.029874802	ogdh-2	MITO	Color2 [A=255, R=255, G=0, B=128]	1	4		24.46759987	24.51650047	24.56959915	24.36450005	24.60400009	24.49230003	24.47999954	24.46139908
	0.225090592	0.010250092	dif-1	MITO	Color2 [A=255, R=255, G=0, B=128]	1	4		25.92250061	25.87879944	25.92930031	25.93829918	25.94949913	25.8973999	25.91570091	25.94729996
	0.66974638	-0.171125412	lig-1	MITO	Color2 [A=255, R=255, G=0, B=128]	1	4		22.15810013	22.06909943	22.18560028	22.56380081	22.24189949	22.0053997	22.0189991	22.0258007
	0.19128329	-0.037024975	mrpl-47	MITO	Color2 [A=255, R=255, G=0, B=128]	1	4		23.98469925	23.89500046	23.96719933	23.79949951	23.94059944	23.78949928	24.0189991	23.74920082
	0.640723321	-0.030050278	hsp-75	MITO	Color2 [A=255, R=255, G=0, B=128]	1	4		25.89500046	25.87409973	25.87170029	25.92480087	25.87170029	25.80690002	25.8927002	25.87409973
	1.01778951	1.603449821	slc-30a9	MITO	Color2 [A=255, R=255, G=0, B=128]	1	4		22.39100075	20.97270012	18.99780083	20.31329918	22.67790031	22.89319992	21.09790039	22.41959953
	1.688130048	0.140550613	glrx-22	MITO	Color2 [A=255, R=255, G=0, B=128]	1	4		24.29610062	24.27499962	24.19459915	24.21699905	24.40410042	24.48620033	24.31699944	24.33760071
	0.121740726	0.025000095	rad-8	MITO	Color2 [A=255, R=255, G=0, B=128]	1	4		24.14100075	23.99329948	24.06089973	24.2317009	24.08539963	24.10950089	24.03590012	24.29610062
	1.36610798	-0.121925354	mrpl-39	MITO	Color2 [A=255, R=255, G=0, B=128]	1	4		24.64859962	24.71290016	24.75939941	24.79450035	24.63199997	24.6208992	24.67029953	24.50449944
	0.768578379	0.175749779	sfxn-5	MITO	Color2 [A=255, R=255, G=0, B=128]	1	4		22.66060066	22.72030067	22.73889923	22.92609978	22.85000038	23.20809937	22.75740051	22.9333992
	0.565134846	-0.173474789	mrps-24	MITO	Color2 [A=255, R=255, G=0, B=128]	1	4		24.39100075	24.35779953	24.36450005	24.75939941	24.12529945	24.15649986	24.31010056	24.58690071
	0.137222431	0.021175385	mrpl-21	MITO	Color2 [A=255, R=255, G=0, B=128]	1	4		24.51650047	24.60400009	24.52249908	24.36450005	24.51650047	24.47380066	24.60960007	24.49230003
	1.74765036	0.227600098	fis-2	MITO	Color2 [A=255, R=255, G=0, B=128]	1	4		23.45509911	23.56380081	23.37779999	23.66489983	23.70770073	23.76950073	23.67569923	23.81909943
	1.837217453	-0.185575485	ddl-3	MITO	Color2 [A=255, R=255, G=0, B=128]	1	4		23.17650032	23.20059967	23.00880051	23.14410019	22.91519928	22.92429924	22.90060043	23.04759979
	0.011518637	-0.002675056	mrpl-53	MITO	Color2 [A=255, R=255, G=0, B=128]	1	4		24.15649986	24.14100075	24.12529945	24.03590012	24.15649986	24.21699905	24.17950058	23.89500046
	0.263042994	-0.026350021	nuo-2	MITO	Color2 [A=255, R=255, G=0, B=128]	1	4		27.38279915	27.41539955	27.41539955	27.26250076	27.39100075	27.29789925	27.33239937	27.34939957
	1.461904849	-0.309700012	hach-1	MITO	Color2 [A=255, R=255, G=0, B=128]	1	4		27.94280052	28.0189991	28.17469978	27.97050095	27.67980003	27.46290016	27.9484005	27.77709961
	1.182919722	-0.135574818	C29E4.12	MITO	Color2 [A=255, R=255, G=0, B=128]	1	4		24.46139908	24.33069992	24.37120056	24.30310059	24.28910065	24.25349998	24.29610062	24.08539963
	0.921317644	0.094200134	prdx-6	MITO	Color2 [A=255, R=255, G=0, B=128]	1	4		25.44569969	25.61529922	25.50749969	25.54330063	25.58119965	25.53739929	25.66760063	25.70240021
	0.239984261	-0.039000034	Y39B6A.34	MITO	Color2 [A=255, R=255, G=0, B=128]	1	4		23.08699989	23.11269951	23.18250084	23.29610062	23.05260086	23.05089951	23.2317009	23.18709946
	1.342488764	-0.237300396	mtp-18	MITO	Color2 [A=255, R=255, G=0, B=128]	1	4		23.68650055	23.64310074	23.49230003	23.59830093	23.16729927	23.31010056	23.42980003	23.56380081
	0.99021063	-0.127074718	dnj-10	MITO	Color2 [A=255, R=255, G=0, B=128]	1	4		22.78759956	22.82489967	22.84799957	22.90060043	22.83460045	22.57999992	22.63870049	22.79949951
	0.010980945	0.002500057	dhfr-1	MITO	Color2 [A=255, R=255, G=0, B=128]	1	4		23.16880035	23.0189991	22.9864006	23.15649986	23.21100044	23.03089905	22.9423008	23.15649986
	0.13951209	0.013199806	idhb-1	MITO	Color2 [A=255, R=255, G=0, B=128]	1	4		26.8973999	26.90880013	26.95389938	26.90880013	26.93160057	26.83849907	26.95389938	26.99769974
	0.339989373	-0.034425259	gsr-1	MITO	Color2 [A=255, R=255, G=0, B=128]	1	4		27.52400017	27.46290016	27.4314003	27.47850037	27.4314003	27.34939957	27.43939972	27.53890038
	0.601783721	0.035300255	mrps-5	MITO	Color2 [A=255, R=255, G=0, B=128]	1	4		24.84329987	24.80439949	24.86230087	24.81909943	24.89039993	24.86700058	24.91340065	24.79949951
	0.567386482	-0.113874435	romo-1	MITO	Color2 [A=255, R=255, G=0, B=128]	1	4		24.77449989	24.47999954	24.49230003	24.77960014	24.55800056	24.59830093	24.40410042	24.51049995
	0.302074219	0.035274506	slc-25a18.1	MITO	Color2 [A=255, R=255, G=0, B=128]	1	4		25.32040024	25.39749908	25.29610062	25.20210075	25.34440041	25.41049957	25.27499962	25.32729912
	0.195431228	-0.017674446	F27D4.1	MITO	Color2 [A=255, R=255, G=0, B=128]	1	4		27.95389938	27.92029953	27.93720055	28.04529953	27.94280052	27.88579941	27.97050095	27.98690033
	0.285723625	-0.018650055	bckd-1b	MITO	Color2 [A=255, R=255, G=0, B=128]	1	4		25.94949913	25.99329948	25.91570091	25.95840073	25.97599983	25.9605999	25.92930031	25.87639999
	0.517011184	-0.027049541	idha-1	MITO	Color2 [A=255, R=255, G=0, B=128]	1	4		27.97599983	27.92589951	27.92029953	27.89159966	27.94280052	27.8973999	27.86230087	27.90309906
	0.029833515	0.004525185	hpo-31	MITO	Color2 [A=255, R=255, G=0, B=128]	1	4		23.87639999	23.76950073	23.67569923	23.67569923	23.69709969	23.74920082	23.77960014	23.78949928
	0.020335621	-0.001499653	gas-1	MITO	Color2 [A=255, R=255, G=0, B=128]	1	4		27.58259964	27.58979988	27.61809921	27.51650047	27.5753994	27.53890038	27.59690094	27.58979988
	0.784845463	-1.90467453	hmg-5	MITO	Color2 [A=255, R=255, G=0, B=128]	1	4		23.19910049	22.8689003	22.72439957	20.62579918	23.31010056	19.07500076	20.72130013	18.69309998
	2.214623009	-0.116849899	miro-1	MITO	Color2 [A=255, R=255, G=0, B=128]	1	4		22.82489967	22.8614006	22.77759933	22.77960014	22.66489983	22.69070053	22.66930008	22.75119972
	2.136194204	-0.122225285	nduf-7	MITO	Color2 [A=255, R=255, G=0, B=128]	1	4		26.92029953	26.8973999	26.81419945	26.86230087	26.78949928	26.73889923	26.77709961	26.69980049
	1.187942997	-0.092325211	cps-6	MITO	Color2 [A=255, R=255, G=0, B=128]	1	4		24.47999954	24.55800056	24.51049995	24.37120056	24.41699982	24.37120056	24.38439941	24.37779999
	0.305455089	-0.065099716	tag-307	MITO	Color2 [A=255, R=255, G=0, B=128]	1	4		21.78759956	21.66279984	21.62310028	21.7954998	21.70980072	21.4375	21.65399933	21.80730057
	1.205621009	-0.307724953	mrps-18a	MITO	Color2 [A=255, R=255, G=0, B=128]	1	4		23.58690071	23.73889923	23.68650055	23.60960007	23.31010056	23.00370026	23.46759987	23.60960007
	0.205783231	0.12680006	micu-1	MITO	Color2 [A=255, R=255, G=0, B=128]	1	4		20.2989006	20.72229958	20.59149933	19.66990089	20.2989006	20.63640022	20.41699982	20.4375
	0.783671945	-0.035025597	mrps-7	MITO	Color2 [A=255, R=255, G=0, B=128]	1	4		24.56380081	24.53450012	24.60960007	24.58690071	24.53450012	24.55220032	24.56959915	24.49839973
	1.744054877	-0.158575058	Y53F4B.39	MITO	Color2 [A=255, R=255, G=0, B=128]	1	4		24.04430008	23.94949913	23.96719933	24.0189991	23.94949913	23.73889923	23.80929947	23.84799957
	0.071739214	0.03392458	cox-11	MITO	Color2 [A=255, R=255, G=0, B=128]	1	4		22.33480072	21.8913002	22.0951004	22.56380081	22.0951004	22.42980003	22.12059975	22.37520027
	1.121442808	-0.165099621	mrpl-13	MITO	Color2 [A=255, R=255, G=0, B=128]	1	4		24.46759987	24.62639999	24.6208992	24.49230003	24.43619919	24.2317009	24.53450012	24.34440041
	2.428866426	-0.150175095	mrps-26	MITO	Color2 [A=255, R=255, G=0, B=128]	1	4		24.89039993	24.93160057	24.94499969	24.95840073	24.86230087	24.77449989	24.76449966	24.72340012
	0.802962723	-0.066800117	mrpl-9	MITO	Color2 [A=255, R=255, G=0, B=128]	1	4		24.00200081	24.03590012	24.06909943	24.09350014	23.89500046	23.96719933	24.06909943	24.00200081
	3.313915577	-0.202325344	mppa-1	MITO	Color2 [A=255, R=255, G=0, B=128]	1	4		24.8239994	24.86700058	24.86230087	24.93610001	24.61529922	24.69179916	24.68650055	24.68650055
	1.242198888	0.317325115	nsun-4	MITO	Color2 [A=255, R=255, G=0, B=128]	1	4		23.37779999	23.39100075	23.0223999	23.03420067	23.60960007	23.28210068	23.51650047	23.68650055
	0.309826963	-0.04357481	mrpl-45	MITO	Color2 [A=255, R=255, G=0, B=128]	1	4		24.91340065	24.88579941	24.79949951	24.96279907	24.76950073	24.96279907	24.89039993	24.76449966
	0.93628929	-0.110874653	mrpl-19	MITO	Color2 [A=255, R=255, G=0, B=128]	1	4		23.50449944	23.51650047	23.44249916	23.65399933	23.47999954	23.32390022	23.49230003	23.37779999
	0.297245299	-0.125699997	C45B2.6	MITO	Color2 [A=255, R=255, G=0, B=128]	1	4		21.54509926	21.46260071	21.56380081	21.26499939	21.75530052	21.08860016	21.4272995	21.0625
	0.569131182	0.0614748	idhg-2	MITO	Color2 [A=255, R=255, G=0, B=128]	1	4		24.55800056	24.58119965	24.59259987	24.48620033	24.66489983	24.71290016	24.56959915	24.51650047
	1.023262322	-0.094049931	BE0003N10.1	MITO	Color2 [A=255, R=255, G=0, B=128]	1	4		23.99329948	23.94059944	23.92250061	23.87639999	23.91340065	23.88579941	23.72859955	23.8288002
	0.507698004	-0.059350491	taco-1	MITO	Color2 [A=255, R=255, G=0, B=128]	1	4		26.53000069	26.42020035	26.51499939	26.45359993	26.39749908	26.29789925	26.47850037	26.50749969
	0.153365685	0.011099815	ech-1.2	MITO	Color2 [A=255, R=255, G=0, B=128]	1	4		27.0401001	26.94280052	26.99769974	27.05050087	27.02960014	26.99769974	26.99769974	27.05050087
	0.452311949	0.047775269	cisd-3.2	MITO	Color2 [A=255, R=255, G=0, B=128]	1	4		26.12929916	26.10950089	26.07110023	26.26609993	26.22800064	26.22249985	26.17950058	26.13710022
	1.074403957	-0.052024841	phb-1	MITO	Color2 [A=255, R=255, G=0, B=128]	1	4		28.3022995	28.25349998	28.30660057	28.27140045	28.2262001	28.19370079	28.21229935	28.2935009
	0.365515167	-0.153324604	cox-6b	MITO	Color2 [A=255, R=255, G=0, B=128]	1	4		27.76449966	27.84449959	27.89159966	27.35779953	27.73889923	27.65270042	27.69309998	27.16040039
	2.744698198	-0.346775055	mrpl-38	MITO	Color2 [A=255, R=255, G=0, B=128]	1	4		24.81909943	24.87639999	24.8288002	24.80929947	24.54039955	24.61529922	24.47380066	24.31699944
	0.391505815	-0.016699791	mrpl-15	MITO	Color2 [A=255, R=255, G=0, B=128]	1	4		25.02750015	25.08539963	25.05669975	25.04840088	24.99769974	25.0401001	25.06500053	25.04840088
	2.066285779	-0.20892477	mrpl-23	MITO	Color2 [A=255, R=255, G=0, B=128]	1	4		24.75429916	24.8239994	24.79949951	24.97159958	24.65399933	24.59830093	24.56959915	24.69179916
	0.200381932	-0.02842474	cox-18	MITO	Color2 [A=255, R=255, G=0, B=128]	1	4		24.27499962	24.26070023	24.20210075	24.34440041	24.10950089	24.25349998	24.26790047	24.33760071
	2.102046914	-0.201425076	mrps-25	MITO	Color2 [A=255, R=255, G=0, B=128]	1	4		24.09350014	24.09350014	24.15649986	24.13319969	23.85759926	23.81909943	24.03590012	23.95840073
	0.103841551	0.019074917	immp-2	MITO	Color2 [A=255, R=255, G=0, B=128]	1	4		23.70770073	23.64310074	23.51650047	23.54039955	23.69709969	23.71820068	23.51650047	23.55220032
	1.078726846	0.082950115	nduf-5	MITO	Color2 [A=255, R=255, G=0, B=128]	1	4		26.65950012	26.64579964	26.58979988	26.73889923	26.69980049	26.81419945	26.71290016	26.73889923
	0.147966348	-0.02417469	mrpl-17	MITO	Color2 [A=255, R=255, G=0, B=128]	1	4		24.36450005	24.51049995	24.47999954	24.44249916	24.41699982	24.56959915	24.40410042	24.31010056
	0.306035237	-0.012499809	nduf-9	MITO	Color2 [A=255, R=255, G=0, B=128]	1	4		26.48920059	26.49839973	26.49379921	26.54630089	26.50139999	26.49530029	26.46450043	26.51650047
	0.534233788	-0.093850136	crn-1	MITO	Color2 [A=255, R=255, G=0, B=128]	1	4		23.36450005	23.32390022	23.39100075	23.5753994	23.33760071	23.47999954	23.21699905	23.24480057
	2.535820977	-0.130050182	spg-7	MITO	Color2 [A=255, R=255, G=0, B=128]	1	4		25.96940041	25.94949913	25.94729996	25.97380066	25.90430069	25.7845993	25.80690002	25.8239994
	0.358473512	-0.04859972	ddp-1	MITO	Color2 [A=255, R=255, G=0, B=128]	1	4		25.58410072	25.46759987	25.51049995	25.39749908	25.54630089	25.47380066	25.34770012	25.39749908
	1.233868376	-0.062950134	hxk-3	MITO	Color2 [A=255, R=255, G=0, B=128]	1	4		25.42980003	25.44879913	25.50449944	25.48310089	25.35110092	25.43619919	25.38769913	25.43939972
	0.294023999	-0.030575275	Y71F9B.2	MITO	Color2 [A=255, R=255, G=0, B=128]	1	4		25.02330017	24.98900032	24.87639999	24.87639999	24.97159958	24.88579941	24.90430069	24.8810997
	1.293800816	-0.154350281	gst-43	MITO	Color2 [A=255, R=255, G=0, B=128]	1	4		23.49230003	23.5284996	23.49230003	23.35110092	23.32390022	23.16729927	23.37779999	23.37779999
	0.016577445	-0.002924919	F54A3.5	MITO	Color2 [A=255, R=255, G=0, B=128]	1	4		25.38439941	25.31010056	25.1984005	25.23900032	25.39749908	25.29260063	25.22800064	25.20210075
	0.217247694	0.028725147	lpd-5	MITO	Color2 [A=255, R=255, G=0, B=128]	1	4		25.92930031	25.97809982	25.94949913	25.87409973	26.07719994	25.99550056	25.91799927	25.85519981
	1.617540328	-0.263924599	pdp-1	MITO	Color2 [A=255, R=255, G=0, B=128]	1	4		21.80730057	21.73889923	21.66710091	21.76749992	21.71820068	21.47260094	21.38050079	21.35379982
	0.769575071	0.065375328	glrx-21	MITO	Color2 [A=255, R=255, G=0, B=128]	1	4		25.4769001	25.50749969	25.51950073	25.44569969	25.51049995	25.66220093	25.54920006	25.48920059
	0.552072938	0.03194952	nuo-5	MITO	Color2 [A=255, R=255, G=0, B=128]	1	4		26.72599983	26.71290016	26.68650055	26.76449966	26.75169945	26.81419945	26.71290016	26.73889923
	0.012601936	-0.002550602	Y45G12B.3	MITO	Color2 [A=255, R=255, G=0, B=128]	1	4		24.60960007	24.44879913	24.54630089	24.74410057	24.61529922	24.52249908	24.55220032	24.64859962
	1.044921739	-0.071974754	let-630	MITO	Color2 [A=255, R=255, G=0, B=128]	1	4		24.73889923	24.77449989	24.77449989	24.63199997	24.63199997	24.66489983	24.64859962	24.68650055
	1.185989708	-0.110799789	tyms-1	MITO	Color2 [A=255, R=255, G=0, B=128]	1	4		23.88579941	23.80929947	23.88579941	23.92250061	23.8288002	23.67569923	23.70770073	23.84799957
	1.403535569	-0.199725628	sft-1	MITO	Color2 [A=255, R=255, G=0, B=128]	1	4		22.65620041	22.56850052	22.7954998	22.8288002	22.50449944	22.64089966	22.42469978	22.47999954
	1.129857812	0.251899719	C39B5.6	MITO	Color2 [A=255, R=255, G=0, B=128]	1	4		22.08539963	22.05590057	22.10149956	21.77560043	22.0121994	22.31290054	22.27359962	22.4272995
	0.127628643	0.04507494	Y57A10A.29	MITO	Color2 [A=255, R=255, G=0, B=128]	1	4		22.73889923	22.56620026	22.6928997	22.18860054	22.48740005	22.70350075	22.60289955	22.57309914
	1.799905508	-0.245725155	C47G2.3	MITO	Color2 [A=255, R=255, G=0, B=128]	1	4		21.38050079	21.18860054	21.13319969	21.27070045	20.91710091	21.14570045	20.96719933	20.96010017
	0.588919775	-0.164699554	mrps-35	MITO	Color2 [A=255, R=255, G=0, B=128]	1	4		24.61529922	24.61529922	24.5753994	24.76950073	24.60400009	24.76449966	24.22430038	24.32390022
	1.713017785	0.258374214	ech-7	MITO	Color2 [A=255, R=255, G=0, B=128]	1	4		25.47380066	25.22430038	25.33760071	25.3810997	25.63750076	25.44249916	25.62369919	25.7465992
	0.913132915	-0.773374557	mrpl-55	MITO	Color2 [A=255, R=255, G=0, B=128]	1	4		21.98819923	22.04929924	22.1916008	22.15189934	21.96010017	21.4272995	21.81520081	20.0848999
	0.185983284	-0.050349712	ucr-2.3	MITO	Color2 [A=255, R=255, G=0, B=128]	1	4		25.63479996	25.48620033	25.31010056	25.45829964	25.57830048	25.54039955	25.2317009	25.33760071
	0.048006258	0.006074905	mrpl-40	MITO	Color2 [A=255, R=255, G=0, B=128]	1	4		23.36450005	23.35110092	23.24480057	23.41699982	23.31010056	23.41699982	23.31010056	23.36450005
	1.144418116	0.257749557	ung-1	MITO	Color2 [A=255, R=255, G=0, B=128]	1	4		21.81130028	21.45260048	21.56380081	21.27070045	21.76339912	21.79150009	21.70560074	21.8689003
	0.116511887	-0.008124828	wah-1	MITO	Color2 [A=255, R=255, G=0, B=128]	1	4		26.90880013	26.96500015	26.87409973	26.96500015	26.94280052	26.94280052	26.8973999	26.8973999
	0.735974261	-0.072724819	men-1	MITO	Color2 [A=255, R=255, G=0, B=128]	1	4		25.99119949	25.8973999	25.94280052	25.85519981	25.8973999	25.73380089	25.8810997	25.88339996
	0.287435045	0.01947546	cpt-1	MITO	Color2 [A=255, R=255, G=0, B=128]	1	4		25.77449989	25.73629951	25.77709961	25.77709961	25.76950073	25.71820068	25.83119965	25.8239994
	0.469708773	0.150349617	slc-25a46	MITO	Color2 [A=255, R=255, G=0, B=128]	1	4		22.28490067	22.31010056	22.33480072	22.47999954	22.31010056	22.91160011	22.41699982	22.37249947
	1.654315255	-0.299224854	hphd-1	MITO	Color2 [A=255, R=255, G=0, B=128]	1	4		27.53149986	27.56089973	27.68650055	27.64579964	27.3409996	27.05050087	27.47850037	27.35779953
	0.448859602	-0.083974361	cox-4	MITO	Color2 [A=255, R=255, G=0, B=128]	1	4		27.80809975	27.87409973	27.78949928	27.63199997	27.80190086	27.75810051	27.70639992	27.50139999
	1.220686914	0.296050549	cisd-3.1	MITO	Color2 [A=255, R=255, G=0, B=128]	1	4		23.13319969	23.21990013	22.9864006	22.67140007	23.33760071	23.33760071	23.16880035	23.35110092
	1.099766022	-0.035624504	mrps-22	MITO	Color2 [A=255, R=255, G=0, B=128]	1	4		24.80929947	24.84799957	24.84329987	24.81909943	24.83359909	24.76950073	24.77960014	24.79450035
	1.474934673	-0.623425484	decr-1.1	MITO	Color2 [A=255, R=255, G=0, B=128]	1	4		20.37520027	20.90979958	20.96010017	20.77960014	19.71870041	20.26499939	20.57309914	19.9741993
	0.415889262	-0.041649818	B0250.5	MITO	Color2 [A=255, R=255, G=0, B=128]	1	4		26.61809921	26.55360031	26.56669998	26.48769951	26.58979988	26.49839973	26.54630089	26.42499924
	0.423019564	0.1260252	suox-1	MITO	Color2 [A=255, R=255, G=0, B=128]	1	4		24.85759926	25.16040039	25.26429939	24.92709923	25.13319969	24.96719933	25.40730095	25.2057991
	0.714376214	-0.072051048	glrx-5	MITO	Color2 [A=255, R=255, G=0, B=128]	1	4		25.43939972	25.58690071	25.59550095	25.66220093	25.50449944	25.49839973	25.46139908	25.53149986
	0.410131382	-0.100900173	mrps-12	MITO	Color2 [A=255, R=255, G=0, B=128]	1	4		21.8689003	21.73480034	21.98119926	21.99160004	21.90979958	21.90239906	21.83460045	21.52610016
	0.606980995	0.047775269	hxk-2	MITO	Color2 [A=255, R=255, G=0, B=128]	1	4		25.36790085	25.31349945	25.31699944	25.23900032	25.40730095	25.28560066	25.3810997	25.35449982
	2.381936267	-0.106249809	gfm-1	MITO	Color2 [A=255, R=255, G=0, B=128]	1	4		26.57250023	26.55220032	26.58979988	26.56959915	26.46920013	26.41220093	26.52099991	26.45669937
	2.991692437	-0.178850174	immp-1	MITO	Color2 [A=255, R=255, G=0, B=128]	1	4		22.74300003	22.71190071	22.68860054	22.67359924	22.59609985	22.48489952	22.5333004	22.48740005
	0.691175273	-0.050499439	letm-1	MITO	Color2 [A=255, R=255, G=0, B=128]	1	4		24.96279907	24.96279907	25.07320023	25.05260086	24.94949913	24.9803009	25.00620079	24.91340065
	0.374549968	0.136274815	timm-23	MITO	Color2 [A=255, R=255, G=0, B=128]	1	4		25.32390022	25.2317009	25.30310059	25.70499992	25.22800064	25.74410057	25.45829964	25.67840004
	0.981018219	-0.066725254	Y106G6E.4	MITO	Color2 [A=255, R=255, G=0, B=128]	1	4		23.56380081	23.54039955	23.55220032	23.67569923	23.5284996	23.47999954	23.55220032	23.50449944
	1.169329578	0.676074982	sup-35	MITO	Color2 [A=255, R=255, G=0, B=128]	1	4		20.23410034	19.89109993	19.78619957	19.41819954	20.55780029	20.8715992	19.7779007	20.82659912
	0.135228917	-0.013774872	mrps-28	MITO	Color2 [A=255, R=255, G=0, B=128]	1	4		25.34770012	25.39430046	25.39100075	25.44879913	25.36120033	25.2996006	25.44249916	25.42340088
	0.338109231	0.066900253	mrps-10	MITO	Color2 [A=255, R=255, G=0, B=128]	1	4		24.52249908	24.35110092	24.24629974	24.41049957	24.62639999	24.41699982	24.41699982	24.33760071
	1.012051197	-0.111674786	mrpl-22	MITO	Color2 [A=255, R=255, G=0, B=128]	1	4		22.97769928	23.11580086	23.07229996	23.16729927	22.9423008	23.09180069	22.9279995	22.92429924
	0.231067496	0.043450356	Y48A6B.9	MITO	Color2 [A=255, R=255, G=0, B=128]	1	4		23.47999954	23.36450005	23.47999954	23.65399933	23.46759987	23.46759987	23.55220032	23.66489983
	0.246056506	0.265750408	nadk-2	MITO	Color2 [A=255, R=255, G=0, B=128]	1	4		19.6303997	19.98819923	18.81699944	20.86610031	20.21850014	19.75860023	20.24189949	20.14570045
	1.7459015	-0.063224316	atp-1	MITO	Color2 [A=255, R=255, G=0, B=128]	1	4		31.36199951	31.33029938	31.38279915	31.34630013	31.3355999	31.25909996	31.29240036	31.28140068
	0.27114899	-0.067050457	immt-2	MITO	Color2 [A=255, R=255, G=0, B=128]	1	4		24.28910065	24.17950058	23.94059944	24.01049995	24.18709946	24.10149956	23.91340065	23.94949913
	0.129162779	0.025074959	amx-2	MITO	Color2 [A=255, R=255, G=0, B=128]	1	4		24.10950089	24.32390022	24.33069992	24.06089973	24.19459915	24.22430038	24.28210068	24.22430038
	0.258709455	0.097174644	tin-9.2	MITO	Color2 [A=255, R=255, G=0, B=128]	1	4		25.32040024	25.1984005	24.92709923	24.98900032	25.44879913	25.35449982	25.12529945	24.89500046
	1.468055864	0.115224838	tin-10	MITO	Color2 [A=255, R=255, G=0, B=128]	1	4		23.6208992	23.59830093	23.56380081	23.67569923	23.63199997	23.72859955	23.76950073	23.78949928
