# Supplementary material for: HSF-1 promotes longevity through ubiquilin-1-dependent mitochondrial network remodelling
Source: Nat Commun. 2024 Nov 12;15:9797. doi: 10.1038/s41467-024-54136-x (PMC11557981; doi:10.1038/s41467-024-54136-x)
Supplement: Supplementary file 8 — Supplementary Data 6 [file 41467_2024_54136_MOESM8_ESM.csv]

For RNA seq data, p-values were calculated in DESeq2 using a Wald test followed by Benjamini Hochberg FDR correction
SIGNIFICANT GENES - UBQL-1(TM1574)
gene Name	ubql-1/N2 log 2FC	pvalue	padj
W09B7.2	5.647325538	7.08E-06	0.000445324
Y68A4A.13	4.030280715	7.57E-06	0.000462502
rol-6	3.724536203	1.96E-10	7.41E-08
K02E11.10	3.583777669	3.73E-16	3.44E-13
bli-2	3.462363518	2.61E-09	7.73E-07
grl-7	3.460425756	1.08E-07	1.70E-05
sqt-2	3.385807055	2.27E-06	0.000190261
sqt-1	3.155162518	0.001014955	0.013037765
dao-2	3.123282356	5.84E-09	1.54E-06
E01G4.6	3.123256365	5.92E-05	0.002068337
T19C3.2	3.056470378	5.06E-09	1.36E-06
F15B9.8	3.047619209	2.72E-08	5.36E-06
bus-5	3.017814912	1.61E-09	5.28E-07
col-63	2.987161873	4.91E-07	5.68E-05
T26H5.9	2.940340602	5.32E-15	3.93E-12
ZK180.6	2.93934106	6.69E-05	0.002273675
lon-3	2.839680568	6.35E-09	1.62E-06
col-17	2.760815038	0.005722284	0.038666625
grl-5	2.699791346	0.000102706	0.00307245
C40A11.8	2.684638115	5.30E-16	4.61E-13
D1005.t1	2.671452189	5.25E-15	3.93E-12
dpy-13	2.570799875	0.002145862	0.020746788
wrt-10	2.570038615	0.00011278	0.003290856
rol-8	2.566314794	9.52E-11	3.91E-08
H23N18.5	2.534623037	3.44E-06	0.000267277
ZK546.7	2.441717912	1.56E-05	0.000783169
nspc-6	2.438023073	0.004447431	0.032547072
dpy-4	2.433133197	0.00676901	0.043104455
col-49	2.403108569	0.002061553	0.020230583
abu-13	2.280317879	1.42E-06	0.00013326
D2092.8	2.250560617	0.000312236	0.006388244
F13H8.5	2.196134658	2.02E-06	0.00017486
F09E10.15	2.169560229	2.82E-15	2.31E-12
F57H12.6	2.1658322	1.86E-07	2.65E-05
dpy-8	2.124634296	0.000247385	0.005448361
bli-1	2.117632184	0.003663199	0.028862815
Y65B4BL.1	2.110216883	1.01E-05	0.000571118
col-138	2.107554875	0.005245786	0.036420033
col-38	2.071979716	0.001541603	0.016539433
msp-74	2.060657535	0.000598777	0.009535269
col-71	2.036049913	0.002056508	0.020222611
col-14	2.03413681	0.005068605	0.035600686
C18D4.6	1.962736738	1.91E-22	3.13E-19
scrm-4	1.95415404	1.05E-26	2.59E-23
col-97	1.949543655	0.008583346	0.04972024
col-48	1.940123539	1.55E-06	0.000142835
col-90	1.939487044	7.23E-05	0.002390892
mlt-8	1.92939131	3.41E-07	4.39E-05
C48D1.7	1.928278764	0.005999715	0.039813104
clec-236	1.921763567	9.31E-06	0.000541678
K06A4.6	1.90613655	0.000684204	0.010296501
ZK1251.5	1.89999536	1.10E-05	0.000606947
R02E4.3	1.872812371	0.004228814	0.031419517
col-176	1.867102548	9.91E-07	0.000101046
sqt-3	1.850567669	1.38E-05	0.000715924
F26B1.1	1.836950783	0.001533282	0.016510398
gln-4	1.7945794	0.00055845	0.00911198
sdz-3	1.769867087	4.38E-08	8.03E-06
F08F1.9	1.748851673	1.54E-06	0.000142835
F49F1.12	1.739433097	3.25E-05	0.001361065
col-58	1.736734341	0.000661298	0.010154358
Y46H3A.4	1.73489235	1.75E-07	2.54E-05
Y111B2A.25	1.732318826	1.54E-103	2.28E-99
F35B3.4	1.730675102	0.000813336	0.011490893
ZK973.4	1.725137755	0.000171949	0.004277884
lgc-21	1.711224069	0.000147888	0.003909638
F18C12.4	1.701304907	0.002381193	0.022062239
Y116F11B.10	1.697413725	6.51E-18	8.74E-15
sfxn-1.3	1.679163651	1.69E-05	0.000825921
msp-71	1.675446988	0.000133206	0.003665763
C15H7.4	1.674788796	1.55E-05	0.000779363
msp-42	1.660187904	0.001377998	0.015556953
T20F7.1	1.657880536	8.39E-27	2.48E-23
C45G9.4	1.648456353	0.000500279	0.008558906
F56D3.1	1.638482175	5.74E-06	0.00038561
R11H6.7	1.636621722	0.000219942	0.005027864
W03D8.10	1.635987457	0.000240065	0.005334869
fbxa-125	1.629437844	0.007734698	0.04676897
F59C12.4	1.627730031	4.07E-13	2.61E-10
T16G1.7	1.617108499	0.002620048	0.023647922
C45G9.15	1.607269004	0.000184856	0.004456459
R06A10.5	1.60697431	0.003122514	0.026055628
nep-23	1.606721376	7.68E-05	0.00251192
R155.3	1.59451257	7.24E-06	0.000451387
F27E5.3	1.590770494	0.000400919	0.007471352
ZK546.3	1.590478009	3.03E-05	0.001300733
F16G10.5	1.586116085	0.004666957	0.033577554
C09B9.7	1.57505918	4.44E-06	0.00031617
F46A8.6	1.567277507	4.00E-05	0.001581784
T08B6.9	1.564445037	0.000116509	0.003330304
best-25	1.560621263	3.62E-07	4.56E-05
W04E12.4	1.557328092	0.002065523	0.020237687
Y47G6A.15	1.552713228	9.18E-07	9.49E-05
F26A3.5	1.547001033	6.61E-06	0.000428663
C08F11.7	1.545351121	0.002758791	0.024339952
ZK783.6	1.542550772	0.000515223	0.008662075
F56G4.7	1.537332992	0.00744067	0.045701669
mpst-4	1.535972842	2.12E-05	0.000985488
F48F5.2	1.53090739	0.002063032	0.020230583
dyf-3	1.530389974	1.83E-06	0.000163946
T10B10.3	1.530168618	1.80E-25	3.79E-22
ant-1.4	1.524576815	3.75E-07	4.59E-05
D2024.1	1.515670566	0.007886249	0.047317491
	1.498396258	0.001815989	0.018546429
Y43C5B.2	1.496600514	4.04E-05	0.001592963
ipla-5	1.488855911	2.65E-07	3.56E-05
H06I04.5	1.488425669	1.65E-05	0.000815922
hil-3	1.485379827	6.21E-08	1.03E-05
clec-152	1.483653866	0.000512485	0.008655426
F36G9.13	1.479100028	1.81E-07	2.60E-05
T04A8.13	1.466198976	4.46E-08	8.04E-06
ZK849.1	1.463310477	0.003909993	0.029944663
nep-5	1.453270594	3.45E-05	0.001423657
Y23H5B.2	1.445929486	0.002765002	0.024354081
C06A5.2	1.443386479	5.70E-05	0.002018471
C36C5.14	1.442637286	0.000478964	0.008372547
Y51A2B.4	1.441572875	0.000514051	0.008662074
R07H5.9	1.439426307	6.15E-07	6.83E-05
cht-4	1.439281116	0.00128477	0.014961651
fipr-24	1.43826865	0.002053578	0.020222611
M162.12	1.432289757	0.000122589	0.003475287
F54F12.1	1.431973784	3.50E-06	0.000271011
Y37D8A.5	1.422029254	1.09E-06	0.000107702
acn-1	1.421706458	1.30E-07	1.98E-05
C47E8.10	1.421649155	0.001769699	0.018224813
Y39B6A.31	1.42102532	0.000782461	0.011226429
H04J21.1	1.419300446	0.001047737	0.013334365
T23F6.3	1.416412737	9.54E-05	0.002894374
T08G3.7	1.415422542	2.07E-05	0.000965781
F46E10.18	1.403737214	0.003733442	0.029167979
col-110	1.402228875	5.07E-05	0.001839796
K07H8.5	1.398371702	0.003253104	0.026752569
col-111	1.39650039	4.78E-05	0.001752817
osta-1	1.388974532	4.36E-05	0.001648212
F40F12.8	1.387548785	0.000506731	0.008587691
klp-17	1.383238633	1.89E-06	0.00016801
C08E3.13	1.381306523	0.001248781	0.014775412
tag-344	1.377913943	4.54E-09	1.24E-06
ZK84.1	1.377460399	4.62E-10	1.63E-07
tag-191	1.376661324	2.14E-06	0.000183998
Y67A10A.3	1.376364524	1.71E-05	0.000833322
fbxc-58	1.374091248	0.000665253	0.01017713
B0207.7	1.371902794	0.000264782	0.005719404
F44D12.6	1.370995312	5.04E-05	0.001835647
B0393.4	1.365750151	0.000228871	0.00517957
F08F8.6	1.35943874	0.000259844	0.005622211
Y69A2AR.8	1.35800868	0.000561223	0.009118619
Y37F4.1	1.355675282	0.000151494	0.003955451
scl-23	1.355345919	2.80E-05	0.001215281
Y39B6A.25	1.354148508	0.001415978	0.015780788
W06A11.4	1.348588221	4.40E-08	8.03E-06
C10G11.10	1.348582424	0.000162993	0.004156127
col-113	1.347586809	0.000513909	0.008662074
C04F12.6	1.347374674	0.00172657	0.017892888
T25B9.5	1.347100935	6.73E-07	7.26E-05
fbxa-155	1.347082036	0.000572105	0.009223567
T10B5.2	1.345591942	0.000251209	0.005506031
C01G10.1	1.343723634	0.000175219	0.004315656
nep-6	1.339423963	3.95E-05	0.001570724
spe-17	1.335399955	0.001913602	0.019250652
ZK930.7	1.333732611	1.59E-05	0.000795083
noah-1	1.332263469	7.91E-07	8.40E-05
C15A11.2	1.328498954	1.11E-06	0.000108241
sym-1	1.327077365	6.01E-05	0.002085948
D1081.5	1.326928019	1.05E-05	0.000581753
ZC204.14	1.326523328	8.38E-11	3.54E-08
Y4C6A.1	1.325872921	0.00481058	0.034255341
Y51A2B.5	1.32568247	0.000749624	0.010914236
cuti-1	1.323324267	0.00280965	0.024469724
F40E12.2	1.323163216	1.02E-05	0.000572832
C34F11.1	1.3220916	0.001303721	0.015075422
ant-1.3	1.318794	0.002602907	0.023540855
Y39E4B.11	1.316874223	4.36E-07	5.19E-05
snf-7	1.316304674	4.47E-06	0.00031617
fog-3	1.315993435	8.14E-05	0.00261613
Mar-01	1.315882891	0.000585779	0.009388977
R06B10.1	1.314603995	4.81E-05	0.001759258
W06D4.3	1.311874679	7.77E-06	0.000470312
ZC155.2	1.311861837	0.000324914	0.006532755
Y71F9AL.4	1.310566882	8.89E-36	4.38E-32
Y38F1A.7	1.306407286	0.00378168	0.029351713
F31E9.6	1.30329957	3.41E-05	0.001414249
snf-2	1.300433412	1.01E-05	0.000571865
spe-19	1.299011827	0.00598187	0.039741744
Y1A5A.1	1.295589016	0.005363097	0.036914697
F38A5.8	1.294659728	0.004199077	0.031324567
ZK1248.20	1.29386601	0.001063481	0.013431793
F10D11.4	1.292831624	0.000295347	0.006121422
F27C1.3	1.28756187	3.14E-05	0.001334612
clec-119	1.283766633	2.52E-05	0.001126768
C33H5.16	1.282471763	2.14E-07	2.98E-05
K08H2.5	1.277836142	0.000958788	0.012594636
ZK809.1	1.276577113	2.28E-07	3.09E-05
T15H9.5	1.271975039	0.004655123	0.033558019
C55A6.11	1.26374936	0.008606136	0.049777487
Y39G8C.2	1.262819434	0.004699791	0.033720733
pph-2	1.26165035	8.94E-05	0.002769521
Y116F11B.8	1.260076701	0.001908867	0.019229201
Y49F6B.8	1.257554846	1.22E-05	0.000651705
C38C10.3	1.257283442	1.30E-06	0.0001237
	1.256355018	0.002058114	0.020222611
Y69F12A.1	1.254738378	0.001115	0.013777148
R02F2.5	1.253060719	0.000814173	0.011491742
F44D12.8	1.251962592	9.98E-06	0.000566998
Y71A12B.19	1.251498805	7.53E-06	0.000461608
scrm-7	1.246423924	9.72E-05	0.002931325
	1.246077435	0.00660577	0.042426542
Y37F4.5	1.24394898	8.69E-05	0.002737964
wht-5	1.242413053	4.77E-05	0.001752543
F26B1.5	1.238291857	0.000852984	0.011780743
sulp-6	1.23696012	4.16E-05	0.001606863
F10G8.1	1.23384398	0.000284623	0.006017395
kin-31	1.231160208	3.42E-05	0.001415849
T11F8.4	1.229430704	0.001684318	0.017647127
F40F12.3	1.223350099	3.25E-05	0.001361065
F21C10.11	1.221908154	0.001446773	0.015989139
F23B12.1	1.219834649	0.000324007	0.006532299
tbc-1	1.218070892	5.65E-24	1.04E-20
K12C11.5	1.215007558	0.003232634	0.026688194
C42C1.3	1.214353138	0.002995764	0.025435259
ZK354.3	1.214055368	9.03E-05	0.00278321
K08E4.7	1.211949265	0.000256917	0.00558342
R09E10.2	1.211809015	6.27E-06	0.000411599
Y116A8C.38	1.204623412	6.80E-05	0.00228369
F21C3.7	1.202701535	0.002080099	0.020322057
Y50E8A.10	1.2026038	0.003099234	0.025934583
best-26	1.201379827	0.001015209	0.013037765
ZK688.10	1.198595827	0.000479243	0.008372547
kin-24	1.197352101	0.000163935	0.004162588
Y47G6A.13	1.197014303	8.47E-06	0.000504624
C46H11.6	1.190848507	0.000448919	0.007999118
pho-8	1.184798783	5.21E-06	0.000353505
B0207.9	1.183613625	0.001142577	0.014000834
F54H5.2	1.181544022	0.000155661	0.004037363
C33F10.8	1.176497797	6.58E-05	0.002251922
C07E3.4	1.176319198	0.000947459	0.012517874
T09B4.6	1.175031171	0.005462528	0.037424776
C06C6.7	1.174283514	0.000976408	0.012769342
T16G12.7	1.172840416	0.001060374	0.013427775
C54D10.4	1.172825983	6.46E-05	0.002219881
ZK666.8	1.171305255	0.001411728	0.015757183
ptp-5.2	1.169008641	4.24E-05	0.001621456
F56F4.3	1.168727403	0.000349658	0.006908082
C01G5.4	1.164604729	0.00060379	0.009594424
K09C6.2	1.163568504	0.006540166	0.042106197
M110.7	1.159830317	0.000940824	0.0124689
C14A4.8	1.159692515	0.004403402	0.032310562
T27A3.5	1.158419396	0.000172974	0.004296143
W03G9.5	1.156472368	0.001588864	0.016916592
abt-5	1.153797805	0.001458263	0.016046326
Y69E1A.8	1.151434179	0.003476941	0.027925124
M04G7.2	1.15061408	0.000268374	0.005764571
F42G4.6	1.146647772	0.003823718	0.029538372
sss-2	1.146109165	0.006817229	0.043312559
W03D8.2	1.144029	2.75E-05	0.001201495
T21C12.4	1.14156795	0.003685647	0.028894692
Y53G8B.3	1.139989188	0.002922235	0.025136662
ZK1225.4	1.139224061	0.000677333	0.010261159
C17D12.5	1.138015912	0.001066145	0.013431793
F35H8.1	1.137904345	0.001522197	0.016431725
T09A12.1	1.135352483	0.003739836	0.029189631
drd-50	1.130226963	0.000387371	0.007329789
Y95B8A.4	1.128762921	0.000135647	0.003705338
sysm-1	1.127482354	0.000562124	0.009118619
C14C6.5	1.126500843	2.36E-08	4.72E-06
F42G8.8	1.124248156	0.000200836	0.004737893
elo-8	1.12353332	0.000137218	0.003734201
Y60A3A.24	1.12259763	0.000888744	0.012036969
T19D12.5	1.122352891	0.003908542	0.029944663
K07F5.8	1.121774595	0.004927386	0.034816511
R10D12.10	1.120119569	0.000565084	0.009156589
F59A3.8	1.118270087	1.41E-05	0.000728137
F46F5.7	1.116679777	0.001139448	0.013974079
R07C3.13	1.115132023	0.001174784	0.014253654
C18E9.8	1.114202688	0.005922941	0.03948641
C01G12.13	1.113809156	0.000684074	0.010296501
M117.4	1.113494353	2.33E-05	0.001051592
suro-1	1.113341838	0.006448289	0.041740176
vps-52	1.112911383	2.13E-09	6.53E-07
R12B2.3	1.112819311	0.002045929	0.020169939
T04F3.3	1.112519149	0.00020166	0.004737893
elo-7	1.111655752	0.001454713	0.016019182
C18H2.5	1.107930551	0.000295757	0.006121422
T02E1.7	1.107276158	0.005178753	0.036116853
C23G10.1	1.105848866	0.001071942	0.013493322
Y39F10C.3	1.105473804	0.001167931	0.014205502
msrp-4	1.102330346	0.001612751	0.017103387
F44F4.10	1.10105325	5.10E-05	0.001846333
spe-18	1.100841167	0.000758928	0.011015404
F45E4.6	1.099627577	2.23E-05	0.001022287
Y18H1A.15	1.096854986	0.000102468	0.003071553
F53C3.1	1.096717571	0.000368925	0.007104846
kin-26	1.095848952	0.000802744	0.011384792
B0524.2	1.094559339	0.001473405	0.0161348
ZC412.5	1.093637457	4.46E-05	0.001675497
ZK1098.12	1.092064725	0.007571394	0.04625167
F53B2.5	1.091833419	0.000137461	0.003734201
C25G4.8	1.091723422	0.000265497	0.005719404
ZK686.5	1.089751023	0.00044402	0.007934366
F13H8.8	1.088927187	6.76E-05	0.002279051
spe-47	1.086762427	0.000489194	0.008454288
his-70	1.086419522	0.001345339	0.015376194
	1.086304524	0.001215839	0.01455719
thn-1	1.085497509	0.007159194	0.044810916
C01G6.2	1.084918882	0.001485615	0.016159929
ZK1010.5	1.084616393	3.35E-05	0.001396733
clec-153	1.08402847	0.000131884	0.003643454
C29F5.3	1.08368191	0.003837245	0.029589203
T25B9.6	1.081814256	0.000494422	0.008498682
fcmt-1	1.08153237	0.000144478	0.003853951
C56C10.6	1.080844548	0.000337092	0.006713681
ZK380.t2	1.08064324	8.34E-05	0.002660646
M05B5.3	1.080546705	0.000747406	0.010903428
C25A8.5	1.079099806	0.001075647	0.013507254
W03F11.4	1.078287032	0.006624836	0.042473679
F38E1.3	1.075927988	0.000521935	0.008725292
ZK418.2	1.074540361	0.000248002	0.005453827
ZK596.2	1.073721939	0.000209985	0.00489458
dpy-9	1.068502736	0.005171667	0.036084467
pei-1	1.067714764	0.000671306	0.010227377
gskl-2	1.067638352	0.000152148	0.003965518
Y46G5A.14	1.067428079	0.000217854	0.004999134
ttbk-8.1	1.066791259	0.000141823	0.0038176
F26A1.4	1.066752322	0.004979746	0.035059882
C10C6.3	1.065575421	0.004262598	0.031568059
usp-33	1.065341661	5.84E-06	0.000389025
Y53F4B.24	1.064876124	0.00176408	0.01817962
K07F5.6	1.063710804	0.000478034	0.008372547
Y69E1A.3	1.063656774	0.000465094	0.008199858
H20J04.1	1.063107974	0.000615162	0.009691747
nep-13	1.061322751	0.00119371	0.014400524
B0207.1	1.060215864	0.000961541	0.012608382
ZK930.4	1.059191902	0.00123868	0.014679404
W06F12.3	1.058593182	0.004738057	0.033858323
cdc-25.4	1.058556001	0.001361494	0.015405945
C16C8.18	1.057489399	0.001761751	0.018168285
F54H5.5	1.055911512	3.80E-06	0.000284878
ZK616.8	1.055628688	0.000148793	0.003926528
F21F3.2	1.052227176	4.07E-05	0.001593069
F35C11.2	1.051365194	0.000352838	0.006911241
col-10	1.05134095	4.15E-05	0.001606863
F55F8.7	1.050832446	0.001269829	0.014869674
C09H5.7	1.049146265	0.001536092	0.016516349
C25A11.10	1.048204428	2.67E-07	3.56E-05
C36H8.1	1.047963926	0.008244298	0.048520208
Y39B6A.30	1.045686784	0.000326817	0.006553183
H08M01.1	1.044628098	0.000143748	0.003841413
K11C4.1	1.043658675	0.000160523	0.004104168
ZK354.6	1.043220905	0.001065662	0.013431793
F49E11.7	1.042792058	0.00039278	0.00739428
C01G10.14	1.038920448	0.00106288	0.013431793
W03G1.2	1.037403485	0.003427708	0.027649931
W01B6.6	1.036518506	0.000312945	0.006388244
R06B10.2	1.035608397	0.000738863	0.010832973
Y47G6A.26	1.035574422	0.002317004	0.021712546
Y65B4A.9	1.035417955	5.72E-05	0.002020976
oac-19	1.035112857	0.003223834	0.026683903
ZK616.61	1.033525161	0.001755113	0.018126363
F19G12.10	1.03341566	5.15E-05	0.001859184
C18E3.1	1.03339329	0.001592384	0.016941864
ZK507.3	1.031594773	0.00013424	0.003680518
C49C8.1	1.030427023	0.000921011	0.012306235
ZC395.4	1.029022136	0.006384491	0.041509021
F23C8.7	1.027952175	9.52E-07	9.77E-05
C49C3.2	1.027741125	0.001011353	0.013037765
R13A5.11	1.027622079	0.001264476	0.01483924
K08F4.5	1.027409769	0.004659701	0.033558019
K04G2.4	1.026531732	3.55E-05	0.001459099
F25H5.2	1.02512911	0.000343728	0.006825101
wht-4	1.023939844	9.04E-06	0.000532256
ZC581.2	1.023617165	0.0014326	0.015906059
M176.9	1.022896426	0.000799435	0.011351234
spe-8	1.021590401	0.000667456	0.010200269
T06C10.3	1.021056859	0.000789325	0.011293418
Y41E3.18	1.021056691	0.002385689	0.022090047
T16G1.6	1.020981754	0.000852023	0.011778477
F59C6.3	1.020704488	0.001164755	0.014199349
clec-142	1.019187015	0.000382036	0.007258203
Y6E2A.10	1.019124511	0.002409696	0.02227047
C01G12.9	1.018715321	0.000421425	0.007687238
rnh-1.1	1.018659474	0.000413967	0.007639882
W03C9.1	1.018641522	0.003040147	0.025628805
C44B9.2	1.017097165	0.004141883	0.03102319
Y46G5A.22	1.01659739	0.001778387	0.018265585
thn-2	1.016359433	8.88E-05	0.002766999
hdl-2	1.016171517	9.87E-05	0.002971841
Y51H4A.13	1.015227784	0.003786614	0.029359171
kin-21	1.015198265	0.002170942	0.020939615
C09G5.7	1.012855456	0.00102176	0.013061914
K06A1.2	1.010031759	0.002821425	0.024540916
C03C10.2	1.008769813	0.000674555	0.010261159
Y11D7A.9	1.006128603	0.007905645	0.047392163
pes-8	1.005411144	0.000187825	0.004498659
F36D3.16	1.00471898	5.28E-05	0.001903201
C25D7.16	1.004066516	0.002369944	0.02199939
F21D9.2	1.003886592	2.76E-05	0.00120466
C28D4.7	1.003444997	0.002225938	0.021277429
btb-2	1.001987739	0.00274893	0.02429646
T13F2.9	1.001677728	0.008358094	0.048936572
T08G11.2	1.001417896	8.06E-05	0.002602229
C31H1.1	1.001402667	0.006392642	0.041525479
acdh-5	1.000918127	0.000433913	0.007784109
F10E7.2	-1.012686504	4.28E-17	4.86E-14
F56D5.5	-1.014428547	0.000586537	0.00939094
dod-24	-1.03725435	5.28E-11	2.44E-08
C38D4.10	-1.059845283	2.19E-06	0.00018595
lrg-1	-1.078625604	8.53E-08	1.37E-05
C35B1.4	-1.145452705	0.000293722	0.006116312
nhr-74	-1.147805258	0.006541875	0.042106197
tag-276	-1.148902687	5.82E-05	0.002051654
ubql-1	-1.197686935	6.51E-69	4.81E-65
fbxa-181	-1.213190763	0.000286887	0.006039349
C46G7.5	-1.344477384	3.06E-08	5.88E-06
clec-52	-1.438137742	0.000767481	0.011097682
fbxa-192	-1.46081816	1.64E-16	1.73E-13
fbxa-193	-1.656121941	2.07E-08	4.29E-06
T16H12.2	-2.015957128	1.57E-10	6.10E-08
T12G3.4	-2.317228028	1.04E-12	6.40E-10
SIGNIFICANT GENES - HSF-1OE
gene names	hsf-1OE/N2 log2 FC	pvalue	padj
F56A4.3	10.23220072	2.80E-21	2.75E-19
ZK1025.3	8.66912582	5.01E-09	4.63E-08
W09B7.1	8.535984713	3.84E-19	2.83E-17
lpr-4	8.011671009	1.49E-07	9.17E-07
C38D9.2	7.910369426	4.51E-105	2.82E-101
F30H5.3	7.240660976	1.24E-10	1.71E-09
F56D2.3	7.125958727	2.06E-25	3.37E-23
dpy-3	7.054030127	2.10E-08	1.63E-07
T06G6.6	6.698196644	8.94E-07	4.57E-06
irld-35	6.521782932	1.46E-14	4.97E-13
novel.102	6.465706333	1.92E-24	2.84E-22
rol-6	6.363316373	5.99E-10	6.91E-09
mks-5	6.272676806	6.25E-59	6.53E-56
F09F9.2	6.269906626	3.79E-06	1.67E-05
H42K12.3	6.261767983	8.69E-08	5.73E-07
K02E11.10	6.215460075	2.69E-07	1.56E-06
dao-4	6.176358409	2.20E-07	1.31E-06
F33D4.6	6.158624932	8.97E-08	5.89E-07
grl-7	6.150213322	4.59E-07	2.52E-06
Y102A11A.5	6.102856691	0.000124082	0.000392847
E01G4.6	6.059109498	5.82E-08	4.01E-07
sqt-2	6.013294269	1.76E-09	1.81E-08
maph-9	5.945394963	7.30E-54	5.71E-51
bli-2	5.882908295	2.39E-09	2.39E-08
ptr-10	5.844227854	8.92E-28	1.86E-25
Y37A1B.7	5.657843265	2.07E-07	1.24E-06
spp-13	5.654951687	3.26E-07	1.86E-06
Y65B4BM.2	5.652493919	0.001768565	0.004394276
novel.37	5.58388594	6.51E-21	6.18E-19
sqt-1	5.582255504	7.48E-06	3.08E-05
F56D2.8	5.552064827	9.38E-12	1.70E-10
F33H2.8	5.528857483	7.95E-15	2.84E-13
lpr-5	5.513945711	1.64E-09	1.72E-08
col-63	5.502867351	5.97E-08	4.09E-07
grl-5	5.499170495	5.23E-06	2.23E-05
let-7	5.495016276	0.000340714	0.000985823
ZK180.6	5.485197334	4.18E-07	2.32E-06
nphp-4	5.475744711	2.23E-69	4.58E-66
T19C3.2	5.435218161	2.23E-08	1.73E-07
C14A4.9	5.42158603	2.52E-07	1.48E-06
bus-5	5.397093725	6.03E-07	3.22E-06
F15B9.8	5.395734394	1.09E-07	6.99E-07
R02F11.1	5.369609594	0.000231535	0.000691548
col-17	5.36804038	2.90E-05	0.000104157
col-182	5.333583264	2.52E-06	1.16E-05
M04C7.4	5.330263916	1.71E-12	3.77E-11
F57C9.6	5.302801837	1.27E-55	1.13E-52
dao-2	5.276611057	4.94E-09	4.58E-08
lon-3	5.238388768	6.38E-09	5.70E-08
F40E10.5	5.192473277	1.11E-06	5.58E-06
lpr-3	5.16668747	3.76E-08	2.72E-07
glf-1	5.147634549	9.48E-05	0.000307102
Y11D7A.5	5.076705699	3.16E-08	2.34E-07
col-41	5.052506941	9.18E-07	4.68E-06
col-127	5.049536601	6.29E-11	9.32E-10
Y53F4B.27	5.043229551	0.000462771	0.001300523
rol-8	5.029305052	2.76E-10	3.45E-09
ZC434.3	5.0137572	1.36E-05	5.27E-05
pqn-32	4.996823092	1.57E-07	9.62E-07
F33A8.7	4.97411247	4.97E-05	0.000170352
F15B9.6	4.97296218	2.22E-10	2.85E-09
mlt-11	4.935388889	1.77E-10	2.33E-09
dpy-7	4.925758689	4.50E-10	5.35E-09
H23N18.5	4.883861061	1.59E-05	6.06E-05
dpy-13	4.862211565	1.09E-05	4.30E-05
K08B12.1	4.855962621	0.000216755	0.000650611
col-109	4.825962221	0.000328809	0.000954762
dpy-5	4.817923707	0.001059173	0.002770191
dpy-4	4.789904019	2.60E-05	9.42E-05
wrt-4	4.784089822	1.28E-06	6.31E-06
lips-9	4.774213189	3.19E-05	0.00011383
col-79	4.769172175	3.90E-07	2.18E-06
F44D12.16	4.764591846	3.68E-08	2.67E-07
Y65B4BL.6	4.751925997	1.60E-05	6.10E-05
ift-74	4.739146882	1.69E-66	2.44E-63
C25G4.7	4.736501938	2.44E-69	4.58E-66
Y116A8C.465	4.734740267	5.68E-07	3.05E-06
C01F1.5	4.707087926	1.47E-08	1.19E-07
col-126	4.704749413	3.15E-08	2.34E-07
wrt-6	4.675927132	6.90E-07	3.63E-06
F30A10.2	4.646206331	4.73E-06	2.04E-05
msp-74	4.616354798	6.51E-25	9.95E-23
F57A10.2	4.607385329	1.12E-29	2.74E-27
rol-1	4.607359599	0.000154578	0.000479775
lhfp-4	4.5775779	1.43E-16	7.16E-15
col-49	4.572024127	1.27E-05	4.94E-05
col-175	4.56611938	0.001560984	0.003923136
col-131	4.553258985	2.89E-05	0.000103654
F58E6.13	4.547544966	1.45E-06	7.04E-06
D1054.9	4.544762081	2.04E-10	2.65E-09
T03G6.1	4.539255207	1.18E-08	9.83E-08
F52C9.5	4.531238395	2.46E-49	1.54E-46
col-73	4.518437889	0.000280868	0.000826413
C30G12.1	4.503833118	2.47E-48	1.40E-45
wrt-10	4.491923212	2.30E-07	1.36E-06
abu-13	4.477187919	1.14E-07	7.28E-07
dyf-5	4.4699584	2.48E-54	2.03E-51
Y6G8.5	4.452167184	3.39E-07	1.93E-06
col-38	4.441964111	1.23E-06	6.08E-06
bli-1	4.440155191	2.67E-07	1.55E-06
ZK546.7	4.438924919	1.42E-33	4.40E-31
Y65B4BL.1	4.437430772	7.58E-08	5.07E-07
col-48	4.422062315	2.27E-06	1.05E-05
Y48G8AL.16	4.41548247	0.000605996	0.001666866
Y39G8B.7	4.408095013	3.79E-13	9.60E-12
F58H1.2	4.400579492	1.03E-07	6.63E-07
B0511.17	4.398935989	0.00016393	0.000505792
Y46G5A.29	4.396031029	2.28E-86	8.58E-83
R12C12.10	4.382756818	1.58E-05	6.03E-05
col-14	4.360473771	3.59E-06	1.59E-05
chtb-1	4.352167593	3.34E-07	1.90E-06
col-113	4.338887116	4.08E-41	1.83E-38
lpr-6	4.32075011	7.15E-06	2.95E-05
D1081.4	4.303255232	4.57E-18	2.89E-16
col-71	4.297445122	1.49E-06	7.24E-06
col-138	4.296646149	3.54E-05	0.000124945
D2092.8	4.290666977	5.46E-06	2.32E-05
abu-12	4.26039321	2.08E-06	9.70E-06
col-97	4.245169586	1.83E-05	6.86E-05
linc-85	4.240823237	4.92E-09	4.56E-08
Y68A4A.13	4.22622722	4.12E-06	1.81E-05
F48G7.5	4.203840125	7.38E-08	4.95E-07
Y41C4A.21	4.193928312	3.10E-06	1.39E-05
ferl-1	4.186169305	8.37E-30	2.07E-27
Y119C1B.11	4.178832624	0.00029945	0.000877377
col-173	4.177667576	5.06E-05	0.000172822
col-104	4.176909267	4.43E-05	0.000153102
R12B2.8	4.174812464	1.22E-33	3.89E-31
T06D8.10	4.154894773	3.53E-06	1.57E-05
uev-2	4.123681475	1.79E-18	1.20E-16
C09G5.7	4.122646108	1.78E-52	1.24E-49
mlt-8	4.122480295	1.66E-07	1.01E-06
sqt-3	4.115154444	2.30E-06	1.07E-05
K01C8.2	4.103723538	7.94E-28	1.69E-25
F57H12.6	4.093420298	4.55E-12	8.94E-11
rml-3	4.093229012	4.83E-05	0.00016581
osg-1	4.084984713	1.47E-78	3.94E-75
col-137	4.08028871	3.63E-06	1.61E-05
Y32B12A.4	4.071029392	9.48E-05	0.000307102
F57B9.3	4.058794156	3.57E-10	4.35E-09
idpp-7	4.0556384	3.97E-18	2.54E-16
T26C5.2	4.055516482	2.16E-08	1.67E-07
abu-14	4.052123759	0.001196385	0.003088208
F35E2.3	4.029391912	1.67E-13	4.60E-12
T21C12.8	4.027394261	5.45E-62	6.39E-59
col-90	4.0201325	8.41E-06	3.41E-05
C02E7.6	4.009371674	0.001787309	0.004433225
C07E3.10	4.005026425	0.000583964	0.001611513
F13H8.5	4.004393833	1.91E-06	9.01E-06
col-172	4.004011169	5.97E-05	0.000200932
T19A5.3	3.987098675	2.67E-06	1.22E-05
R12A1.3	3.985365233	0.013533524	0.027668015
lips-3	3.974535027	5.53E-23	6.93E-21
Y50E8A.2	3.970206826	1.79E-10	2.35E-09
clec-237	3.969074951	1.15E-15	4.93E-14
T19H12.6	3.965176011	1.53E-64	2.05E-61
djr-1.2	3.962742131	7.89E-08	5.26E-07
nspb-11	3.95213812	0.000117586	0.000374108
che-3	3.942790395	1.11E-89	5.22E-86
Y47G6A.15	3.935516726	6.32E-08	4.31E-07
srh-16	3.934080224	2.83E-16	1.35E-14
ptr-4	3.918831239	8.30E-07	4.28E-06
T25B9.2	3.916267658	7.05E-16	3.18E-14
cut-2	3.911030455	0.000637343	0.001744451
W01B6.4	3.908922732	1.27E-11	2.22E-10
nekl-1	3.907912321	4.22E-25	6.61E-23
qua-1	3.904208165	5.94E-06	2.50E-05
F56D3.1	3.903643046	1.26E-06	6.21E-06
bus-8	3.898385646	1.72E-06	8.23E-06
F46A8.9	3.883295849	3.24E-12	6.61E-11
F41F3.3	3.87366628	0.001041196	0.00272735
F01D5.6	3.86648166	1.34E-07	8.36E-07
grl-15	3.865050986	1.66E-05	6.28E-05
dpy-8	3.85819632	5.92E-07	3.16E-06
T08G11.3	3.854176444	3.53E-15	1.36E-13
nca-2	3.832788155	1.68E-42	8.30E-40
R02E4.3	3.830817968	0.001359859	0.003469654
ZC123.1	3.820896172	2.12E-05	7.86E-05
C07G1.7	3.818960553	0.000226043	0.000676545
cnnm-5	3.807590389	1.84E-68	3.15E-65
R07E5.17	3.785292712	1.47E-13	4.10E-12
C25F9.16	3.778328283	0.000105937	0.00033981
magu-3	3.766951052	1.72E-44	8.96E-42
ZK177.9	3.76151551	1.21E-06	6.03E-06
Y39A1A.18	3.755157709	1.73E-09	1.80E-08
col-130	3.752822272	0.000264344	0.000781099
col-107	3.751242456	4.70E-05	0.000161948
col-176	3.748214581	1.86E-18	1.25E-16
tag-297	3.736501795	0.00533148	0.011969227
F42H11.1	3.727894482	3.42E-14	1.08E-12
F58D5.3	3.726200574	1.60E-23	2.18E-21
nas-14	3.711238071	4.40E-11	6.78E-10
idpc-3	3.705627804	0.007510875	0.016310322
C50C3.19	3.701319667	2.68E-12	5.61E-11
W08E12.2	3.692808346	0.011594526	0.024081332
F07D3.3	3.692744261	4.19E-24	5.92E-22
T28F2.1	3.688051774	1.45E-20	1.31E-18
C30F8.3	3.684928966	1.29E-10	1.77E-09
rig-5	3.682207545	7.11E-12	1.32E-10
T25E4.1	3.680544909	0.002976062	0.007040598
mapk-15	3.679168868	2.44E-54	2.03E-51
col-111	3.665393066	1.19E-07	7.56E-07
rmd-4	3.645228274	4.30E-10	5.14E-09
col-77	3.64260344	0.000931753	0.002466466
lips-7	3.641311064	0.002176477	0.005296405
idpc-2	3.639310585	0.004694636	0.010658052
F41F3.8	3.636840773	9.35E-06	3.74E-05
F46C8.8	3.634187405	0.000158411	0.000490294
Y37E11B.9	3.629530428	1.68E-12	3.72E-11
M03E7.2	3.626379067	5.20E-05	0.00017712
R03C1.1	3.62441657	0.003146501	0.007407624
mlt-9	3.621584885	5.70E-06	2.41E-05
ZK849.1	3.615794052	3.49E-20	3.04E-18
F49C5.11	3.609318594	6.40E-05	0.000213771
W09C3.3	3.591891173	1.70E-10	2.25E-09
idpc-7	3.590219103	5.83E-05	0.000196561
idpc-5	3.567628428	0.006072399	0.013469998
ZK945.8	3.566334751	1.73E-10	2.29E-09
grl-16	3.556819124	0.004425278	0.010090364
gln-4	3.537277367	3.17E-19	2.39E-17
F35B3.4	3.535650687	2.22E-05	8.17E-05
C04G6.2	3.523044567	1.80E-06	8.55E-06
K10H10.4	3.516771486	1.66E-06	7.97E-06
Y47D7A.15	3.509565887	0.001289815	0.003308465
T24F1.7	3.50149341	0.000216899	0.000650941
F27E5.3	3.501244491	3.14E-25	5.04E-23
ZK1251.5	3.492574878	4.64E-20	3.96E-18
msp-71	3.4875698	1.37E-20	1.25E-18
M04C9.4	3.482399018	7.66E-68	1.20E-64
ZK180.5	3.48172342	0.003374869	0.007884769
K06H7.1	3.47869334	5.21E-17	2.75E-15
Y62E10A.3	3.476224889	1.99E-10	2.59E-09
ZK783.3	3.472123027	3.23E-15	1.26E-13
msp-42	3.463018351	1.12E-15	4.82E-14
Y102A5C.43	3.457688393	1.86E-08	1.47E-07
C06E8.5	3.455716323	3.42E-11	5.43E-10
fbxc-58	3.454999091	1.00E-11	1.80E-10
abu-11	3.454762049	0.000532555	0.001480247
C25F9.12	3.441338936	0.001907872	0.004695685
Y66A7A.4	3.441268184	5.66E-32	1.52E-29
col-145	3.438912601	0.000267956	0.000791024
phlp-2	3.436622198	1.49E-26	2.80E-24
W01B6.11	3.434261828	6.25E-12	1.18E-10
ant-1.4	3.426626382	6.53E-33	1.92E-30
W02A2.4	3.425948095	1.08E-16	5.52E-15
phg-1	3.425241707	2.61E-07	1.52E-06
fer-1	3.418702983	2.26E-35	7.86E-33
nspb-12	3.417018767	3.51E-07	1.99E-06
D2096.6	3.41381834	6.15E-09	5.52E-08
W01A8.10	3.411258917	8.74E-08	5.75E-07
C02E7.7	3.405670533	0.008091617	0.017452398
idpc-1	3.401926308	0.000189875	0.000577214
Y48G8AL.12	3.40149168	0.002930051	0.006939614
C42D4.3	3.399060132	0.000114028	0.000363588
col-174	3.397312206	1.21E-05	4.71E-05
novel.93	3.393170937	3.32E-13	8.51E-12
Y39B6A.25	3.392829456	9.71E-33	2.81E-30
B0393.4	3.38986959	6.05E-35	2.07E-32
C30H6.5	3.388717096	0.001455824	0.003686465
clec-180	3.382283925	4.69E-06	2.03E-05
F36D1.6	3.370024197	1.59E-10	2.12E-09
F36A4.1	3.369495242	0.000216283	0.000649403
D1081.11	3.356084389	3.93E-15	1.50E-13
col-65	3.355557527	0.009622578	0.020393828
ZK856.14	3.354883147	4.63E-13	1.15E-11
C30A5.4	3.353279038	8.12E-13	1.91E-11
F44E7.3	3.349044226	9.78E-06	3.90E-05
pqn-2	3.341047676	0.005290283	0.011886685
T05C12.9	3.340132319	1.30E-14	4.48E-13
col-156	3.337148208	0.00956985	0.020293526
R12E2.15	3.334209583	0.00517614	0.011663702
fbxb-36	3.329894822	2.43E-16	1.19E-14
col-161	3.329831966	0.001297761	0.003327938
linc-82	3.324080533	3.13E-19	2.37E-17
Y116A8C.8	3.319587047	9.33E-07	4.75E-06
F21A3.4	3.315444272	2.94E-19	2.23E-17
clec-236	3.314992551	3.31E-22	3.84E-20
ZK662.2	3.312704036	0.003501848	0.00815607
abu-8	3.312235041	0.0051953	0.011702664
col-157	3.308248878	0.000148189	0.000461623
frpr-3	3.306887513	1.15E-10	1.60E-09
col-110	3.302482809	1.41E-05	5.44E-05
fbxa-183	3.295644202	5.18E-12	1.00E-10
Y43C5B.2	3.285134612	5.26E-26	8.98E-24
R12E2.14	3.284765767	0.005622281	0.012554555
fbxa-125	3.28021181	1.25E-05	4.87E-05
srw-86	3.267872355	9.25E-13	2.17E-11
M142.3	3.267585128	7.02E-15	2.54E-13
unc-38	3.266775983	3.36E-37	1.26E-34
H10E21.4	3.259605156	0.0006061	0.001666908
W03A5.1	3.254882442	1.24E-42	6.29E-40
idpc-6	3.251883119	0.007210343	0.015712191
parg-2	3.251225579	1.25E-05	4.87E-05
ZK546.3	3.246740486	6.69E-22	7.35E-20
T24E12.5	3.24153357	1.57E-07	9.61E-07
W03D8.10	3.241026984	1.79E-19	1.40E-17
F59C6.18	3.239883297	1.29E-11	2.26E-10
icmt-1	3.239807578	2.44E-58	2.41E-55
T21C9.9	3.239756223	9.78E-05	0.000315588
C48D1.7	3.236498452	4.19E-10	5.02E-09
F35E2.10	3.236313774	1.27E-13	3.58E-12
T20F5.4	3.23553516	7.27E-15	2.62E-13
R11H6.7	3.231154779	3.54E-19	2.63E-17
pqn-26	3.230987778	3.81E-14	1.18E-12
Y37H2A.14	3.225909414	2.95E-05	0.000105603
C25F9.11	3.22118448	1.00E-08	8.48E-08
F44E2.4	3.219301205	2.65E-06	1.21E-05
mir-270	3.216389884	0.023010818	0.04444578
lgc-21	3.214854102	6.63E-05	0.000220937
hhat-1	3.213904326	7.15E-07	3.74E-06
W09H1.3	3.211690221	2.00E-06	9.40E-06
ora-1	3.211670494	8.86E-06	3.57E-05
C38C3.8	3.211307412	2.30E-09	2.31E-08
col-58	3.200618773	4.75E-11	7.26E-10
F33D11.1	3.198168086	5.78E-15	2.11E-13
col-146	3.196181903	6.38E-05	0.000213164
Y1A5A.1	3.194509024	4.25E-08	3.03E-07
idpc-4	3.193801025	0.02332039	0.044983591
H12I13.1	3.192727982	4.20E-23	5.33E-21
C50D2.1	3.189372625	0.001335097	0.003412965
C50C3.2	3.179125579	1.10E-41	5.02E-39
snf-4	3.173944168	3.63E-13	9.23E-12
F26A3.5	3.171577342	1.20E-23	1.65E-21
col-88	3.170844069	0.009771277	0.020673987
K08H10.5	3.170804742	2.92E-10	3.63E-09
Y38F1A.7	3.164140069	7.95E-19	5.68E-17
bus-4	3.163366798	8.95E-07	4.58E-06
T23F6.3	3.159976837	2.64E-23	3.44E-21
fip-6	3.159740196	7.03E-06	2.91E-05
col-162	3.153384453	0.001240252	0.003192669
C45G9.4	3.151456113	1.66E-14	5.56E-13
grl-21	3.151032227	1.26E-05	4.91E-05
R07B1.13	3.146208931	5.54E-05	0.000187904
col-154	3.143450972	0.000156795	0.000485851
col-91	3.139900787	0.00059292	0.001633771
K01D12.9	3.134318505	0.007200407	0.015694181
col-170	3.131046592	0.000274386	0.000808988
scl-17	3.128600644	7.38E-09	6.46E-08
Y59E9AL.5	3.127653088	3.30E-08	2.43E-07
C49H3.16	3.127067708	2.06E-05	7.66E-05
C15H7.2	3.126571808	4.07E-12	8.04E-11
tbc-8	3.119115581	4.08E-42	1.97E-39
arrd-12	3.118588939	1.52E-10	2.04E-09
C31H1.2	3.115503353	4.09E-10	4.91E-09
Y47D7A.13	3.113445071	0.001389362	0.003533412
mab-7	3.107564284	7.14E-08	4.81E-07
col-60	3.099328351	0.000669975	0.001826003
C49G7.1	3.092678475	3.13E-20	2.75E-18
Y97E10AR.8	3.087956182	2.31E-11	3.82E-10
abu-7	3.083976833	0.015045762	0.030448136
cah-2	3.077997438	1.21E-28	2.74E-26
T15H9.4	3.077591298	2.71E-15	1.07E-13
col-120	3.072311963	0.002406061	0.005800982
Y50E8A.12	3.064514517	6.06E-37	2.23E-34
fbxa-223	3.057655814	2.26E-17	1.26E-15
idpp-12	3.057230721	0.023143506	0.04468369
best-10	3.048140637	7.05E-18	4.28E-16
col-169	3.04652688	8.12E-05	0.000265976
D1065.3	3.046333423	1.61E-12	3.57E-11
T24H7.8	3.04380322	4.82E-11	7.35E-10
H03E18.1	3.043049565	8.18E-05	0.000267511
Y34F4.7	3.042722846	0.004148244	0.009511793
K09C6.1	3.037149989	1.03E-18	7.10E-17
C45B11.2	3.036762116	5.52E-06	2.34E-05
F33H12.7	3.036751771	0.002551257	0.006113384
Y53C12A.8	3.027964715	7.52E-12	1.39E-10
F32D8.7	3.023455796	3.50E-07	1.98E-06
Y69A2AR.27	3.02132049	1.51E-05	5.78E-05
linc-66	3.009497438	1.60E-10	2.13E-09
C35A11.2	3.003976591	5.64E-17	2.95E-15
abu-10	3.001513271	0.000284455	0.000836575
C04E6.4	3.001346749	2.79E-15	1.11E-13
lipl-1	2.999468185	0.000100007	0.000322163
R05D7.2	2.993232661	7.93E-10	8.83E-09
K10G4.3	2.992718704	1.64E-09	1.71E-08
W09C3.2	2.989730863	9.89E-23	1.19E-20
Y49G5A.1	2.98952185	9.25E-19	6.46E-17
col-45	2.982690575	5.52E-25	8.57E-23
snb-5	2.981846138	0.014798284	0.029989315
cuti-1	2.977587354	9.14E-08	5.98E-07
Y37E11AL.4	2.970028153	1.96E-08	1.54E-07
F26A1.9	2.968186936	3.32E-07	1.89E-06
C09B9.7	2.965562607	2.35E-23	3.09E-21
tsp-19	2.958274751	5.48E-17	2.88E-15
irg-2	2.955570739	2.69E-10	3.38E-09
R12E2.7	2.954964963	0.021235884	0.041392015
Y51H4A.22	2.947824556	2.50E-08	1.91E-07
ZK783.5	2.943066252	2.63E-08	2.00E-07
clec-152	2.940886348	2.75E-18	1.79E-16
Y73B6A.2	2.940439753	6.59E-11	9.71E-10
F56D5.2	2.938855051	1.27E-14	4.41E-13
itm-2	2.938552291	7.93E-07	4.11E-06
nep-23	2.931784155	1.15E-16	5.83E-15
dpy-9	2.922958052	1.32E-10	1.80E-09
F28A10.1	2.921210536	2.24E-12	4.80E-11
W04E12.4	2.919911738	3.61E-12	7.24E-11
Y26D4A.12	2.918238809	0.000435622	0.001231782
idpb-5	2.913604036	3.01E-06	1.35E-05
ZK783.6	2.910677088	3.94E-15	1.50E-13
C38C6.5	2.908511295	1.85E-11	3.12E-10
irld-57	2.907746882	1.07E-12	2.45E-11
H14E04.3	2.907123301	3.49E-22	4.02E-20
dpy-2	2.906426713	7.85E-08	5.23E-07
best-11	2.904344177	2.40E-18	1.58E-16
basl-2	2.900371176	6.32E-11	9.34E-10
	2.899155213	8.46E-05	0.000276388
F48G7.8	2.896270096	8.67E-06	3.50E-05
mpst-4	2.895568156	1.17E-18	8.04E-17
clec-154	2.893871498	6.45E-11	9.51E-10
D1081.3	2.889682927	1.65E-20	1.48E-18
idpa-3	2.886634479	2.48E-05	9.04E-05
Y4C6A.1	2.883473306	3.48E-14	1.09E-12
pho-8	2.882791128	9.79E-31	2.45E-28
warf-1	2.880183426	4.12E-32	1.12E-29
col-115	2.878860298	1.02E-05	4.03E-05
F28F8.7	2.877905177	3.30E-52	2.21E-49
kel-10	2.87701153	5.06E-27	9.70E-25
acn-1	2.872049274	1.54E-05	5.87E-05
Y39A1A.9	2.871751017	5.88E-06	2.48E-05
Y39A3A.4	2.870691914	6.08E-12	1.15E-10
D1081.10	2.865902165	2.03E-08	1.59E-07
F58D5.6	2.860954418	1.40E-20	1.28E-18
C45G9.11	2.860343657	7.45E-09	6.51E-08
T08B6.9	2.85699011	8.24E-15	2.92E-13
Y23H5B.2	2.852056089	8.31E-14	2.41E-12
ant-1.3	2.851037917	6.29E-20	5.28E-18
bbs-4	2.849752414	2.59E-18	1.70E-16
tag-68	2.844776174	2.94E-83	9.20E-80
F14D7.10	2.842421873	0.000224604	0.000672666
Y41C4A.11	2.839267608	3.35E-28	7.41E-26
M28.4	2.836168579	2.96E-12	6.14E-11
agmo-1	2.827100523	0.000349079	0.001007855
Y75B7AR.1	2.826300219	3.30E-06	1.47E-05
B0310.6	2.825692605	0.00018758	0.000571163
Y22D7AR.12	2.822646266	3.73E-05	0.000131077
idpp-11	2.821841578	6.17E-06	2.58E-05
C36C5.14	2.818946323	6.55E-14	1.95E-12
F18A1.1	2.814904581	8.32E-16	3.71E-14
F18C12.4	2.812306106	6.71E-10	7.61E-09
Y39B6A.18	2.809947366	2.15E-15	8.71E-14
F16G10.5	2.806109051	1.37E-10	1.85E-09
noah-1	2.803350549	3.01E-06	1.36E-05
ZK688.1	2.803300267	4.41E-07	2.44E-06
Y47D9A.4	2.802482923	1.16E-07	7.38E-07
C36C5.15	2.797469775	1.06E-06	5.34E-06
T20B6.2	2.793404281	2.48E-13	6.54E-12
col-117	2.788186711	5.47E-06	2.32E-05
fbxc-20	2.78633536	1.44E-12	3.23E-11
ZK154.1	2.786125416	0.001173922	0.003037835
T10B5.2	2.782784914	3.29E-23	4.20E-21
H06I04.5	2.780048024	7.04E-20	5.87E-18
C02F4.4	2.772332335	0.000318572	0.000927473
C49G7.7	2.771832976	0.006781696	0.014879964
F36H1.11	2.769971982	0.001186275	0.003066325
pqn-13	2.769311285	4.24E-06	1.85E-05
C15H7.4	2.765481609	2.73E-16	1.31E-14
C25H3.16	2.765345189	3.74E-09	3.57E-08
C44B9.2	2.763215767	2.80E-20	2.49E-18
C08E8.4	2.759945484	2.43E-05	8.86E-05
C29F9.12	2.758322964	0.011065565	0.023092497
R02F2.5	2.756262474	3.06E-14	9.71E-13
dyf-3	2.756077041	4.01E-59	4.43E-56
col-125	2.753441245	0.000318093	0.000926509
oac-23	2.746788461	7.12E-19	5.12E-17
ZK84.1	2.740637476	1.75E-06	8.34E-06
M162.12	2.737232371	1.23E-18	8.41E-17
mir-4814	2.729165339	0.025786411	0.049210281
T21C12.4	2.7264371	3.49E-19	2.60E-17
F48F5.2	2.726110239	3.10E-15	1.22E-13
gmeb-3	2.72308433	4.45E-12	8.76E-11
uggt-2	2.720996159	7.36E-26	1.22E-23
C08F11.14	2.71780111	9.82E-21	9.13E-19
F10G8.1	2.717259955	3.49E-19	2.60E-17
F40F12.8	2.71469481	2.80E-16	1.34E-14
C35D10.12	2.713785326	6.32E-12	1.20E-10
R102.3	2.706785109	7.95E-15	2.84E-13
F26B1.1	2.703784567	7.18E-08	4.83E-07
Y32G9B.1	2.696167148	6.13E-08	4.19E-07
M05B5.3	2.694712075	1.94E-26	3.58E-24
T26H5.9	2.694202017	1.54E-08	1.25E-07
C14A6.5	2.691789129	1.58E-05	6.01E-05
T20B6.1	2.691141984	3.43E-11	5.44E-10
K09C6.2	2.69097915	3.70E-16	1.73E-14
Y11D7A.9	2.688366106	0.000324125	0.000942353
	2.684566047	2.07E-13	5.56E-12
spe-19	2.681256304	1.08E-11	1.92E-10
F56F4.4	2.680309187	5.90E-10	6.83E-09
C47A4.4	2.680087861	2.88E-09	2.83E-08
dhhc-5	2.678775242	2.08E-14	6.83E-13
ins-37	2.673181735	1.61E-19	1.28E-17
sym-1	2.673075134	1.38E-05	5.33E-05
cbs-2	2.671218701	2.16E-19	1.66E-17
F56D2.5	2.668968791	1.79E-27	3.57E-25
T15B7.15	2.664522352	1.10E-08	9.21E-08
C34D4.2	2.65816592	4.07E-27	7.88E-25
Y39F10C.2	2.657536258	6.88E-11	1.01E-09
fbxc-49	2.656931874	5.47E-06	2.32E-05
E03H4.8	2.65615016	3.52E-14	1.10E-12
Y50E8A.10	2.65510777	9.12E-18	5.40E-16
R06B10.1	2.655104876	4.17E-18	2.65E-16
spe-17	2.652293424	3.01E-13	7.79E-12
wago-10	2.648330194	2.37E-26	4.20E-24
Y47D9A.5	2.646065885	5.11E-15	1.90E-13
K07H8.5	2.642816895	4.55E-12	8.94E-11
T08G3.4	2.641305445	2.62E-06	1.20E-05
oac-32	2.63862443	1.04E-10	1.46E-09
irld-7	2.636480766	5.69E-06	2.41E-05
F54D5.15	2.635881659	8.15E-20	6.78E-18
F55C5.2	2.632397864	2.80E-12	5.84E-11
col-13	2.630125362	6.80E-05	0.000226041
hmit-1.1	2.629210585	3.15E-06	1.41E-05
C47E8.10	2.623432485	1.20E-12	2.73E-11
K03H9.3	2.620739789	5.07E-13	1.25E-11
F26A1.4	2.620506132	1.42E-15	5.93E-14
F14D7.7	2.617509297	4.47E-07	2.47E-06
T04A6.3	2.616997035	7.98E-12	1.47E-10
T02E1.7	2.615757045	7.69E-14	2.24E-12
F43G9.8	2.615615762	5.88E-09	5.32E-08
pqn-54	2.610808736	0.00141074	0.003580508
T11F8.4	2.609785539	3.01E-14	9.57E-13
pqn-63	2.607584485	5.58E-12	1.07E-10
Y39F10C.1	2.606058258	1.82E-10	2.39E-09
wrt-1	2.603343866	2.46E-07	1.45E-06
R10D12.18	2.600935603	1.51E-07	9.28E-07
C45G9.15	2.60028669	3.48E-12	7.02E-11
mlt-10	2.600160246	0.003929205	0.009051532
F38E11.8	2.598095776	4.89E-07	2.66E-06
T20D4.10	2.594698216	1.18E-15	5.04E-14
F44D12.11	2.591843446	5.74E-12	1.09E-10
K08H2.5	2.590596114	7.30E-22	7.88E-20
acdh-6	2.588326902	1.69E-05	6.42E-05
F15H9.1	2.585435676	1.05E-07	6.76E-07
pals-32	2.584237067	9.51E-14	2.74E-12
F36G9.13	2.583501867	6.96E-24	9.61E-22
col-7	2.582068737	0.00067651	0.001841143
snf-8	2.578788605	3.68E-18	2.36E-16
sups-1	2.578605243	5.54E-07	2.98E-06
M03F4.6	2.576287535	3.18E-08	2.36E-07
col-133	2.575904559	9.04E-06	3.63E-05
dhhc-12	2.571969172	5.20E-12	1.00E-10
C48D1.9	2.571580403	3.51E-10	4.29E-09
C18D4.6	2.566579632	5.36E-40	2.29E-37
B0457.3	2.565840242	1.13E-17	6.63E-16
col-3	2.565643835	2.87E-05	0.000103201
fcmt-1	2.563581179	1.29E-21	1.34E-19
F59C6.8	2.559954421	8.74E-16	3.88E-14
C31H1.1	2.558521758	2.61E-16	1.26E-14
ZK105.3	2.557067235	1.69E-13	4.65E-12
glb-8	2.555610212	1.94E-08	1.52E-07
Y39F10C.3	2.554608111	6.39E-17	3.32E-15
H04J21.1	2.551447402	8.48E-12	1.55E-10
Y102A11A.7	2.550384327	0.001816903	0.00450128
tbx-2	2.550182071	8.42E-46	4.52E-43
F07A11.1	2.550054553	2.27E-11	3.75E-10
C04F12.6	2.549013414	4.52E-15	1.70E-13
tag-344	2.54874503	8.24E-28	1.74E-25
dct-5	2.54857432	0.000431171	0.001220665
lron-2	2.548498464	3.96E-05	0.000138224
col-180	2.548389921	6.46E-06	2.70E-05
C01G5.3	2.547485791	4.00E-10	4.82E-09
F36H12.14	2.547246504	5.82E-15	2.12E-13
col-152	2.545912503	0.002409282	0.005808001
T20D4.7	2.537268458	4.86E-08	3.41E-07
his-73	2.535551882	2.28E-07	1.35E-06
col-168	2.52659926	5.08E-05	0.000173571
K10G9.2	2.522556721	3.63E-48	2.00E-45
D1081.5	2.512145244	1.85E-23	2.47E-21
C49G7.12	2.502514288	1.06E-09	1.16E-08
Y47D9A.3	2.50148272	2.39E-08	1.84E-07
C38D4.7	2.500697199	1.67E-24	2.49E-22
gcy-19	2.498283661	2.31E-17	1.29E-15
nab-1	2.494387576	4.97E-64	6.22E-61
fbxa-182	2.49408187	3.61E-14	1.13E-12
elo-4	2.492954115	1.28E-13	3.62E-12
nas-38	2.492949932	1.31E-07	8.21E-07
C18E9.8	2.491908805	6.15E-12	1.17E-10
Y116F11B.8	2.48480092	2.24E-18	1.48E-16
Y32G9A.3	2.48321652	5.44E-07	2.94E-06
T02H6.3	2.481763477	4.48E-07	2.47E-06
F20D6.1	2.479586148	1.59E-06	7.64E-06
cht-4	2.477895234	3.54E-08	2.59E-07
C08G5.3	2.474563196	7.52E-14	2.20E-12
elo-7	2.473221346	2.33E-15	9.33E-14
B0207.7	2.472964316	4.88E-15	1.83E-13
F10G8.2	2.472304169	3.58E-10	4.37E-09
F23B12.1	2.472028709	1.72E-17	9.84E-16
C17C3.11	2.467431867	6.40E-10	7.33E-09
C05E7.1	2.466975055	6.63E-06	2.76E-05
F43C1.7	2.466936471	9.41E-05	0.000305127
spe-49	2.463673575	8.40E-19	5.95E-17
F02C9.1	2.461710339	1.83E-05	6.86E-05
col-62	2.460972899	2.80E-05	0.000100951
F21C10.11	2.459212321	2.26E-12	4.84E-11
C07E3.4	2.458076658	1.27E-15	5.35E-14
col-12	2.457292624	0.000116586	0.00037116
T04A8.13	2.456913255	4.76E-23	6.01E-21
T02C12.4	2.456429436	7.30E-11	1.07E-09
col-167	2.451025871	4.82E-05	0.000165584
K06A4.6	2.450446645	3.01E-06	1.36E-05
F53G12.4	2.449670289	8.57E-11	1.23E-09
C01G5.4	2.448658135	9.92E-14	2.85E-12
srp-10	2.44433731	1.85E-07	1.12E-06
novel.85	2.443315817	5.97E-05	0.000200932
Y39E4B.11	2.442235788	1.54E-22	1.83E-20
ZC513.3	2.440243479	9.92E-16	4.33E-14
tsp-18	2.439737767	3.69E-07	2.08E-06
ZK666.8	2.4395288	5.91E-18	3.68E-16
txt-11	2.438332779	1.69E-08	1.35E-07
C01G10.14	2.436994978	1.27E-15	5.36E-14
Y39F10A.3	2.434126661	3.08E-12	6.34E-11
novel.31	2.433478685	9.93E-06	3.95E-05
F35E2.5	2.4325374	3.97E-12	7.87E-11
D2024.1	2.431915426	2.40E-06	1.11E-05
D2062.5	2.430455748	3.61E-10	4.40E-09
fbxa-155	2.429353904	2.63E-14	8.45E-13
T25E12.16	2.426362361	3.74E-06	1.65E-05
K09C6.8	2.426169489	2.57E-11	4.19E-10
F26B1.5	2.426066216	3.04E-10	3.77E-09
Y34F4.4	2.419398226	1.03E-07	6.63E-07
F49F1.12	2.418078751	3.51E-11	5.54E-10
sfxn-1.3	2.417555208	6.96E-13	1.66E-11
best-25	2.413001204	1.59E-16	7.96E-15
fbxc-48	2.411188824	7.37E-10	8.30E-09
ptr-18	2.409906393	0.000263072	0.000777582
col-10	2.404595335	7.59E-06	3.12E-05
C29F5.3	2.403894014	1.18E-14	4.10E-13
ZK418.2	2.401193117	7.34E-21	6.89E-19
fbxa-166	2.397464985	0.000148702	0.000463066
F52F12.9	2.396596157	8.90E-10	9.79E-09
fog-3	2.39624013	2.09E-15	8.49E-14
nspb-2	2.395177513	0.000147071	0.000458445
C17F4.2	2.387803901	4.79E-07	2.62E-06
F56G4.7	2.385166654	2.24E-06	1.04E-05
T27A3.5	2.383299297	8.92E-16	3.95E-14
F01G10.10	2.382713988	4.33E-06	1.88E-05
F44B9.9	2.382213886	4.79E-05	0.000164525
nas-30	2.381645346	6.86E-06	2.85E-05
ptr-1	2.380503109	1.46E-05	5.60E-05
Y51H4A.13	2.379100465	1.09E-14	3.79E-13
kreg-1	2.377156104	0.016248144	0.032630121
C55C2.3	2.374405451	3.63E-06	1.61E-05
lin-42	2.371803372	0.001844581	0.004563231
fbxc-43	2.366282724	6.52E-12	1.23E-10
pgp-6	2.365079367	0.000229999	0.0006874
K06A1.2	2.364788551	5.76E-16	2.63E-14
B0524.4	2.364759654	1.18E-09	1.28E-08
spe-45	2.361909263	1.81E-13	4.94E-12
T03F6.8	2.361359318	7.96E-10	8.85E-09
F08F8.6	2.361321359	4.71E-18	2.97E-16
Y54E2A.10	2.361202005	6.83E-19	4.94E-17
R04B5.1	2.359123622	2.76E-05	9.96E-05
ZK1248.20	2.356794084	1.34E-13	3.79E-12
K12C11.5	2.348436918	1.45E-11	2.50E-10
C18E3.1	2.34814243	5.94E-16	2.70E-14
Y48B6A.5	2.347137304	1.99E-14	6.58E-13
hog-1	2.344739467	0.000204972	0.000619101
pgp-5	2.344421972	2.36E-05	8.62E-05
nep-5	2.341997789	1.23E-13	3.49E-12
F11E6.9	2.341113427	0.000646298	0.001767885
mboa-4	2.339430677	1.35E-15	5.64E-14
fkb-4	2.338230212	2.01E-05	7.48E-05
suro-1	2.337696932	0.001720709	0.004285007
F56H1.3	2.337600841	3.57E-08	2.60E-07
F13A7.7	2.336624586	3.21E-10	3.95E-09
C09F9.7	2.336507131	2.14E-05	7.91E-05
nep-6	2.333357088	5.99E-14	1.80E-12
Y52D5A.1	2.326895406	2.57E-05	9.32E-05
Y95B8A.2	2.326193795	9.62E-08	6.27E-07
F54F12.1	2.326179338	5.32E-17	2.80E-15
clec-155	2.326049848	4.65E-07	2.55E-06
T20D4.12	2.324059804	3.76E-07	2.11E-06
Y69E1A.8	2.32283539	1.95E-11	3.27E-10
ZK973.4	2.322335288	2.32E-08	1.79E-07
C16C8.22	2.321401296	4.24E-07	2.36E-06
M04G7.2	2.317034592	1.04E-14	3.64E-13
Y71G12B.33	2.316437727	5.41E-08	3.75E-07
W09C3.1	2.315803269	4.83E-09	4.49E-08
Y45F10B.2	2.315645092	2.24E-08	1.73E-07
kin-24	2.315248852	3.70E-14	1.15E-12
snf-7	2.31408839	9.16E-20	7.52E-18
ZK930.7	2.314044417	1.23E-14	4.27E-13
irg-1	2.314000929	6.23E-05	0.000208927
fbxa-201	2.313499266	1.57E-05	5.99E-05
T26H10.2	2.311705249	1.11E-05	4.37E-05
F19B6.3	2.311472284	2.50E-14	8.07E-13
EEED8.2	2.308601804	1.01E-07	6.53E-07
T13A10.1	2.307495267	1.35E-10	1.83E-09
T21E12.5	2.304069926	7.23E-06	2.98E-05
T25B9.5	2.303212516	2.07E-19	1.60E-17
K10D6.3	2.303100541	1.07E-06	5.38E-06
his-70	2.301964311	2.62E-14	8.45E-13
ram-2	2.30180646	0.00019485	0.000590905
F14F9.4	2.297774644	1.80E-05	6.76E-05
C17C3.9	2.295975661	4.45E-08	3.15E-07
csp-2	2.295842587	1.24E-21	1.29E-19
nspb-3	2.295695687	0.001030183	0.002700761
elo-8	2.292738817	6.22E-19	4.51E-17
M88.4	2.288987451	2.76E-23	3.55E-21
ipla-5	2.286735397	1.82E-17	1.03E-15
K08E4.7	2.286361284	6.26E-17	3.27E-15
osta-1	2.279425044	2.73E-16	1.31E-14
oac-50	2.279201114	1.31E-09	1.40E-08
B0462.5	2.275326345	3.53E-07	1.99E-06
K08E7.4	2.274862517	3.68E-06	1.63E-05
W03F8.2	2.274509118	2.17E-26	3.93E-24
C06A6.7	2.273476542	8.85E-19	6.20E-17
C55A6.11	2.271737712	1.33E-07	8.34E-07
bli-6	2.270979778	0.00011957	0.000379648
C33H5.16	2.267265028	4.57E-22	5.17E-20
C25D7.5	2.265937113	1.88E-09	1.93E-08
C01G6.2	2.265298791	3.22E-14	1.02E-12
F47G6.3	2.263410387	1.07E-12	2.45E-11
T13C2.7	2.262315996	2.69E-11	4.37E-10
F23B2.7	2.261381012	4.32E-11	6.66E-10
col-39	2.255991279	0.001057632	0.002766929
C10A4.9	2.254186156	5.58E-05	0.000188906
C54D10.10	2.253058547	3.86E-09	3.68E-08
tag-191	2.253024066	3.55E-16	1.67E-14
spe-43	2.251896722	5.06E-08	3.53E-07
nlp-25	2.251211372	0.000214404	0.00064448
btb-2	2.250354912	3.43E-16	1.62E-14
F56D6.14	2.248430563	4.95E-08	3.46E-07
R74.2	2.248183316	0.000205907	0.000621527
Y24D9B.1	2.247743559	7.16E-21	6.76E-19
F40E12.2	2.245679766	2.12E-15	8.61E-14
C09D4.3	2.240792565	2.55E-12	5.37E-11
C06A5.2	2.240556496	1.05E-16	5.36E-15
abt-5	2.238236128	5.98E-11	8.93E-10
lgc-27	2.236625387	3.42E-05	0.000120956
msrp-4	2.235816218	6.62E-12	1.25E-10
Y60A3A.31	2.235742567	3.42E-08	2.51E-07
nspb-6	2.234821599	1.95E-05	7.27E-05
saeg-2	2.233596667	1.28E-35	4.55E-33
R155.3	2.232122231	2.20E-11	3.65E-10
H20J04.1	2.231576471	8.19E-15	2.91E-13
C14A4.8	2.227790824	3.11E-10	3.85E-09
F44D12.6	2.225846987	1.07E-11	1.91E-10
Y54E2A.9	2.224910088	3.09E-08	2.30E-07
scrm-7	2.223593293	7.12E-14	2.09E-12
Y69A2AR.8	2.222062153	1.26E-09	1.35E-08
tmem-132	2.221507234	1.28E-27	2.63E-25
pes-8	2.221366121	5.15E-08	3.59E-07
F28A10.4	2.220962991	8.38E-06	3.40E-05
Y41C4A.7	2.218716178	7.94E-10	8.84E-09
F46A8.6	2.217723853	3.95E-12	7.86E-11
T11G6.7	2.212800317	1.70E-05	6.45E-05
B0205.13	2.212143701	4.30E-06	1.87E-05
clec-260	2.21195775	2.01E-06	9.42E-06
tts-2	2.21165308	0.000750565	0.002024208
erp-44.3	2.210379853	9.43E-20	7.70E-18
Y60A3A.24	2.210329759	3.48E-14	1.09E-12
ZK1251.3	2.210288467	1.26E-06	6.25E-06
T16G1.5	2.209255147	1.56E-08	1.26E-07
Mar-01	2.206391121	2.28E-09	2.29E-08
Y51A2B.4	2.205756389	7.31E-10	8.25E-09
T22A3.6	2.203931352	1.34E-06	6.56E-06
C17E4.1	2.203930491	1.58E-06	7.63E-06
Y46G5A.37	2.203670017	7.47E-06	3.07E-05
sulp-6	2.200885685	5.85E-15	2.13E-13
W03A5.2	2.199360187	2.02E-27	3.96E-25
Y18H1A.15	2.198621358	4.33E-15	1.64E-13
F01D4.3	2.198056895	1.36E-07	8.49E-07
clec-119	2.196447368	3.51E-15	1.36E-13
R06A10.5	2.195033726	4.93E-06	2.12E-05
R13A5.11	2.194396665	1.09E-12	2.50E-11
ZK892.4	2.192092947	5.02E-08	3.51E-07
F41E7.20	2.191323396	0.006428639	0.014183525
F19C7.5	2.188505394	4.74E-08	3.34E-07
nspb-10	2.187942176	0.006109488	0.013542673
B0041.1	2.186077129	1.34E-10	1.82E-09
C01G10.1	2.185791528	2.02E-10	2.63E-09
spe-47	2.184021776	4.64E-15	1.74E-13
pals-24	2.183350377	6.76E-14	2.00E-12
C53B4.2	2.182620707	2.58E-11	4.20E-10
B0218.5	2.182178141	1.88E-21	1.91E-19
noah-2	2.181815963	0.000944918	0.002496511
wht-9	2.17785642	2.93E-07	1.69E-06
grl-27	2.1757864	0.000647617	0.001770462
F46A9.1	2.174267654	3.56E-21	3.45E-19
Y54G2A.24	2.173705422	1.39E-08	1.13E-07
spe-42	2.170788629	6.92E-07	3.63E-06
Y66D12A.3	2.166357606	3.76E-19	2.78E-17
F37A4.5	2.164882655	1.66E-19	1.32E-17
Y54F10BM.3	2.164536062	1.69E-23	2.29E-21
C36E6.8	2.163505233	2.48E-06	1.14E-05
F26A10.2	2.161156096	2.69E-05	9.73E-05
Y46H3D.1	2.160930966	4.19E-07	2.33E-06
Y39B6A.31	2.160722879	6.05E-08	4.14E-07
C34B2.4	2.158575236	7.59E-08	5.08E-07
JC8.16	2.156742458	2.22E-07	1.31E-06
twk-6	2.15457889	8.14E-06	3.32E-05
T15B12.2	2.152118186	5.75E-24	8.01E-22
Y53F4B.11	2.151918465	1.78E-17	1.02E-15
hsp-17	2.151305025	1.73E-26	3.23E-24
col-89	2.148584744	4.47E-08	3.16E-07
lon-8	2.148219155	0.000315324	0.000919299
Y37F4.1	2.146985675	4.05E-14	1.26E-12
best-26	2.145194253	4.10E-10	4.92E-09
ttr-56	2.144811939	2.01E-06	9.44E-06
R01H2.4	2.141244926	1.31E-08	1.08E-07
C55C2.4	2.14074828	1.63E-06	7.84E-06
fbxa-33	2.139925582	8.37E-05	0.000273507
Y53G8B.3	2.136784702	3.68E-11	5.78E-10
ZK262.19	2.136588364	0.003859862	0.008905987
F21F3.2	2.134882487	2.16E-32	6.14E-30
Y47G6A.26	2.13466189	3.13E-11	5.01E-10
clec-4	2.13325455	0.000116843	0.000371871
spp-31	2.131922682	0.003207784	0.007536588
col-144	2.13133608	5.33E-05	0.00018123
C15C6.1	2.130979666	8.25E-05	0.000269669
C34H4.2	2.13077911	2.80E-09	2.76E-08
C33F10.8	2.1307788	4.84E-16	2.22E-14
ZK637.15	2.129330119	1.83E-06	8.67E-06
che-13	2.126670519	2.45E-17	1.36E-15
grd-14	2.126429915	8.61E-09	7.40E-08
B0454.26	2.125833491	5.30E-06	2.26E-05
Y116F11B.10	2.124915823	4.30E-21	4.12E-19
col-61	2.124004942	2.34E-06	1.08E-05
Y69F12A.1	2.123807229	2.27E-09	2.28E-08
C04G2.3	2.123545602	2.60E-12	5.47E-11
Y52D5A.2	2.123367405	1.46E-06	7.12E-06
Y62F5A.10	2.120977616	4.61E-11	7.08E-10
F40F12.3	2.120384465	3.82E-15	1.47E-13
E02C12.8	2.118662176	1.95E-07	1.17E-06
F13H8.8	2.118290053	1.51E-20	1.36E-18
F10D11.4	2.11795141	9.60E-11	1.36E-09
K10H10.7	2.116738751	1.26E-08	1.04E-07
T08G3.7	2.116177213	2.98E-12	6.16E-11
dhhc-13	2.11445185	3.71E-12	7.43E-11
D2062.13	2.109575503	2.99E-05	0.000107097
fbxa-82	2.108810427	0.000115515	0.000368019
W03B1.3	2.108723391	4.01E-10	4.83E-09
spe-8	2.104374708	1.59E-13	4.41E-12
pals-23	2.10272828	6.13E-13	1.48E-11
glr-2	2.102577648	2.68E-12	5.61E-11
F46E10.18	2.100751924	2.21E-06	1.03E-05
C05B5.12	2.10067563	0.001985216	0.004867549
C23G10.1	2.100193739	1.02E-14	3.57E-13
scl-23	2.100054139	6.72E-13	1.61E-11
ZK930.5	2.098942262	1.71E-13	4.70E-12
F33H2.6	2.097730682	6.72E-53	4.86E-50
ZK1098.12	2.096686096	2.55E-08	1.94E-07
T06E4.5	2.095722894	4.41E-05	0.000152163
C34F11.1	2.094893057	5.42E-11	8.14E-10
ugt-31	2.09471587	3.27E-10	4.02E-09
Y38F2AL.12	2.094621218	0.00142992	0.003624291
Y51H7C.13	2.094386333	0.000833568	0.002227593
Y58A7A.4	2.093578312	3.48E-05	0.000122924
C35A5.4	2.093372218	5.16E-10	6.08E-09
lipl-2	2.093188862	1.50E-09	1.57E-08
klp-17	2.092048966	9.79E-16	4.30E-14
ZK1053.6	2.08965991	4.38E-09	4.12E-08
C46H11.6	2.08962433	7.33E-13	1.75E-11
dot-1.3	2.088322903	2.15E-10	2.78E-09
ZK418.13	2.083825545	3.51E-16	1.65E-14
T09B4.6	2.080062481	1.51E-08	1.22E-07
swt-5	2.079904759	0.006551193	0.014431525
W09H1.4	2.079510368	9.71E-09	8.23E-08
F22B3.8	2.078947755	3.41E-12	6.90E-11
ZK688.10	2.077077237	1.79E-10	2.35E-09
C26B9.3	2.075888874	2.82E-05	0.000101545
C26E6.1	2.072627958	1.09E-06	5.46E-06
C49C8.1	2.069940873	7.77E-15	2.78E-13
F08A8.8	2.067733871	2.47E-11	4.04E-10
R10E4.3	2.062999387	1.60E-15	6.59E-14
W06H8.15	2.062375422	0.005416531	0.012138405
ttbk-8.1	2.061949318	1.16E-12	2.64E-11
adt-1	2.060683853	1.51E-07	9.28E-07
C34H4.1	2.060471602	3.93E-12	7.83E-11
C49C3.2	2.057567778	3.75E-11	5.87E-10
F40E3.5	2.05669798	3.47E-20	3.03E-18
F07F6.2	2.056692817	1.11E-07	7.10E-07
W03G9.5	2.055631094	6.86E-11	1.01E-09
T17H7.7	2.054141022	4.12E-06	1.80E-05
clec-209	2.05393922	7.55E-15	2.71E-13
snf-2	2.049889172	6.70E-14	1.98E-12
F49E12.12	2.047391876	1.33E-06	6.55E-06
C43E11.5	2.044620752	2.18E-12	4.70E-11
ZK1225.4	2.04411946	1.67E-11	2.83E-10
thn-1	2.042666523	6.91E-09	6.12E-08
F01G10.5	2.040686493	1.40E-08	1.14E-07
F55F8.7	2.037792237	4.77E-12	9.32E-11
T16G1.4	2.03775291	0.00018796	0.000572227
T09B4.7	2.03573145	3.68E-10	4.47E-09
cnp-2	2.034655697	5.97E-09	5.39E-08
Y43D4A.1	2.033605614	0.000384379	0.001098126
Y69E1A.3	2.033487933	2.19E-15	8.85E-14
clec-258	2.031642337	0.000752509	0.002028686
nspb-7	2.029910623	0.018041912	0.035840707
T21E3.2	2.025628557	4.45E-06	1.93E-05
gpa-15	2.023728301	3.16E-08	2.35E-07
C15A11.2	2.023221461	3.11E-15	1.22E-13
plpr-1	2.02272869	7.81E-05	0.000256527
C10C6.3	2.022582085	1.65E-09	1.72E-08
K06B9.6	2.021354844	0.00018697	0.000569491
T28F4.3	2.01911207	2.97E-17	1.61E-15
B0432.11	2.018870087	7.55E-07	3.93E-06
R12B2.2	2.015686535	3.72E-26	6.47E-24
bgnt-1.4	2.014172065	1.06E-06	5.32E-06
C40H1.8	2.013411805	0.000267815	0.000790733
F59A3.8	2.011863137	5.29E-15	1.95E-13
F32B4.2	2.011689658	7.43E-11	1.08E-09
Y69E1A.4	2.011414999	5.42E-06	2.31E-05
B0205.14	2.008194976	0.024874142	0.047622783
T06C10.3	2.007636181	3.43E-12	6.94E-11
F26G1.5	2.007621354	7.19E-06	2.97E-05
F35E2.9	2.007487865	1.93E-17	1.09E-15
Y110A2AL.9	2.00719283	1.99E-07	1.19E-06
C33C12.4	2.006983461	2.42E-19	1.85E-17
Y39G8C.2	2.005194925	5.13E-07	2.78E-06
R10D12.10	2.004598648	1.86E-12	4.07E-11
decr-1.3	2.004575712	2.98E-12	6.16E-11
H06O01.4	2.004271497	0.00013361	0.000421095
C28F5.1	2.00288919	1.12E-05	4.42E-05
F42G4.2	2.000723914	1.60E-15	6.59E-14
nspb-8	1.999896764	0.002472723	0.005948723
fbxa-218	1.997876796	5.40E-09	4.93E-08
W03F11.4	1.996207894	7.57E-12	1.40E-10
F07F6.1	1.995926891	5.05E-17	2.68E-15
Y105C5B.11	1.995615373	2.62E-08	2.00E-07
Y71H2AM.15	1.995481702	1.46E-11	2.51E-10
F26A1.3	1.995294261	4.69E-14	1.44E-12
sst-20	1.993015348	9.41E-13	2.20E-11
mct-2	1.992546401	1.34E-07	8.38E-07
irg-5	1.991003091	2.21E-14	7.20E-13
C32D5.12	1.990232047	7.19E-07	3.76E-06
C16D9.5	1.987198481	6.76E-09	5.99E-08
F36D3.8	1.984865642	1.10E-11	1.95E-10
lido-10	1.984040205	6.36E-32	1.68E-29
Y54E5A.2	1.9835616	2.57E-29	6.11E-27
F25H5.2	1.983025715	6.66E-14	1.97E-12
T19D12.5	1.982992358	3.35E-09	3.25E-08
nas-22	1.982722447	1.52E-09	1.60E-08
F53B2.5	1.982276686	6.64E-14	1.97E-12
C06E1.7	1.982240606	4.59E-09	4.29E-08
M110.7	1.981326015	9.88E-10	1.08E-08
C14A4.13	1.977621862	3.72E-20	3.22E-18
F54H5.2	1.977351427	3.12E-12	6.40E-11
Y49F6B.8	1.97719908	1.35E-13	3.79E-12
C47E12.12	1.976731809	1.09E-05	4.32E-05
F08F3.8	1.97395906	5.83E-08	4.01E-07
spe-4	1.973882881	3.99E-14	1.24E-12
C32C4.3	1.973548786	1.57E-09	1.64E-08
kin-31	1.972267986	3.83E-12	7.66E-11
W03C9.1	1.972059073	4.41E-11	6.78E-10
F10D11.6	1.971731364	0.0001453	0.000453752
C16C8.18	1.970936863	1.73E-09	1.79E-08
ttr-14	1.970296849	5.11E-09	4.70E-08
fbxa-178	1.969056841	2.19E-07	1.30E-06
eat-5	1.968894612	3.10E-10	3.85E-09
F44D12.8	1.9659666	9.65E-13	2.24E-11
Y39G8B.9	1.965539694	1.98E-12	4.30E-11
rnh-1.1	1.964462145	3.64E-13	9.24E-12
spi-1	1.964342022	0.001643727	0.004110193
R07C3.13	1.963198529	2.44E-10	3.09E-09
pei-1	1.963060485	1.94E-11	3.25E-10
Y73B6A.1	1.962570509	5.94E-10	6.87E-09
Y37D8A.5	1.962452843	5.36E-12	1.03E-10
spe-18	1.962031023	3.68E-15	1.42E-13
cah-1	1.961221019	4.83E-19	3.51E-17
ZK686.5	1.960725953	5.30E-12	1.02E-10
C06C6.7	1.959899095	5.19E-11	7.84E-10
C29H12.6	1.958671291	4.44E-19	3.24E-17
sfxn-1.2	1.956918584	1.01E-13	2.91E-12
B0393.5	1.95668926	6.97E-08	4.70E-07
Y37E3.19	1.955949668	1.52E-06	7.38E-06
Y87G2A.16	1.955766188	1.15E-07	7.30E-07
T16A1.2	1.9556842	5.97E-07	3.19E-06
ZK673.6	1.953742562	2.44E-08	1.87E-07
col-150	1.95312992	1.21E-11	2.14E-10
F38A6.4	1.945835537	0.001476605	0.003730537
wht-5	1.944652751	2.80E-11	4.52E-10
M01A8.1	1.942185772	4.34E-05	0.000150067
B0511.11	1.939168142	2.39E-16	1.17E-14
fipr-4	1.939005854	0.006791582	0.014898176
spe-9	1.93620017	4.30E-11	6.63E-10
wrt-9	1.936178412	0.000359852	0.001035298
T20D4.4	1.935194851	4.64E-07	2.54E-06
R06B10.2	1.929760691	1.29E-12	2.91E-11
T27F6.1	1.929294729	2.34E-11	3.85E-10
grl-22	1.929139126	7.71E-08	5.15E-07
Y48G1C.5	1.92874402	1.42E-15	5.93E-14
drh-2	1.925972995	1.60E-57	1.51E-54
C55C3.8	1.925885513	1.41E-06	6.90E-06
C09D4.9	1.925389703	1.27E-10	1.74E-09
acs-23	1.924106147	4.06E-07	2.27E-06
sss-2	1.922984713	2.91E-10	3.63E-09
ptp-5.2	1.922903805	6.01E-12	1.14E-10
F14F7.4	1.922126252	1.47E-18	9.94E-17
F29D10.1	1.920836708	1.28E-06	6.30E-06
oac-20	1.920232649	3.90E-11	6.06E-10
R07H5.9	1.918846383	7.98E-11	1.16E-09
C27F2.6	1.917019434	1.35E-05	5.22E-05
F36D3.5	1.91631471	8.15E-11	1.18E-09
C18H2.5	1.915214987	1.13E-10	1.57E-09
C03C10.2	1.914925522	2.50E-13	6.58E-12
C06B3.7	1.914604109	3.65E-06	1.61E-05
M176.9	1.913510702	1.26E-12	2.85E-11
Y53H1C.3	1.913315254	1.75E-13	4.79E-12
C01G10.5	1.912859342	0.017449787	0.034766313
T25B9.6	1.911022114	1.42E-10	1.91E-09
C29E4.14	1.910675168	5.85E-06	2.46E-05
ZC581.10	1.909525759	1.46E-11	2.51E-10
nlp-34	1.908870113	0.001833898	0.00454039
C54G4.2	1.907743315	3.02E-13	7.79E-12
ZK973.8	1.907547605	1.33E-18	9.08E-17
phy-3	1.904463653	4.31E-29	1.01E-26
W02A2.8	1.904063155	1.84E-15	7.53E-14
AC3.12	1.903321258	0.007701684	0.016678399
nep-20	1.903045688	1.40E-10	1.89E-09
T10E9.6	1.903001209	5.72E-07	3.06E-06
C36H8.1	1.902240757	5.55E-11	8.33E-10
AC7.3	1.901236702	1.35E-08	1.11E-07
W03D8.2	1.900338218	4.63E-16	2.15E-14
R09E10.13	1.900050349	2.85E-06	1.29E-05
novel.27	1.898924249	1.67E-05	6.33E-05
cdc-25.4	1.895984962	5.85E-10	6.78E-09
ceh-20	1.895802612	3.67E-34	1.19E-31
C02B10.6	1.895299535	0.016929551	0.033823089
Y53F4B.24	1.892689195	7.85E-09	6.82E-08
T02H6.9	1.890802431	0.002262389	0.005479204
cyp-13B1	1.890082529	4.88E-08	3.42E-07
C36F7.5	1.889490909	4.15E-14	1.28E-12
txdc-12.1	1.889262079	0.003607495	0.00836996
F59B10.3	1.888945388	0.006409003	0.014147053
T28B8.6	1.884130989	1.38E-09	1.46E-08
F07E5.8	1.883069195	5.32E-07	2.88E-06
F35F11.2	1.880526448	1.89E-10	2.47E-09
T26C12.2	1.880483666	4.05E-05	0.00014114
F43E2.6	1.880256775	6.44E-10	7.37E-09
mfsd-6	1.880035515	1.21E-35	4.38E-33
ugt-26	1.878686682	1.58E-08	1.27E-07
B0207.1	1.878254596	7.60E-10	8.52E-09
nspb-1	1.877741952	0.000188001	0.00057226
Y54F10AM.6	1.87756264	2.41E-05	8.82E-05
W06D4.3	1.877059968	5.57E-13	1.36E-11
ZK637.4	1.876768937	0.000316436	0.00092197
cpg-22	1.87671361	0.00237341	0.005731087
ZC155.2	1.876670656	1.47E-07	9.10E-07
	1.87350132	6.73E-07	3.55E-06
F18C5.5	1.872914374	0.000235136	0.000700856
T16G12.7	1.869615262	2.37E-09	2.37E-08
W09G12.10	1.868530512	0.014036338	0.028577778
oac-6	1.868415297	1.67E-06	8.01E-06
hdl-1	1.868248505	3.24E-10	3.99E-09
F37A8.2	1.868176138	3.14E-10	3.88E-09
Y69A2AR.23	1.86787556	6.07E-09	5.47E-08
Y116A8C.38	1.867244381	1.87E-11	3.15E-10
R08C7.8	1.865279437	4.14E-08	2.96E-07
Y18H1A.9	1.864502202	0.00034902	0.00100784
C26F1.1	1.864280095	1.58E-08	1.27E-07
Y49E10.10	1.86363214	9.59E-12	1.72E-10
Y65B4BL.7	1.863290605	6.90E-12	1.29E-10
F46F5.7	1.862514346	3.61E-07	2.03E-06
C42C1.3	1.861133111	2.36E-05	8.64E-05
F34D10.9	1.860099719	1.64E-10	2.18E-09
irld-14	1.858945235	9.92E-10	1.08E-08
K08D12.4	1.858334401	0.012163045	0.025117703
C06A8.6	1.858293627	7.52E-11	1.09E-09
Y119C1B.1	1.858019429	1.55E-17	8.94E-16
aman-3	1.856517299	1.08E-24	1.64E-22
mps-3	1.855743816	3.05E-09	2.97E-08
ZK809.1	1.855497017	1.45E-14	4.92E-13
W01B6.6	1.855288678	8.90E-12	1.62E-10
F21C3.7	1.854064065	4.58E-07	2.52E-06
C47E8.1	1.853762992	1.06E-06	5.33E-06
fbxa-60	1.853370849	6.09E-11	9.08E-10
B0496.6	1.852899589	2.24E-08	1.73E-07
T06A10.106	1.851694405	0.004303159	0.009838186
clec-151	1.850800399	7.20E-09	6.33E-08
H08M01.1	1.850407714	5.17E-14	1.57E-12
Y39B6A.30	1.849333476	3.52E-11	5.55E-10
C06C6.8	1.847396004	6.64E-07	3.51E-06
cysl-4	1.847331366	9.85E-13	2.28E-11
F42G8.8	1.846967851	2.43E-10	3.09E-09
W02F12.8	1.845374056	0.002832716	0.006728595
C10G11.10	1.842868833	5.83E-08	4.01E-07
K09B11.5	1.841386844	3.51E-13	8.95E-12
C33C12.7	1.837675178	5.09E-12	9.87E-11
F36H2.6	1.836987151	0.000572764	0.001584274
C05E7.2	1.836511524	0.009859843	0.020828531
paf-1	1.836345851	5.61E-09	5.10E-08
Y39G10AR.15	1.836172993	4.67E-13	1.16E-11
gskl-2	1.834322753	6.55E-11	9.65E-10
pfk-1.2	1.833524218	2.42E-12	5.13E-11
F53B2.8	1.832738918	0.016101779	0.032365523
nas-36	1.832041433	6.40E-09	5.72E-08
F49F1.5	1.831316109	8.80E-06	3.55E-05
jmjd-1.1	1.831058165	2.27E-15	9.10E-14
pph-2	1.830913675	3.57E-10	4.35E-09
clec-73	1.830191346	3.93E-13	9.89E-12
C50F2.5	1.830078714	2.76E-13	7.19E-12
C17D12.5	1.829602765	6.53E-09	5.83E-08
vap-2	1.827975959	2.65E-12	5.57E-11
F33D11.2	1.827668267	2.87E-08	2.16E-07
T20F5.5	1.826267156	6.08E-18	3.77E-16
R08A2.1	1.825746258	1.31E-10	1.79E-09
F35F10.13	1.825533014	1.67E-07	1.02E-06
M02G9.4	1.825377	0.009547111	0.020256741
atf-8	1.823981848	0.001685786	0.004206404
K07F5.8	1.823049072	2.91E-08	2.19E-07
sdz-3	1.821647752	1.63E-09	1.71E-08
C45B11.5	1.821625205	0.000876935	0.002333524
Y41E3.19	1.820747101	2.21E-05	8.16E-05
ZK484.7	1.820201964	1.04E-10	1.46E-09
B0034.4	1.819278154	3.82E-05	0.00013394
trx-3	1.818750567	1.42E-05	5.47E-05
Y43F8B.23	1.818680389	0.012248392	0.02526895
C04E6.5	1.818460625	1.01E-12	2.32E-11
math-27	1.816700035	8.43E-23	1.03E-20
kin-21	1.816253982	5.87E-09	5.31E-08
Y47G6A.13	1.81586867	6.56E-16	2.98E-14
ZK616.8	1.815177758	2.46E-11	4.03E-10
asns-2	1.81473902	6.67E-27	1.26E-24
T23E1.3	1.81414469	0.001473138	0.003725285
nep-13	1.813980134	1.02E-09	1.11E-08
Y71G12B.25	1.813780618	0.004626478	0.010513399
W08E3.4	1.813458907	1.59E-10	2.12E-09
ZK418.7	1.812835899	2.47E-12	5.22E-11
F26D2.10	1.812586918	4.56E-09	4.27E-08
F25H5.7	1.811981296	4.51E-08	3.19E-07
ltd-1	1.811807152	7.66E-14	2.24E-12
B0524.2	1.811403752	3.04E-11	4.88E-10
B0261.5	1.810131118	3.70E-05	0.000130185
ZK353.4	1.808995737	8.01E-12	1.48E-10
F19C7.6	1.80856094	2.34E-05	8.56E-05
W09C3.8	1.807241245	6.56E-06	2.73E-05
F35E12.4	1.80489511	0.000139218	0.000436633
R08A2.2	1.804651127	6.14E-08	4.20E-07
osm-3	1.802179977	5.95E-22	6.66E-20
E03H12.7	1.801637868	9.56E-13	2.23E-11
K06H7.8	1.800754082	6.53E-10	7.45E-09
W02A2.9	1.800257956	0.003337887	0.007810023
F59C6.3	1.799742471	2.08E-09	2.11E-08
R03D7.8	1.798998676	5.67E-07	3.04E-06
F54C9.11	1.7988396	8.73E-18	5.19E-16
nsph-1.1	1.798565415	1.92E-11	3.23E-10
C54G4.3	1.794769456	1.18E-11	2.09E-10
lido-16	1.794257884	2.75E-05	9.91E-05
ifas-3	1.793461864	0.0011422	0.002963819
T24H10.5	1.7929108	3.94E-06	1.73E-05
F36H12.10	1.792408537	2.49E-08	1.91E-07
F49E11.7	1.791891165	1.12E-09	1.22E-08
Y67A10A.3	1.790528272	1.44E-08	1.17E-07
T15H9.5	1.789753944	1.00E-05	3.98E-05
ZC581.2	1.789536398	5.65E-10	6.58E-09
BE0003N10.3	1.789474253	1.06E-08	8.92E-08
C38C10.3	1.788852836	6.82E-14	2.01E-12
F45E4.6	1.787233081	1.39E-10	1.88E-09
C35E7.10	1.785884811	2.16E-14	7.05E-13
C14C6.5	1.784837515	2.43E-16	1.19E-14
F58G1.9	1.781863668	0.000223782	0.000670738
Y57G11C.42	1.780582005	2.69E-05	9.74E-05
Y69A2AR.14	1.777092795	3.38E-08	2.49E-07
F38E1.3	1.776702981	6.17E-10	7.10E-09
ncr-2	1.775748894	8.04E-19	5.72E-17
idpa-1	1.775582328	0.001809778	0.004484812
pmk-2	1.775263823	2.74E-23	3.55E-21
F36F12.7	1.775113779	9.70E-09	8.23E-08
R04B5.11	1.774192571	0.002113074	0.005154803
F58H1.6	1.773897074	7.24E-10	8.17E-09
F27C1.3	1.773211584	6.84E-12	1.28E-10
T09A12.1	1.771855614	1.35E-06	6.62E-06
W01B6.5	1.771641432	3.01E-07	1.73E-06
Y37F4.5	1.771530107	8.81E-09	7.55E-08
ZK507.3	1.771226471	8.44E-12	1.54E-10
F46C5.7	1.770717169	0.000848424	0.002264072
W03D8.1	1.768542469	4.46E-10	5.30E-09
ZK484.6	1.767520627	7.77E-09	6.77E-08
K09F6.3	1.766808742	4.89E-11	7.45E-10
Y95B8A.4	1.764730292	1.52E-12	3.39E-11
C01G6.9	1.764629454	9.76E-05	0.000315019
F14F9.8	1.764489772	0.002516456	0.00604078
Y39E4B.13	1.764273135	1.02E-08	8.60E-08
alg-3	1.764117357	6.66E-12	1.25E-10
F27C1.18	1.763972657	1.91E-06	8.99E-06
ZC190.7	1.763921336	2.32E-06	1.07E-05
kin-26	1.763247235	2.00E-10	2.60E-09
Y39B6A.9	1.763126458	2.97E-08	2.22E-07
C01G12.13	1.760460336	3.04E-09	2.97E-08
Y116A8C.23	1.759849907	8.21E-08	5.44E-07
Y57G11C.14	1.758595438	1.35E-12	3.04E-11
F40G12.10	1.758229575	1.13E-11	2.00E-10
H38K22.7	1.758113095	0.000146953	0.000458229
fbxa-202	1.75749876	2.11E-11	3.53E-10
F10D11.5	1.757285954	2.68E-15	1.07E-13
F10E9.2	1.755232507	1.80E-14	5.98E-13
ZK39.10	1.752715149	7.18E-06	2.97E-05
ZC395.4	1.752056163	4.12E-07	2.29E-06
Y54G2A.49	1.75203908	1.25E-08	1.03E-07
clp-3	1.751402958	4.88E-15	1.83E-13
F59A6.4	1.751185531	4.95E-12	9.60E-11
F15H10.7	1.750843293	1.75E-09	1.81E-08
Y81G3A.6	1.75070253	0.002216109	0.005380996
F58D2.2	1.750342546	1.77E-14	5.92E-13
ZK1128.3	1.750018675	1.32E-10	1.79E-09
K11C4.1	1.747569215	5.10E-12	9.88E-11
F35C11.2	1.747099317	3.24E-11	5.17E-10
F57A8.6	1.745581754	2.17E-09	2.19E-08
F54H12.8	1.745318593	1.60E-10	2.13E-09
21ur-15630	1.741311764	0.01624905	0.032630121
wht-4	1.741255485	3.31E-14	1.05E-12
fipr-8	1.741129023	0.001744595	0.00434046
C04C3.4	1.740686496	0.014290977	0.029042705
Y53C10A.15	1.739575659	0.002416959	0.005825315
C50E10.1	1.739445856	1.60E-11	2.73E-10
R07E3.7	1.738689115	3.25E-13	8.34E-12
spch-1	1.737976047	1.13E-12	2.57E-11
C55B7.10	1.737727148	1.65E-08	1.32E-07
grsp-1	1.735674377	2.22E-37	8.68E-35
C25G4.8	1.735132866	2.18E-11	3.62E-10
ZK856.18	1.73387836	7.41E-08	4.97E-07
Y58A7A.5	1.733118151	1.39E-06	6.81E-06
cut-4	1.73149277	5.32E-06	2.27E-05
fbxa-79	1.731200716	9.18E-09	7.83E-08
C06G1.1	1.730719187	9.20E-06	3.69E-05
col-147	1.730418404	0.002763738	0.006577226
ZK177.2	1.729871683	0.000185788	0.000566256
D2062.1	1.729166775	1.41E-11	2.43E-10
moa-1	1.729159504	3.61E-11	5.68E-10
cgt-1	1.728944064	9.50E-05	0.000307502
F53C3.1	1.728613139	6.08E-09	5.47E-08
Y39E4A.1	1.72839748	1.43E-06	6.96E-06
Y47D3A.1	1.728288566	5.08E-09	4.68E-08
Y46G5A.20	1.725957019	0.000522749	0.001456871
Y71G12B.30	1.724884875	1.24E-11	2.18E-10
tbx-34	1.723882967	2.13E-08	1.65E-07
clec-123	1.723805122	4.46E-10	5.31E-09
C09H10.9	1.723593712	3.90E-12	7.78E-11
F09E5.14	1.723184687	5.26E-11	7.94E-10
C25H3.1	1.722305844	5.67E-05	0.000191896
pad-2	1.720973198	1.18E-15	5.04E-14
K03B4.6	1.720948358	0.000567598	0.001571603
Y65B4A.9	1.720301336	1.65E-14	5.54E-13
T23B7.2	1.719867614	3.20E-05	0.000114071
K03H1.12	1.719433711	3.81E-09	3.64E-08
Y113G7C.1	1.719245091	1.44E-10	1.94E-09
C28D4.8	1.718163756	1.41E-06	6.87E-06
C04F12.16	1.717026806	1.98E-08	1.55E-07
C15H11.13	1.716379754	0.00031928	0.000929391
Y81G3A.1	1.71589226	3.36E-06	1.50E-05
ZK1053.2	1.714493017	3.13E-11	5.01E-10
ZK354.6	1.714346089	1.24E-08	1.02E-07
ccb-1	1.714035096	1.81E-27	3.57E-25
M117.4	1.713996142	1.60E-11	2.73E-10
fipr-3	1.713292065	0.000667551	0.001820453
lido-11	1.713207542	1.79E-17	1.02E-15
F35H8.1	1.711728736	2.72E-07	1.58E-06
F25F2.1	1.71136836	3.65E-12	7.32E-11
R02F2.6	1.710960407	4.46E-07	2.46E-06
Y69A2AR.19	1.710768946	1.10E-09	1.20E-08
F36D3.16	1.709642065	1.06E-13	3.04E-12
F10G7.12	1.709308238	1.38E-06	6.75E-06
T13F3.8	1.708828252	2.69E-07	1.57E-06
F38A5.6	1.708608895	1.55E-08	1.25E-07
W05B2.7	1.707023397	0.005534923	0.012372723
F09C12.8	1.706702328	6.26E-11	9.28E-10
irld-8	1.706464121	1.31E-08	1.08E-07
F23C8.8	1.706400603	5.18E-15	1.92E-13
W04H10.1	1.706268643	0.011628227	0.024145989
C54D10.4	1.703940083	7.06E-10	7.99E-09
F10D11.3	1.701166239	3.44E-09	3.32E-08
C01F6.2	1.701107646	2.37E-10	3.02E-09
T02H6.7	1.700924465	2.55E-10	3.22E-09
T28A11.6	1.698408368	0.002164996	0.00526983
ttbk-5	1.697772263	5.59E-10	6.52E-09
F23C8.7	1.696964772	4.16E-17	2.24E-15
Y43F8A.2	1.696282038	4.15E-10	4.98E-09
F37C12.18	1.696246453	3.36E-10	4.12E-09
F58A6.9	1.694837442	4.08E-08	2.93E-07
chil-14	1.694283604	5.82E-07	3.11E-06
hdl-2	1.693592046	9.61E-13	2.23E-11
ZC581.7	1.691504247	3.12E-09	3.04E-08
C07E3.3	1.691083346	7.10E-06	2.94E-05
F33D11.7	1.690995124	5.64E-09	5.13E-08
T05A12.4	1.690881531	2.12E-28	4.74E-26
zipt-17	1.690639826	1.07E-10	1.49E-09
K07F5.6	1.689314022	2.55E-09	2.55E-08
F42G4.6	1.687887171	9.28E-09	7.90E-08
D2062.4	1.687532037	8.23E-07	4.25E-06
W03F9.3	1.686700094	3.38E-07	1.92E-06
ZK616.61	1.686383317	2.80E-09	2.77E-08
C45B11.8	1.685980295	5.85E-06	2.46E-05
Y34B4A.10	1.685703706	0.001815627	0.004498712
K04H8.3	1.683294367	5.07E-05	0.000173401
K03H1.9	1.683206347	3.15E-06	1.41E-05
Y116F11B.7	1.682407132	3.98E-07	2.22E-06
C49F8.3	1.680722391	6.35E-05	0.000212431
C56C10.6	1.679256648	2.38E-09	2.38E-08
ptp-5.1	1.679217049	1.86E-09	1.91E-08
C50E10.2	1.677779159	1.11E-08	9.28E-08
T28C6.5	1.677706414	1.41E-08	1.15E-07
W04E12.5	1.677691011	4.26E-11	6.59E-10
Y73B6BL.12	1.677519359	5.42E-08	3.76E-07
pqn-72	1.677146817	1.26E-08	1.04E-07
F25B3.4	1.677076994	9.62E-08	6.27E-07
R01H2.2	1.676583947	8.20E-10	9.08E-09
R151.1	1.676503065	1.07E-09	1.17E-08
C10C6.7	1.676023115	1.60E-09	1.67E-08
R07E5.6	1.676015113	2.43E-12	5.16E-11
nep-8	1.675862199	2.83E-09	2.79E-08
F37C4.8	1.675039803	1.78E-05	6.71E-05
cdh-5	1.67478643	4.02E-13	1.01E-11
fbxa-128	1.674747098	1.64E-07	1.00E-06
alg-4	1.673987577	2.55E-11	4.16E-10
F56F4.3	1.67313026	3.17E-08	2.35E-07
ptr-16	1.672761606	0.00292129	0.006920609
F36A2.14	1.672079407	8.79E-11	1.26E-09
F58G1.13	1.671980241	0.000581625	0.001606417
Y39A3CR.8	1.670214673	0.000389266	0.00111141
ZC190.8	1.669252972	6.41E-06	2.68E-05
B0205.10	1.667281335	9.27E-11	1.31E-09
ssp-16	1.666463196	9.59E-11	1.36E-09
C05C12.1	1.663555747	1.49E-11	2.56E-10
D2045.7	1.663362424	1.21E-21	1.27E-19
Y53F4A.2	1.663304148	1.14E-07	7.26E-07
F44G3.7	1.662992296	7.19E-10	8.12E-09
kvs-4	1.662369552	2.28E-06	1.06E-05
Y58A7A.3	1.661724513	0.002137636	0.005207283
F11G11.4	1.661375709	3.65E-10	4.45E-09
ipla-4	1.660384118	1.85E-09	1.90E-08
ZC262.4	1.659842272	0.003136293	0.007386174
K08F4.5	1.659715755	2.81E-06	1.28E-05
Y54E2A.7	1.659195537	2.47E-10	3.12E-09
BE10.1	1.659079304	8.58E-15	3.03E-13
Y71F9AL.2	1.658064178	5.23E-12	1.01E-10
paqr-3	1.65792463	3.52E-05	0.000124276
Y38H6C.15	1.656785517	2.91E-07	1.68E-06
ZK1248.5	1.655260587	8.09E-10	8.98E-09
F56A4.2	1.655186179	1.40E-14	4.77E-13
ttr-9	1.654147205	1.09E-05	4.30E-05
spe-10	1.652997136	1.40E-10	1.89E-09
try-6	1.651491234	8.93E-08	5.86E-07
B0024.4	1.649968275	0.005622082	0.012554555
dct-9	1.64808679	9.01E-11	1.29E-09
T19B10.2	1.648086598	0.002465973	0.005933243
C23H3.9	1.647990626	5.56E-05	0.000188336
F23C8.1	1.647158064	2.12E-05	7.86E-05
F54H5.5	1.647106844	1.78E-15	7.30E-14
F37C4.7	1.6464946	0.019050895	0.037518558
C27D8.1	1.646177623	1.76E-13	4.81E-12
cutl-23	1.64500533	2.23E-05	8.22E-05
Y51A2B.5	1.644988023	3.73E-05	0.000131197
F57H12.5	1.644765556	2.92E-20	2.58E-18
F10A3.17	1.644196355	1.19E-08	9.91E-08
B0207.9	1.6441058	3.07E-07	1.76E-06
Y71H2AL.2	1.643790438	7.12E-05	0.000235792
gskl-1	1.642876942	3.53E-08	2.58E-07
	1.642191523	0.0001166	0.00037116
Y32G9A.11	1.640744967	0.00389828	0.008984699
Y105C5B.17	1.640165086	2.41E-08	1.85E-07
clec-79	1.63807447	1.15E-10	1.60E-09
C08E3.13	1.63803483	0.006873545	0.01504985
T09F5.10	1.637441302	3.27E-08	2.41E-07
C10G11.1	1.63500783	0.000684062	0.001860347
Y57G11A.2	1.634567624	3.90E-08	2.81E-07
Y57A10B.7	1.634481928	2.24E-12	4.80E-11
C25A6.1	1.634248677	7.66E-06	3.14E-05
K12D12.4	1.633466594	4.11E-08	2.94E-07
Y6E2A.10	1.632538153	2.73E-08	2.07E-07
bbs-5	1.632488184	4.09E-08	2.93E-07
F41H10.5	1.632429075	3.36E-13	8.60E-12
F41E6.1	1.632079399	0.006291409	0.013901639
C07A9.13	1.632012063	2.99E-07	1.72E-06
F59A6.2	1.63194215	8.66E-06	3.50E-05
K08A2.2	1.631735046	2.36E-10	3.01E-09
F37A4.4	1.63162209	1.28E-08	1.06E-07
F36A4.2	1.630361985	4.29E-06	1.87E-05
F57B9.8	1.629088755	6.87E-14	2.02E-12
attf-4	1.628019008	1.42E-39	5.93E-37
C04G2.5	1.627833408	1.41E-08	1.15E-07
clec-117	1.627487299	7.70E-09	6.71E-08
Y45F3A.1	1.626976243	1.42E-14	4.82E-13
F32D1.11	1.624993078	3.92E-06	1.72E-05
T08B6.4	1.623135807	2.34E-10	2.99E-09
C25A8.5	1.622810053	1.36E-07	8.46E-07
C25F9.6	1.620891118	0.000191084	0.000580421
D1081.12	1.620448238	2.89E-09	2.83E-08
C17F3.3	1.620199812	2.32E-05	8.50E-05
K10D2.8	1.618638791	5.50E-07	2.97E-06
clec-153	1.617918721	1.11E-11	1.96E-10
Y53F4B.36	1.617787857	4.04E-06	1.77E-05
ZK892.3	1.616711529	1.24E-05	4.85E-05
C09F9.1	1.616465885	0.000169168	0.00051999
K11H12.11	1.616398089	1.70E-06	8.13E-06
C35E7.9	1.616228015	1.33E-07	8.34E-07
F59B2.15	1.616146372	2.42E-05	8.85E-05
frk-1	1.615321872	5.15E-11	7.79E-10
M01A12.4	1.615288908	1.91E-05	7.13E-05
Y43F8B.24	1.613612133	7.75E-06	3.18E-05
K07A12.8	1.613279944	1.93E-07	1.16E-06
catp-4	1.611835298	7.22E-11	1.05E-09
R151.4	1.609768645	1.52E-09	1.60E-08
C34B2.3	1.609641139	1.24E-08	1.03E-07
R02D5.7	1.609131608	1.88E-09	1.93E-08
F26F12.2	1.608500444	0.000881399	0.002342747
R10F2.6	1.607046044	7.18E-22	7.80E-20
ZK1307.2	1.606676255	0.016940971	0.033842306
fbxa-59	1.606648652	0.000169336	0.000520421
F16C3.4	1.605936712	6.58E-07	3.48E-06
ZK1010.5	1.604875083	5.19E-10	6.11E-09
F18A11.7	1.604866478	0.013963403	0.028453954
rpl-42	1.60461767	1.65E-06	7.92E-06
F15D3.4	1.604036616	1.35E-13	3.79E-12
F58G1.3	1.601613262	3.81E-11	5.96E-10
F37A8.1	1.60156202	3.73E-07	2.10E-06
F35H8.4	1.601009187	3.78E-05	0.000132585
Y37E11AL.2	1.600999102	4.64E-09	4.32E-08
Y73F8A.20	1.600680309	7.39E-09	6.47E-08
C01B10.44	1.599670387	8.10E-05	0.000265328
abt-1	1.599289431	5.11E-07	2.77E-06
F36H1.3	1.599010148	4.50E-08	3.18E-07
R102.10	1.598154845	1.05E-11	1.88E-10
basl-1	1.59813981	1.99E-16	9.87E-15
T22F7.1	1.597040848	2.56E-18	1.68E-16
cyp-33C8	1.596720294	0.003750624	0.008673115
sfxn-1.4	1.595082164	1.28E-10	1.75E-09
Y47D3A.5	1.595056416	4.31E-08	3.07E-07
F25A2.1	1.594550906	0.001887903	0.004655687
Y71F9AL.4	1.591716405	3.56E-38	1.42E-35
best-12	1.58748406	4.35E-09	4.09E-08
ztf-31	1.587143473	4.17E-07	2.32E-06
F59A7.12	1.584943611	0.000466519	0.001310075
catp-3	1.58384255	0.000151943	0.000471987
ZK354.2	1.582155568	8.96E-11	1.28E-09
bed-3	1.581147981	0.004751137	0.010778425
F35C11.3	1.580669038	0.000259199	0.000766861
C01G10.4	1.578685238	0.021989079	0.042656498
	1.576726604	5.86E-07	3.13E-06
Y106G6D.4	1.576241085	9.19E-09	7.84E-08
nep-10	1.575952304	1.94E-08	1.52E-07
T06A4.3	1.575847435	0.00014256	0.000446235
Y47D3A.13	1.575733881	2.23E-10	2.87E-09
ZK354.3	1.575718017	2.38E-08	1.83E-07
dlc-6	1.575053899	0.000108835	0.000348154
T27A10.6	1.574545532	1.37E-07	8.51E-07
Y75B7B.1	1.57411018	1.02E-11	1.82E-10
C18H7.7	1.573744609	6.73E-07	3.55E-06
clec-142	1.572695108	1.97E-08	1.54E-07
F44F4.9	1.571127424	0.004099305	0.00941567
ZK930.4	1.57009685	9.87E-07	5.00E-06
Y82E9BL.9	1.569970474	0.006160252	0.013640714
F59A1.15	1.569199094	2.75E-07	1.59E-06
F15D4.5	1.569057434	2.31E-08	1.78E-07
cyp-32B1	1.568976813	0.001987662	0.004872274
oac-19	1.568855618	2.65E-06	1.21E-05
Y47H9C.1	1.568687196	2.45E-05	8.95E-05
C18H7.11	1.567536589	2.26E-09	2.27E-08
K09G1.2	1.565056165	7.33E-09	6.43E-08
F28E10.4	1.564187716	2.36E-08	1.82E-07
C29F9.2	1.564159121	0.008463989	0.018176239
selt-1.2	1.562792818	6.20E-05	0.000208022
swt-6	1.561987276	4.94E-06	2.12E-05
irld-6	1.560265357	5.15E-11	7.79E-10
T04F3.3	1.559542979	6.74E-08	4.56E-07
R11E3.1	1.557843624	1.32E-10	1.80E-09
T19D12.4	1.557801444	1.85E-07	1.12E-06
F54B3.2	1.556082865	2.20E-06	1.02E-05
C03B8.3	1.555814813	1.26E-09	1.35E-08
mpz-4	1.5556303	4.33E-07	2.40E-06
ZK507.1	1.555371825	1.09E-05	4.31E-05
gcy-35	1.555319056	4.00E-09	3.80E-08
Y46G5A.22	1.553936395	5.72E-07	3.06E-06
acs-10	1.553834882	5.05E-09	4.65E-08
lido-18	1.553570108	6.65E-10	7.56E-09
try-7	1.551032654	2.31E-06	1.07E-05
pck-3	1.550289536	5.42E-10	6.36E-09
D1044.1	1.548645851	6.90E-23	8.53E-21
Y48G1BM.6	1.548613492	4.75E-17	2.53E-15
acdh-5	1.54750455	2.08E-08	1.62E-07
tag-314	1.546888872	3.57E-12	7.17E-11
F32B6.4	1.545975589	5.68E-10	6.60E-09
lec-7	1.544174382	0.00022972	0.000686674
F47D12.7	1.543852172	1.59E-07	9.72E-07
W06F12.3	1.542077045	4.37E-06	1.90E-05
T08H10.3	1.541728771	1.45E-10	1.95E-09
F21H7.2	1.541559534	4.02E-08	2.89E-07
Y41D4B.18	1.541091326	2.19E-05	8.08E-05
F11G11.14	1.540858297	2.22E-06	1.03E-05
C32E8.1	1.540412776	0.000550826	0.001527868
Y66D12A.11	1.539512704	2.62E-07	1.53E-06
adt-3	1.53892633	3.70E-09	3.54E-08
mpz-6	1.538854872	1.17E-05	4.57E-05
F47B3.4	1.536890706	1.37E-12	3.08E-11
W03G1.2	1.536757855	8.74E-06	3.53E-05
B0280.17	1.535554105	3.87E-10	4.68E-09
fbxa-3	1.533456797	0.001105489	0.0028785
Y43C5A.7	1.532702661	0.002826328	0.006714272
D1022.9	1.53206473	1.24E-05	4.85E-05
ZK353.2	1.532064368	0.000225465	0.000675029
C15H7.3	1.531501271	5.10E-09	4.69E-08
C54G4.5	1.530769692	0.000234254	0.000698558
C49C3.11	1.530243313	0.001637803	0.004095926
K10C9.7	1.530037278	6.95E-10	7.87E-09
F38A5.8	1.529914747	0.000396706	0.001131793
C49G7.10	1.528974599	0.008601917	0.018426093
Y46G5A.14	1.528687712	1.14E-08	9.50E-08
Y41E3.18	1.528655104	4.20E-06	1.84E-05
C25F9.14	1.528481709	2.48E-07	1.46E-06
C06A1.3	1.528291335	7.42E-09	6.49E-08
Y62E10A.19	1.527750515	0.00371558	0.00859843
svop-1	1.527668284	2.78E-13	7.22E-12
idpp-14	1.527428667	0.000553906	0.001535957
col-34	1.526838237	9.47E-06	3.79E-05
acs-20	1.524610418	2.10E-10	2.72E-09
T05D4.5	1.524499658	3.42E-11	5.43E-10
col-149	1.524141808	0.000576563	0.001593841
F21A9.2	1.522061452	9.63E-07	4.89E-06
msrp-3	1.520992076	4.48E-08	3.17E-07
pgp-9	1.519092516	1.68E-08	1.34E-07
C35D10.3	1.518882253	3.79E-08	2.74E-07
T07A5.1	1.51816585	1.17E-05	4.57E-05
bus-19	1.517626839	0.000333683	0.000967418
lido-7	1.516872473	3.78E-22	4.31E-20
K11H3.2	1.516517152	2.74E-05	9.88E-05
C52E4.7	1.515818817	4.10E-08	2.93E-07
R11E3.2	1.51471024	5.24E-05	0.000178442
T21D12.14	1.514238832	0.008820605	0.018853693
C28C12.11	1.513807914	4.47E-08	3.16E-07
F54F7.3	1.513337596	8.23E-08	5.46E-07
rdl-1	1.512857324	2.66E-08	2.02E-07
F01D5.1	1.508978945	6.73E-12	1.26E-10
C32D5.4	1.50832926	1.05E-08	8.81E-08
ZC412.5	1.507251792	5.26E-09	4.82E-08
B0391.8	1.506858421	3.33E-11	5.30E-10
F36A2.11	1.506842702	4.25E-10	5.07E-09
F14B4.1	1.506105342	3.26E-09	3.17E-08
C09B9.4	1.505765575	1.11E-08	9.28E-08
T05F1.8	1.505667619	1.74E-10	2.29E-09
ZK809.9	1.50558376	3.47E-07	1.97E-06
skr-5	1.505541183	0.0019676	0.00482877
T22B11.1	1.50530965	8.41E-06	3.41E-05
fbxa-98	1.504457238	0.000149639	0.000465676
ttr-13	1.504220558	0.001202748	0.003103355
C49G9.2	1.504014263	0.005293618	0.011892756
C01G12.9	1.502446569	4.93E-08	3.45E-07
R12B2.3	1.501725088	3.90E-06	1.72E-05
C50F2.7	1.500932925	0.001596376	0.00400031
exc-13	1.497503989	1.59E-08	1.28E-07
hecw-1	1.497072986	5.80E-11	8.67E-10
ZK1225.5	1.494026108	4.40E-09	4.14E-08
Y67A6A.1	1.493532054	8.11E-07	4.20E-06
F58A6.5	1.492934861	4.12E-09	3.90E-08
K07A3.3	1.492880805	8.59E-08	5.67E-07
wht-3	1.492805006	6.33E-10	7.26E-09
scrm-4	1.492628383	2.05E-09	2.08E-08
lido-12	1.492374852	7.70E-18	4.63E-16
ZK970.8	1.49145986	1.48E-09	1.56E-08
W03D2.6	1.490061055	8.34E-17	4.30E-15
Y37E11AR.7	1.48979773	1.05E-06	5.32E-06
K09H9.9	1.488764611	0.002476159	0.005956227
Y71A12B.19	1.488042971	1.75E-09	1.81E-08
R13H9.6	1.487879622	3.85E-05	0.000134958
pmk-3	1.487559225	4.27E-20	3.66E-18
fkb-8	1.487264707	1.27E-15	5.35E-14
C30G7.3	1.486872619	1.04E-08	8.78E-08
ZC376.8	1.486377823	7.83E-06	3.21E-05
Y71G12B.17	1.485918066	4.82E-06	2.08E-05
irld-1	1.485019541	1.82E-06	8.65E-06
ZK688.12	1.484621146	1.57E-06	7.58E-06
Y42H9AR.2	1.483410544	8.45E-07	4.35E-06
R02D5.10	1.483235596	4.36E-05	0.000150539
C52E2.4	1.482806771	7.66E-08	5.12E-07
C27D8.3	1.481877963	1.06E-34	3.57E-32
best-13	1.481579868	3.13E-17	1.69E-15
T22C1.8	1.481202189	4.54E-11	6.98E-10
T27C10.8	1.480300298	2.25E-11	3.73E-10
C04A11.5	1.479976535	0.010165577	0.021411775
epg-5	1.479179968	4.62E-26	7.97E-24
ttbk-2.2	1.477686875	1.10E-09	1.20E-08
B0334.13	1.477454291	0.010358893	0.021765263
W01B11.1	1.476792569	1.27E-07	7.99E-07
sdc-3	1.476027893	1.26E-20	1.16E-18
lips-5	1.475793364	5.80E-06	2.45E-05
K01A2.4	1.475580357	0.000286417	0.000842082
ssp-32	1.475019041	0.003455577	0.008058295
E04D5.4	1.474968182	9.53E-06	3.81E-05
[truncated: 1,839 more rows]
