# Supplementary material for: HSF-1 promotes longevity through ubiquilin-1-dependent mitochondrial network remodelling
Source: Nat Commun. 2024 Nov 12;15:9797. doi: 10.1038/s41467-024-54136-x (PMC11557981; doi:10.1038/s41467-024-54136-x)
Supplement: Supplementary file 9 — Supplementary Data 7 [file 41467_2024_54136_MOESM9_ESM.csv]

Pathway enrichment analysis performed with G:profiler (KEGG) - The P value of the enrichment of a pathway was computed using a Fisher�s exact test
Enrichment analysis performed with Wormbase enrichment analysis uses a hypergeometric function to test a user-provided gene list for enrichment and corrected using the Benjamini-Hochberg step-up algorithm�(Angeles-Albores, D et al. BMC Bioinformatics (2016) & Albores, D et al. Micropublication:biology (2018)
In enrichment analysis performed with Wormflux, the significance is based on the hypergeometric test performed using the hypergeom function in scipy package of Python 2.7 as published in Walker et al., Genetics (2021)
hsf-1OE vs wildtype - KEGG
upregulated pathways
source	term_name	term_id	adjusted_p_value	negative_log10_of_adjusted_p_value	term_size	query_size	intersection_size	effective_domain_size	intersections
KEGG	Biosynthesis of amino acids	KEGG:01230	0.001160305	2.935427775	69	82	10	2663	CBS-2,CYSL-4,PFK-1.2,ASNS-2,Y44A6D.5,PYCR-1,ASNS-1,GLN-2,SAMS-5,Y51H7C.9
KEGG	Metabolic pathways	KEGG:01100	0.006891676	2.161675143	884	82	43	2663	RML-3,MPST-4,CBS-2,ELO-4,CHT-4,MBOA-4,ZK892.4,DOT-1.3,BGNT-1.4,TXDC-12.1,CYSL-4,PAF-1,PFK-1.2,ASNS-2,CGT-1,BASL-1,GCY-35,T07A5.1,F54C8.1,Y44A6D.5,ACS-15,ACS-6,ACS-18,GLNA-3,PYCR-1,GST-38,CYC-2.2,ACDH-4,ASNS-1,R05G6.5,GLN-2,CDD-1,GST-33,PPT-1,C27A2.12,C50B6.7,LIN-59,GST-39,ACDH-8,ACS-2,SAMS-5,Y51H7C.9,CKB-1
KEGG	Fatty acid metabolism	KEGG:01212	0.023604295	1.627008959	65	82	8	2663	ELO-4,F54C8.1,ACS-15,ACS-18,ACDH-4,PPT-1,ACDH-8,ACS-2
downregulated pathways
source	term_name	term_id	adjusted_p_value	negative_log10_of_adjusted_p_value	term_size	query_size	intersection_size	effective_domain_size	intersections
KEGG	DNA replication	KEGG:03030	2.84E-07	6.547275975	32	126	12	2663	F21D5.6,F12F6.7,MCM-6,LIG-1,MCM-5,MCM-4,RFC-3,MCM-7,PCN-1,MCM-3,T26A5.8,F59A3.5
KEGG	Base excision repair	KEGG:03410	4.40523E-05	4.356031288	14	126	7	2663	UNG-1,PARP-2,F12F6.7,EXO-3,LIG-1,PCN-1,T26A5.8
KEGG	FoxO signaling pathway	KEGG:04068	0.000321918	3.492254726	57	126	12	2663	PLK-1,LIN-45,PDK-1,CYB-2.2,LGG-3,AGE-1,ZYG-1,SKPT-1,PLK-3,DAF-18,CYB-3,CYD-1
KEGG	Notch signaling pathway	KEGG:04330	0.00034826	3.458095955	18	126	7	2663	DSH-2,APH-1,HDA-1,PEN-2,ADM-4,LAG-1,UNC-37
KEGG	Basal transcription factors	KEGG:03022	0.000374103	3.427008773	32	126	9	2663	PQN-51,TAF-10,TAF-8,TBP-1,TAF-9,B0336.13,TAF-3,TAF-11.1,TAF-7.1
KEGG	Mismatch repair	KEGG:03430	0.001319812	2.879488038	15	126	6	2663	MLH-1,F12F6.7,LIG-1,RFC-3,PCN-1,F59A3.5
KEGG	Fanconi anemia pathway	KEGG:03460	0.001591545	2.798181004	22	126	7	2663	MLH-1,RMH-2,ERCC-1,POLK-1,SLX-1,F35H10.5,F59A3.5
KEGG	Nucleotide excision repair	KEGG:03420	0.017165814	1.765335596	31	126	7	2663	ERCC-1,F12F6.7,LIG-1,RFC-3,PCN-1,T26A5.8,F59A3.5
KEGG	Wnt signaling pathway	KEGG:04310	0.041369073	1.383324216	68	126	10	2663	DSH-2,UNC-37,MOM-1,MOM-2,SKR-10,CYD-1,SKR-7,VANG-1,SKR-14,SKR-15
HSF-1OE;UBQL-1(TM1574) VERSUS HSF-1OE
SAMPLE SIZE TOO SMALL FOR KEGG
WORMBASE Gene Ontology Enrichment Analysis Results
Term	Expected	Observed	Enrichment Fold Change	P value	Q value
non-motile cilium assembly GO:1905515	0.28	5	18	3.70E-07	0.00011
cilium organization GO:0044782	0.61	6	9.9	2.70E-06	0.0004
microtubule-based transport GO:0099111	0.39	5	13	2.90E-06	0.0004
ciliary basal body GO:0036064	0.28	4	14	9.10E-06	0.00066
non-motile cilium GO:0097730	0.56	5	9	2.10E-05	0.0012
ciliary plasm GO:0097014	0.25	3	12	0.00011	0.0052
cell projection organization GO:0030030	2.4	9	3.7	0.00018	0.0074
response to biotic stimulus GO:0009607	2.9	10	3.4	0.00021	0.0076
biological process involved in interspecies interaction between organisms GO:0044419	2.9	10	3.4	0.00022	0.0076
defense response GO:0006952	3	10	3.4	0.00022	0.0076
defense response to Gram-negative bacterium GO:0050829	0.86	5	5.8	0.00024	0.0076
immune system process GO:0002376	2.1	8	3.9	0.00028	0.0076
response to xenobiotic stimulus GO:0009410	0.42	3	7.1	0.00087	0.019
mating behavior GO:0007617	0.32	2	6.2	0.0042	0.087
dendritic tree GO:0097447	1.1	4	3.8	0.0044	0.087
WORMFLUX PATHWAY ENRICHMENT ANALYSIS
Level	Category	n_Genes	n_Hits	Enrichment score (n_Hits/n_Genes)	p_enrichment	p_depletion	Hits
LEVEL 2	NICOTINATE AND NICOTINAMIDE METABOLISM	25	1	0.04	0.038	1	parg-2
LEVEL 3	NICOTINATE AND NICOTINAMIDE METABOLISM	25	1	0.04	0.038	1	parg-2
LEVEL 4	NICOTINATE AND NICOTINAMIDE METABOLISM	25	1	0.04	0.038	1	parg-2
LEVEL 1	COFACTORS AND VITAMINS	106	1	0.0094	0.16	0.99	parg-2
LEVEL 2	OTHER	167	1	0.006	0.24	0.98	fmo-5
LEVEL 3	OTHER	167	1	0.006	0.24	0.98	fmo-5
LEVEL 4	OTHER	167	1	0.006	0.24	0.98	fmo-5
LEVEL 1	OTHER	466	1	0.0021	0.59	0.87	fmo-5
LEVEL 2	METHYLGLYOXAL DETOXIFICATION	7	0	0	1	0.99
LEVEL 2	BRANCHED-CHAIN AMINO ACID DEGRADATION	37	0	0	1	0.94
LEVEL 2	TAURINE AND HYPOTAURINE METABOLISM	7	0	0	1	0.99
LEVEL 3	N-GLYCAN BIOSYNTHESIS	37	0	0	1	0.94
LEVEL 3	METHYLGLYOXAL DETOXIFICATION	7	0	0	1	0.99
LEVEL 3	TAURINE AND HYPOTAURINE METABOLISM	7	0	0	1	0.99
LEVEL 3	MITOCHONDRIAL FATTY ACID DEGRADATION	37	0	0	1	0.94
LEVEL 4	METHYLGLYOXAL DETOXIFICATION	7	0	0	1	0.99
LEVEL 4	N-GLYCAN BIOSYNTHESIS	37	0	0	1	0.94
LEVEL 4	MITOCHONDRIAL FATTY ACID DEGRADATION	37	0	0	1	0.94
LEVEL 4	TAURINE AND HYPOTAURINE METABOLISM	7	0	0	1	0.99
LEVEL 1	CARBOHYDRATES	202	0	0	1	0.71
LEVEL 1	REACTIVE OXYGEN SPECIES	36	0	0	1	0.95
LEVEL 1	LIPIDS	293	0	0	1	0.6
LEVEL 1	NUCLEOTIDES	80	0	0	1	0.88
LEVEL 1	ENERGY	139	0	0	1	0.8
LEVEL 2	PENTOSE AND GLUCURONATE INTERCONVERSIONS	10	0	0	1	0.98
LEVEL 2	GLUTATHIONE METABOLISM	23	0	0	1	0.97
LEVEL 2	SUGARS	86	0	0	1	0.87
LEVEL 2	LYSINE DEGRADATION	15	0	0	1	0.98
LEVEL 2	UGT ENZYME	67	0	0	1	0.9
LEVEL 2	PANTOTHENATE AND COA BIOSYNTHESIS	6	0	0	1	0.99
LEVEL 2	AMINO SUGAR AND NUCLEOTIDE SUGAR METABOLISM	60	0	0	1	0.91
LEVEL 2	IRON METABOLISM	15	0	0	1	0.98
LEVEL 2	PURINE METABOLISM	55	0	0	1	0.92
LEVEL 3	PENTOSE AND GLUCURONATE INTERCONVERSIONS	10	0	0	1	0.98
LEVEL 3	GLUTATHIONE METABOLISM	23	0	0	1	0.97
LEVEL 3	LYSINE DEGRADATION	15	0	0	1	0.98
LEVEL 3	UGT ENZYME	67	0	0	1	0.9
LEVEL 3	AMINO SUGAR AND NUCLEOTIDE SUGAR METABOLISM	60	0	0	1	0.91
LEVEL 3	GALACTOSE METABOLISM	10	0	0	1	0.98
LEVEL 3	ARGININE METABOLISM	23	0	0	1	0.97
LEVEL 3	ETC-COMPLEX IV	14	0	0	1	0.98
LEVEL 3	PROLINE METABOLISM	14	0	0	1	0.98
LEVEL 3	PANTOTHENATE AND COA BIOSYNTHESIS	6	0	0	1	0.99
LEVEL 3	PURINE METABOLISM	55	0	0	1	0.92
LEVEL 3	IRON METABOLISM	15	0	0	1	0.98
LEVEL 3	LEUCINE DEGRADATION	15	0	0	1	0.98
LEVEL 4	PENTOSE AND GLUCURONATE INTERCONVERSIONS	10	0	0	1	0.98
LEVEL 4	GLUTATHIONE METABOLISM	23	0	0	1	0.97
LEVEL 4	GALACTOSE METABOLISM	10	0	0	1	0.98
LEVEL 4	LYSINE DEGRADATION	15	0	0	1	0.98
LEVEL 4	UGT ENZYME	67	0	0	1	0.9
LEVEL 4	BCFA BIOSYNTHESIS	6	0	0	1	0.99
LEVEL 4	MUFA BIOSYNTHESIS	15	0	0	1	0.98
LEVEL 4	ARGININE METABOLISM	23	0	0	1	0.97
LEVEL 4	ETC-COMPLEX IV	14	0	0	1	0.98
LEVEL 4	PROLINE METABOLISM	14	0	0	1	0.98
LEVEL 4	PANTOTHENATE AND COA BIOSYNTHESIS	6	0	0	1	0.99
LEVEL 4	AMINO SUGAR AND NUCLEOTIDE SUGAR METABOLISM	60	0	0	1	0.91
LEVEL 4	PURINE METABOLISM	55	0	0	1	0.92
LEVEL 4	IRON METABOLISM	15	0	0	1	0.98
LEVEL 4	LEUCINE DEGRADATION	15	0	0	1	0.98
LEVEL 1	AMINO ACIDS	211	0	0	1	0.7
LEVEL 1	OTHER AMINO ACIDS	27	0	0	1	0.96
LEVEL 2	CHITIN BIOSYNTHESIS	2	0	0	1	1
LEVEL 2	RETINOL METABOLISM	12	0	0	1	0.98
LEVEL 2	GUANYLATE CYCLASE	27	0	0	1	0.96
LEVEL 2	KETONE BODY METABOLISM	18	0	0	1	0.97
LEVEL 2	ORGANIC ACIDS	18	0	0	1	0.97
LEVEL 2	PENTOSE PHOSPHATE PATHWAY	19	0	0	1	0.97
LEVEL 2	PORPHYRIN METABOLISM	3	0	0	1	1
LEVEL 2	ELECTRON TRANSFER FLAVOPROTEIN	3	0	0	1	1
LEVEL 2	ROS METABOLISM	13	0	0	1	0.98
LEVEL 2	VITAMIN B12 METABOLISM	3	0	0	1	1
LEVEL 2	FATTY ACID DEGRADATION	57	0	0	1	0.91
LEVEL 2	VITAMIN B6 METABOLISM	2	0	0	1	1
LEVEL 2	ETHER LIPID METABOLISM	30	0	0	1	0.95
LEVEL 2	GLYCEROLIPID METABOLISM	39	0	0	1	0.94
LEVEL 2	ARG AND PRO METABOLISM	33	0	0	1	0.95
LEVEL 2	GLY, SER AND THR METABOLISM	33	0	0	1	0.95
LEVEL 2	TRYPTOPHAN DEGRADATION	22	0	0	1	0.97
LEVEL 2	RIBOFLAVIN METABOLISM	26	0	0	1	0.96
LEVEL 2	CYS AND MET METABOLISM	51	0	0	1	0.92
LEVEL 2	ALA, ASP/ASN AND GLU/GLN METABOLISM	39	0	0	1	0.94
LEVEL 2	AMINOACYL-TRNA BIOSYNTHESIS	39	0	0	1	0.94
LEVEL 2	VITAMIN B12 ENZYME	3	0	0	1	1
LEVEL 2	SELENOCOMPOUND METABOLISM	20	0	0	1	0.97
LEVEL 2	ELECTRON TRANSPORT CHAIN	88	0	0	1	0.87
LEVEL 2	PHENYLALANINE DEGRADATION	11	0	0	1	0.98
LEVEL 2	STEROID METABOLISM	35	0	0	1	0.95
LEVEL 2	SULFUR METABOLISM	25	0	0	1	0.96
LEVEL 2	GLYCEROPHOSPHOLIPID METABOLISM	96	0	0	1	0.86
LEVEL 2	FOLATE CYCLE	17	0	0	1	0.97
LEVEL 2	MET/SAM CYCLE	13	0	0	1	0.98
LEVEL 2	VACUOLAR ATP-ASE	20	0	0	1	0.97
LEVEL 2	ASCAROSIDE BIOSYNTHESIS	12	0	0	1	0.98
LEVEL 2	CHITIN DEGRADATION	34	0	0	1	0.95
LEVEL 2	MEVALONATE METABOLISM	8	0	0	1	0.99
LEVEL 2	FOLATE BIOSYNTHESIS	8	0	0	1	0.99
LEVEL 2	INOSITOL PHOSPHATE METABOLISM	35	0	0	1	0.95
LEVEL 2	COLLAGEN BIOSYNTHESIS	18	0	0	1	0.97
LEVEL 2	SHORT CHAIN FATTY ACID DEGRADATION	21	0	0	1	0.97
LEVEL 2	UBIQUINONE METABOLISM	11	0	0	1	0.98
LEVEL 2	TRICARBOXYLIC ACID CYCLE	30	0	0	1	0.95
LEVEL 3	ALANINE METABOLISM	12	0	0	1	0.98
LEVEL 3	CHITIN BIOSYNTHESIS	2	0	0	1	1
LEVEL 3	RETINOL METABOLISM	12	0	0	1	0.98
LEVEL 3	GUANYLATE CYCLASE	27	0	0	1	0.96
LEVEL 3	ASPARTATE/ASPARAGINE METABOLISM	13	0	0	1	0.98
LEVEL 3	KETONE BODY METABOLISM	18	0	0	1	0.97
LEVEL 3	AMINOACYL-TRNA BIOSYNTHESIS	39	0	0	1	0.94
LEVEL 3	STEROID METABOLISM OTHER	2	0	0	1	1
LEVEL 3	CYSTEINE METABOLISM	38	0	0	1	0.94
LEVEL 3	PENTOSE PHOSPHATE PATHWAY	19	0	0	1	0.97
LEVEL 3	PORPHYRIN METABOLISM	3	0	0	1	1
LEVEL 3	PYRUVATE METABOLISM	13	0	0	1	0.98
LEVEL 3	ROS METABOLISM	13	0	0	1	0.98
LEVEL 3	VITAMIN B12 METABOLISM	3	0	0	1	1
LEVEL 3	MET/SAM CYCLE	13	0	0	1	0.98
LEVEL 3	METHIONINE METABOLISM	13	0	0	1	0.98
LEVEL 3	ETHER LIPID METABOLISM	30	0	0	1	0.95
LEVEL 3	GLYCEROLIPID METABOLISM	39	0	0	1	0.94
LEVEL 3	MEVALONATE METABOLISM	8	0	0	1	0.99
LEVEL 3	SULFUR METABOLISM	25	0	0	1	0.96
LEVEL 3	VITAMIN B12 ENZYME	3	0	0	1	1
LEVEL 3	PEROXISOMAL FATTY ACID DEGRADATION	12	0	0	1	0.98
LEVEL 3	FRUCTOSE AND MANNOSE METABOLISM	19	0	0	1	0.97
LEVEL 3	TRYPTOPHAN DEGRADATION	22	0	0	1	0.97
LEVEL 3	RIBOFLAVIN METABOLISM	26	0	0	1	0.96
LEVEL 3	FOLATE CYCLE	17	0	0	1	0.97
LEVEL 3	SERINE METABOLISM	17	0	0	1	0.97
LEVEL 3	GLYCINE AND THREONINE METABOLISM	20	0	0	1	0.97
LEVEL 3	ELECTRON TRANSFER FLAVOPROTEIN	3	0	0	1	1
LEVEL 3	ETC-COMPLEX III	13	0	0	1	0.98
LEVEL 3	SELENOCOMPOUND METABOLISM	20	0	0	1	0.97
LEVEL 3	ISOLEUCINE DEGRADATION	26	0	0	1	0.96
LEVEL 3	BIOSYNTHESIS OF BILE ACID-LIKE MOLECULES	33	0	0	1	0.95
LEVEL 3	ETC-COMPLEX V	18	0	0	1	0.97
LEVEL 3	VALINE DEGRADATION	29	0	0	1	0.96
LEVEL 3	ASCAROSIDE BIOSYNTHESIS	12	0	0	1	0.98
LEVEL 3	ETC-COMPLEX I	40	0	0	1	0.94
LEVEL 3	PHENYLALANINE DEGRADATION	11	0	0	1	0.98
LEVEL 3	VACUOLAR ATP-ASE	20	0	0	1	0.97
LEVEL 3	FATTY ACID DEGRADATION OTHER	8	0	0	1	0.99
LEVEL 3	PROPIONATE DEGRADATION	21	0	0	1	0.97
LEVEL 3	CHITIN DEGRADATION	34	0	0	1	0.95
LEVEL 3	FOLATE BIOSYNTHESIS	8	0	0	1	0.99
LEVEL 3	VITAMIN B6 METABOLISM	2	0	0	1	1
LEVEL 3	INOSITOL PHOSPHATE METABOLISM	35	0	0	1	0.95
LEVEL 3	COLLAGEN BIOSYNTHESIS	18	0	0	1	0.97
LEVEL 3	GLUTAMATE/GLUTAMINE METABOLISM	21	0	0	1	0.97
LEVEL 3	UBIQUINONE METABOLISM	11	0	0	1	0.98
LEVEL 3	TRICARBOXYLIC ACID CYCLE	30	0	0	1	0.95
LEVEL 3	GLYCEROPHOSPHOLIPID METABOLISM	96	0	0	1	0.86
LEVEL 4	ALANINE METABOLISM	12	0	0	1	0.98
LEVEL 4	CHITIN BIOSYNTHESIS	2	0	0	1	1
LEVEL 4	GUANYLATE CYCLASE	27	0	0	1	0.96
LEVEL 4	RETINOL METABOLISM	12	0	0	1	0.98
LEVEL 4	ASPARTATE/ASPARAGINE METABOLISM	13	0	0	1	0.98
LEVEL 4	KETONE BODY METABOLISM	18	0	0	1	0.97
LEVEL 4	STEROID METABOLISM OTHER	2	0	0	1	1
LEVEL 4	SERINE METABOLISM	17	0	0	1	0.97
LEVEL 4	CYSTEINE METABOLISM	38	0	0	1	0.94
LEVEL 4	VITAMIN B12 ENZYME	3	0	0	1	1
LEVEL 4	PENTOSE PHOSPHATE PATHWAY	19	0	0	1	0.97
LEVEL 4	PORPHYRIN METABOLISM	3	0	0	1	1
LEVEL 4	METHIONINE SALVAGE	13	0	0	1	0.98
LEVEL 4	ELECTRON TRANSFER FLAVOPROTEIN	3	0	0	1	1
LEVEL 4	ROS METABOLISM	13	0	0	1	0.98
LEVEL 4	PROPIONATE DEGRADATION CANONICAL	4	0	0	1	0.99
LEVEL 4	MET/SAM CYCLE	13	0	0	1	0.98
LEVEL 4	COLLAGEN BIOSYNTHESIS	18	0	0	1	0.97
LEVEL 4	ETHER LIPID METABOLISM	30	0	0	1	0.95
LEVEL 4	VALINE DEGRADATION	29	0	0	1	0.96
LEVEL 4	GLYCEROLIPID METABOLISM	39	0	0	1	0.94
LEVEL 4	SULFUR METABOLISM	25	0	0	1	0.96
LEVEL 4	VITAMIN B12 METABOLISM	3	0	0	1	1
LEVEL 4	PEROXISOMAL FATTY ACID DEGRADATION	12	0	0	1	0.98
LEVEL 4	FRUCTOSE AND MANNOSE METABOLISM	19	0	0	1	0.97
LEVEL 4	TRYPTOPHAN DEGRADATION	22	0	0	1	0.97
LEVEL 4	RIBOFLAVIN METABOLISM	26	0	0	1	0.96
LEVEL 4	FOLATE CYCLE	17	0	0	1	0.97
LEVEL 4	PYRUVATE METABOLISM	13	0	0	1	0.98
LEVEL 4	AMINOACYL-TRNA BIOSYNTHESIS	39	0	0	1	0.94
LEVEL 4	PROPIONATE DEGRADATION OTHER	12	0	0	1	0.98
LEVEL 4	ETC-COMPLEX III	13	0	0	1	0.98
LEVEL 4	SELENOCOMPOUND METABOLISM	20	0	0	1	0.97
LEVEL 4	ISOLEUCINE DEGRADATION	26	0	0	1	0.96
LEVEL 4	BIOSYNTHESIS OF BILE ACID-LIKE MOLECULES	33	0	0	1	0.95
LEVEL 4	ETC-COMPLEX V	18	0	0	1	0.97
LEVEL 4	ETC-COMPLEX I	40	0	0	1	0.94
LEVEL 4	PHENYLALANINE DEGRADATION	11	0	0	1	0.98
LEVEL 4	VACUOLAR ATP-ASE	20	0	0	1	0.97
LEVEL 4	FATTY ACID DEGRADATION OTHER	8	0	0	1	0.99
LEVEL 4	ASCAROSIDE BIOSYNTHESIS	12	0	0	1	0.98
LEVEL 4	CHITIN DEGRADATION	34	0	0	1	0.95
LEVEL 4	GLYCINE AND THREONINE METABOLISM OTHER	20	0	0	1	0.97
LEVEL 4	FOLATE BIOSYNTHESIS	8	0	0	1	0.99
LEVEL 4	INOSITOL PHOSPHATE METABOLISM	35	0	0	1	0.95
LEVEL 4	VITAMIN B6 METABOLISM	2	0	0	1	1
LEVEL 4	GLUTAMATE/GLUTAMINE METABOLISM	21	0	0	1	0.97
LEVEL 4	UBIQUINONE METABOLISM	11	0	0	1	0.98
LEVEL 4	MEVALONATE METABOLISM	8	0	0	1	0.99
LEVEL 4	TRICARBOXYLIC ACID CYCLE	30	0	0	1	0.95
LEVEL 4	GLYCEROPHOSPHOLIPID METABOLISM	96	0	0	1	0.86
LEVEL 1	ONE CARBON CYCLE	28	0	0	1	0.96
LEVEL 2	PYRIMIDINE METABOLISM	42	0	0	1	0.94
LEVEL 2	HISTIDINE DEGRADATION	9	0	0	1	0.99
LEVEL 2	TYROSINE METABOLISM	24	0	0	1	0.96
LEVEL 2	GLYCOLYSIS/GLUCONEOGENESIS	44	0	0	1	0.93
LEVEL 2	FATTY ACID BIOSYNTHESIS	42	0	0	1	0.94
LEVEL 2	SPHINGOLIPID METABOLISM	45	0	0	1	0.93
LEVEL 2	MOLYBDENUM COFACTOR BIOSYNTHESIS	9	0	0	1	0.99
LEVEL 3	PYRIMIDINE METABOLISM	42	0	0	1	0.94
LEVEL 3	HISTIDINE DEGRADATION	9	0	0	1	0.99
LEVEL 3	TYROSINE METABOLISM	24	0	0	1	0.96
LEVEL 3	GLYCOLYSIS/GLUCONEOGENESIS	44	0	0	1	0.93
LEVEL 3	ETC-COMPLEX II	5	0	0	1	0.99
LEVEL 3	FATTY ACID BIOSYNTHESIS	42	0	0	1	0.94
LEVEL 3	GLYOXYLATE AND DICARBOXYLATE METABOLISM	5	0	0	1	0.99
LEVEL 3	SPHINGOLIPID METABOLISM	45	0	0	1	0.93
LEVEL 3	MOLYBDENUM COFACTOR BIOSYNTHESIS	9	0	0	1	0.99
LEVEL 3	STARCH AND SUCROSE METABOLISM	28	0	0	1	0.96
LEVEL 4	HISTIDINE DEGRADATION	9	0	0	1	0.99
LEVEL 4	SPHINGOLIPID METABOLISM	45	0	0	1	0.93
LEVEL 4	TYROSINE METABOLISM	24	0	0	1	0.96
LEVEL 4	GLYCINE CLEAVAGE SYSTEM	5	0	0	1	0.99
LEVEL 4	GLYCOLYSIS/GLUCONEOGENESIS	44	0	0	1	0.93
LEVEL 4	PROPIONATE DEGRADATION SHUNT	5	0	0	1	0.99
LEVEL 4	PYRIMIDINE METABOLISM	42	0	0	1	0.94
LEVEL 4	PUFA BIOSYNTHESIS	9	0	0	1	0.99
LEVEL 4	FATTY ACID BIOSYNTHESIS OTHER	24	0	0	1	0.96
LEVEL 4	ETC-COMPLEX II	5	0	0	1	0.99
LEVEL 4	GLYOXYLATE AND DICARBOXYLATE METABOLISM	5	0	0	1	0.99
LEVEL 4	MOLYBDENUM COFACTOR BIOSYNTHESIS	9	0	0	1	0.99
LEVEL 4	STARCH AND SUCROSE METABOLISM	28	0	0	1	0.96
UBQL-1(TM1574) VERSUS WILDTYPE
SAMPLE SIZE TOO SMALL FOR KEGG
WORMBASE Gene Ontology Enrichment Analysis Results
Term	Expected	Observed	Enrichment Fold Change	P value	Q value
phosphorus metabolic process GO:0006793	16	69	4.4	8.90E-25	2.60E-22
structural constituent of cuticle GO:0042302	2.3	27	12	6.20E-22	9.00E-20
collagen trimer GO:0005581	2.3	25	11	1.70E-19	1.60E-17
protein dephosphorylation GO:0006470	1.7	22	13	2.70E-19	1.90E-17
phosphorylation GO:0016310	8.8	44	5	1.10E-18	6.60E-17
non-membrane spanning protein tyrosine kinase activity GO:0004715	0.61	13	21	7.50E-16	3.60E-14
cuticle development GO:0042335	0.77	13	17	3.00E-14	1.20E-12
adenyl ribonucleotide binding GO:0032559	13	45	3.4	7.50E-13	2.70E-11
ribonucleotide binding GO:0032553	16	45	2.7	7.20E-10	2.30E-08
purine nucleotide binding GO:0017076	17	45	2.7	1.80E-09	5.20E-08
myosin phosphatase activity GO:0017018	0.73	9	12	2.90E-09	7.50E-08
nucleoside phosphate binding GO:1901265	18	46	2.5	8.70E-09	2.10E-07
small molecule binding GO:0036094	20	47	2.3	5.20E-08	1.20E-06
molting cycle GO:0042303	1.5	10	6.5	4.50E-07	9.40E-06
external encapsulating structure GO:0030312	1	7	6.7	1.00E-05	0.0002
pseudopodium GO:0031143	0.52	3	5.8	0.0017	0.031
response to biotic stimulus GO:0009607	5.6	13	2.3	0.0019	0.033
biological process involved in interspecies interaction between organisms GO:0044419	5.7	13	2.3	0.002	0.033
defense response GO:0006952	5.7	13	2.3	0.002	0.033
cytoplasmic side of membrane GO:0098562	0.92	4	4.3	0.0024	0.034
immune system process GO:0002376	4	10	2.5	0.0026	0.036
extrinsic component of cytoplasmic side of plasma membrane GO:0031234	0.58	3	5.1	0.0027	0.036
cellular_component GO:0005575	1.40E+02	166	1.2	0.0028	0.036
ABC-type transporter activity GO:0140359	0.69	3	4.3	0.0051	0.061
WORMFLUX PATHWAY ENRICHMENT ANALYSIS
Level	Category	n_Genes	n_Hits	Enrichment score (n_Hits/n_Genes)	p_enrichment	p_depletion	Hits
LEVEL 4	MUFA BIOSYNTHESIS	15	1	0.067	0.078	1	elo-7
LEVEL 2	GLYCEROPHOSPHOLIPID METABOLISM	96	2	0.021	0.088	0.99	ipla-5;pho-8
LEVEL 3	GLYCEROPHOSPHOLIPID METABOLISM	96	2	0.021	0.088	0.99	ipla-5;pho-8
LEVEL 4	GLYCEROPHOSPHOLIPID METABOLISM	96	2	0.021	0.088	0.99	ipla-5;pho-8
LEVEL 2	SULFUR METABOLISM	25	1	0.04	0.13	0.99	mpst-4
LEVEL 3	SULFUR METABOLISM	25	1	0.04	0.13	0.99	mpst-4
LEVEL 4	SULFUR METABOLISM	25	1	0.04	0.13	0.99	mpst-4
LEVEL 2	RIBOFLAVIN METABOLISM	26	1	0.038	0.13	0.99	pho-8
LEVEL 3	RIBOFLAVIN METABOLISM	26	1	0.038	0.13	0.99	pho-8
LEVEL 4	RIBOFLAVIN METABOLISM	26	1	0.038	0.13	0.99	pho-8
LEVEL 2	ETHER LIPID METABOLISM	30	1	0.033	0.15	0.99	ipla-5
LEVEL 3	ETHER LIPID METABOLISM	30	1	0.033	0.15	0.99	ipla-5
LEVEL 4	ETHER LIPID METABOLISM	30	1	0.033	0.15	0.99	ipla-5
LEVEL 2	CHITIN DEGRADATION	34	1	0.029	0.17	0.99	cht-4
LEVEL 3	CHITIN DEGRADATION	34	1	0.029	0.17	0.99	cht-4
LEVEL 4	CHITIN DEGRADATION	34	1	0.029	0.17	0.99	cht-4
LEVEL 3	CYSTEINE METABOLISM	38	1	0.026	0.19	0.98	mpst-4
LEVEL 4	CYSTEINE METABOLISM	38	1	0.026	0.19	0.98	mpst-4
LEVEL 1	LIPIDS	293	3	0.01	0.19	0.95	elo-7;ipla-5;pho-8
LEVEL 2	FATTY ACID BIOSYNTHESIS	42	1	0.024	0.2	0.98	elo-7
LEVEL 3	FATTY ACID BIOSYNTHESIS	42	1	0.024	0.2	0.98	elo-7
LEVEL 2	OTHER	167	2	0.012	0.22	0.95	ant-1.3;ant-1.4
LEVEL 3	OTHER	167	2	0.012	0.22	0.95	ant-1.3;ant-1.4
LEVEL 4	OTHER	167	2	0.012	0.22	0.95	ant-1.3;ant-1.4
LEVEL 2	CYS AND MET METABOLISM	51	1	0.02	0.24	0.97	mpst-4
LEVEL 2	AMINO SUGAR AND NUCLEOTIDE SUGAR METABOLISM	60	1	0.017	0.28	0.96	cht-4
LEVEL 3	AMINO SUGAR AND NUCLEOTIDE SUGAR METABOLISM	60	1	0.017	0.28	0.96	cht-4
LEVEL 4	AMINO SUGAR AND NUCLEOTIDE SUGAR METABOLISM	60	1	0.017	0.28	0.96	cht-4
LEVEL 1	COFACTORS AND VITAMINS	106	1	0.0094	0.45	0.9	pho-8
LEVEL 1	OTHER	466	3	0.0064	0.48	0.79	ant-1.3;ant-1.4;cht-4
LEVEL 1	ENERGY	139	1	0.0072	0.55	0.83	mpst-4
LEVEL 1	CARBOHYDRATES	202	1	0.005	0.69	0.7	cht-4
LEVEL 1	AMINO ACIDS	211	1	0.0047	0.71	0.68	mpst-4
LEVEL 3	VALINE DEGRADATION	29	0	0	1	0.85
LEVEL 3	ETC-COMPLEX I	40	0	0	1	0.8
LEVEL 4	VALINE DEGRADATION	29	0	0	1	0.85
LEVEL 4	ETC-COMPLEX I	40	0	0	1	0.8
LEVEL 2	SUGARS	86	0	0	1	0.62
LEVEL 3	ETC-COMPLEX IV	14	0	0	1	0.93
LEVEL 3	PROLINE METABOLISM	14	0	0	1	0.93
LEVEL 4	ETC-COMPLEX IV	14	0	0	1	0.93
LEVEL 4	PROLINE METABOLISM	14	0	0	1	0.93
LEVEL 2	CHITIN BIOSYNTHESIS	2	0	0	1	0.99
LEVEL 2	VITAMIN B6 METABOLISM	2	0	0	1	0.99
LEVEL 3	CHITIN BIOSYNTHESIS	2	0	0	1	0.99
LEVEL 3	STEROID METABOLISM OTHER	2	0	0	1	0.99
LEVEL 3	VITAMIN B6 METABOLISM	2	0	0	1	0.99
LEVEL 4	CHITIN BIOSYNTHESIS	2	0	0	1	0.99
LEVEL 4	STEROID METABOLISM OTHER	2	0	0	1	0.99
LEVEL 4	VITAMIN B6 METABOLISM	2	0	0	1	0.99
LEVEL 2	PENTOSE PHOSPHATE PATHWAY	19	0	0	1	0.9
LEVEL 2	GLYCEROLIPID METABOLISM	39	0	0	1	0.81
LEVEL 2	ALA, ASP/ASN AND GLU/GLN METABOLISM	39	0	0	1	0.81
LEVEL 2	AMINOACYL-TRNA BIOSYNTHESIS	39	0	0	1	0.81
LEVEL 2	SELENOCOMPOUND METABOLISM	20	0	0	1	0.9
LEVEL 2	VACUOLAR ATP-ASE	20	0	0	1	0.9
LEVEL 2	BRANCHED-CHAIN AMINO ACID DEGRADATION	37	0	0	1	0.82
LEVEL 2	TRICARBOXYLIC ACID CYCLE	30	0	0	1	0.85
LEVEL 3	AMINOACYL-TRNA BIOSYNTHESIS	39	0	0	1	0.81
LEVEL 3	PENTOSE PHOSPHATE PATHWAY	19	0	0	1	0.9
LEVEL 3	GLYCEROLIPID METABOLISM	39	0	0	1	0.81
LEVEL 3	FRUCTOSE AND MANNOSE METABOLISM	19	0	0	1	0.9
LEVEL 3	GLYCINE AND THREONINE METABOLISM	20	0	0	1	0.9
LEVEL 3	SELENOCOMPOUND METABOLISM	20	0	0	1	0.9
LEVEL 3	ISOLEUCINE DEGRADATION	26	0	0	1	0.87
LEVEL 3	N-GLYCAN BIOSYNTHESIS	37	0	0	1	0.82
LEVEL 3	VACUOLAR ATP-ASE	20	0	0	1	0.9
LEVEL 3	MITOCHONDRIAL FATTY ACID DEGRADATION	37	0	0	1	0.82
LEVEL 3	TRICARBOXYLIC ACID CYCLE	30	0	0	1	0.85
LEVEL 4	PENTOSE PHOSPHATE PATHWAY	19	0	0	1	0.9
LEVEL 4	GLYCEROLIPID METABOLISM	39	0	0	1	0.81
LEVEL 4	FRUCTOSE AND MANNOSE METABOLISM	19	0	0	1	0.9
LEVEL 4	AMINOACYL-TRNA BIOSYNTHESIS	39	0	0	1	0.81
LEVEL 4	SELENOCOMPOUND METABOLISM	20	0	0	1	0.9
LEVEL 4	ISOLEUCINE DEGRADATION	26	0	0	1	0.87
LEVEL 4	N-GLYCAN BIOSYNTHESIS	37	0	0	1	0.82
LEVEL 4	MITOCHONDRIAL FATTY ACID DEGRADATION	37	0	0	1	0.82
LEVEL 4	VACUOLAR ATP-ASE	20	0	0	1	0.9
LEVEL 4	GLYCINE AND THREONINE METABOLISM OTHER	20	0	0	1	0.9
LEVEL 4	TRICARBOXYLIC ACID CYCLE	30	0	0	1	0.85
LEVEL 1	REACTIVE OXYGEN SPECIES	36	0	0	1	0.82
LEVEL 1	OTHER AMINO ACIDS	27	0	0	1	0.86
LEVEL 1	NUCLEOTIDES	80	0	0	1	0.64
LEVEL 2	PENTOSE AND GLUCURONATE INTERCONVERSIONS	10	0	0	1	0.95
LEVEL 2	PYRIMIDINE METABOLISM	42	0	0	1	0.8
LEVEL 2	GLUTATHIONE METABOLISM	23	0	0	1	0.88
LEVEL 2	GUANYLATE CYCLASE	27	0	0	1	0.86
LEVEL 2	LYSINE DEGRADATION	15	0	0	1	0.92
LEVEL 2	TYROSINE METABOLISM	24	0	0	1	0.88
LEVEL 2	PORPHYRIN METABOLISM	3	0	0	1	0.98
LEVEL 2	ELECTRON TRANSFER FLAVOPROTEIN	3	0	0	1	0.98
LEVEL 2	VITAMIN B12 METABOLISM	3	0	0	1	0.98
LEVEL 2	FATTY ACID DEGRADATION	57	0	0	1	0.73
LEVEL 2	GLYCOLYSIS/GLUCONEOGENESIS	44	0	0	1	0.79
LEVEL 2	TRYPTOPHAN DEGRADATION	22	0	0	1	0.89
LEVEL 2	VITAMIN B12 ENZYME	3	0	0	1	0.98
LEVEL 2	PHENYLALANINE DEGRADATION	11	0	0	1	0.94
LEVEL 2	STEROID METABOLISM	35	0	0	1	0.83
LEVEL 2	FOLATE CYCLE	17	0	0	1	0.91
LEVEL 2	IRON METABOLISM	15	0	0	1	0.92
LEVEL 2	INOSITOL PHOSPHATE METABOLISM	35	0	0	1	0.83
LEVEL 2	SHORT CHAIN FATTY ACID DEGRADATION	21	0	0	1	0.89
LEVEL 2	PURINE METABOLISM	55	0	0	1	0.74
LEVEL 2	UBIQUINONE METABOLISM	11	0	0	1	0.94
LEVEL 3	PENTOSE AND GLUCURONATE INTERCONVERSIONS	10	0	0	1	0.95
LEVEL 3	PYRIMIDINE METABOLISM	42	0	0	1	0.8
LEVEL 3	GLUTATHIONE METABOLISM	23	0	0	1	0.88
LEVEL 3	GUANYLATE CYCLASE	27	0	0	1	0.86
LEVEL 3	LYSINE DEGRADATION	15	0	0	1	0.92
LEVEL 3	TYROSINE METABOLISM	24	0	0	1	0.88
LEVEL 3	PORPHYRIN METABOLISM	3	0	0	1	0.98
LEVEL 3	VITAMIN B12 METABOLISM	3	0	0	1	0.98
LEVEL 3	GLYCOLYSIS/GLUCONEOGENESIS	44	0	0	1	0.79
LEVEL 3	VITAMIN B12 ENZYME	3	0	0	1	0.98
LEVEL 3	TRYPTOPHAN DEGRADATION	22	0	0	1	0.89
LEVEL 3	FOLATE CYCLE	17	0	0	1	0.91
LEVEL 3	SERINE METABOLISM	17	0	0	1	0.91
LEVEL 3	ELECTRON TRANSFER FLAVOPROTEIN	3	0	0	1	0.98
LEVEL 3	GALACTOSE METABOLISM	10	0	0	1	0.95
LEVEL 3	ARGININE METABOLISM	23	0	0	1	0.88
LEVEL 3	PHENYLALANINE DEGRADATION	11	0	0	1	0.94
LEVEL 3	PURINE METABOLISM	55	0	0	1	0.74
LEVEL 3	PROPIONATE DEGRADATION	21	0	0	1	0.89
LEVEL 3	IRON METABOLISM	15	0	0	1	0.92
LEVEL 3	INOSITOL PHOSPHATE METABOLISM	35	0	0	1	0.83
LEVEL 3	GLUTAMATE/GLUTAMINE METABOLISM	21	0	0	1	0.89
LEVEL 3	UBIQUINONE METABOLISM	11	0	0	1	0.94
LEVEL 3	LEUCINE DEGRADATION	15	0	0	1	0.92
LEVEL 4	PENTOSE AND GLUCURONATE INTERCONVERSIONS	10	0	0	1	0.95
LEVEL 4	GUANYLATE CYCLASE	27	0	0	1	0.86
LEVEL 4	GLUTATHIONE METABOLISM	23	0	0	1	0.88
LEVEL 4	GALACTOSE METABOLISM	10	0	0	1	0.95
LEVEL 4	LYSINE DEGRADATION	15	0	0	1	0.92
LEVEL 4	SERINE METABOLISM	17	0	0	1	0.91
LEVEL 4	TYROSINE METABOLISM	24	0	0	1	0.88
LEVEL 4	VITAMIN B12 ENZYME	3	0	0	1	0.98
LEVEL 4	PORPHYRIN METABOLISM	3	0	0	1	0.98
LEVEL 4	ELECTRON TRANSFER FLAVOPROTEIN	3	0	0	1	0.98
LEVEL 4	GLYCOLYSIS/GLUCONEOGENESIS	44	0	0	1	0.79
LEVEL 4	PYRIMIDINE METABOLISM	42	0	0	1	0.8
LEVEL 4	VITAMIN B12 METABOLISM	3	0	0	1	0.98
LEVEL 4	TRYPTOPHAN DEGRADATION	22	0	0	1	0.89
LEVEL 4	FOLATE CYCLE	17	0	0	1	0.91
LEVEL 4	FATTY ACID BIOSYNTHESIS OTHER	24	0	0	1	0.88
LEVEL 4	ARGININE METABOLISM	23	0	0	1	0.88
LEVEL 4	PHENYLALANINE DEGRADATION	11	0	0	1	0.94
LEVEL 4	PURINE METABOLISM	55	0	0	1	0.74
LEVEL 4	IRON METABOLISM	15	0	0	1	0.92
LEVEL 4	LEUCINE DEGRADATION	15	0	0	1	0.92
LEVEL 4	INOSITOL PHOSPHATE METABOLISM	35	0	0	1	0.83
LEVEL 4	GLUTAMATE/GLUTAMINE METABOLISM	21	0	0	1	0.89
LEVEL 4	UBIQUINONE METABOLISM	11	0	0	1	0.94
LEVEL 1	ONE CARBON CYCLE	28	0	0	1	0.86
LEVEL 2	NICOTINATE AND NICOTINAMIDE METABOLISM	25	0	0	1	0.87
LEVEL 2	RETINOL METABOLISM	12	0	0	1	0.94
LEVEL 2	HISTIDINE DEGRADATION	9	0	0	1	0.95
LEVEL 2	METHYLGLYOXAL DETOXIFICATION	7	0	0	1	0.96
LEVEL 2	UGT ENZYME	67	0	0	1	0.69
LEVEL 2	ROS METABOLISM	13	0	0	1	0.93
LEVEL 2	ARG AND PRO METABOLISM	33	0	0	1	0.84
LEVEL 2	GLY, SER AND THR METABOLISM	33	0	0	1	0.84
LEVEL 2	ELECTRON TRANSPORT CHAIN	88	0	0	1	0.61
LEVEL 2	SPHINGOLIPID METABOLISM	45	0	0	1	0.78
LEVEL 2	PANTOTHENATE AND COA BIOSYNTHESIS	6	0	0	1	0.97
LEVEL 2	MET/SAM CYCLE	13	0	0	1	0.93
LEVEL 2	ASCAROSIDE BIOSYNTHESIS	12	0	0	1	0.94
LEVEL 2	MEVALONATE METABOLISM	8	0	0	1	0.96
LEVEL 2	FOLATE BIOSYNTHESIS	8	0	0	1	0.96
LEVEL 2	MOLYBDENUM COFACTOR BIOSYNTHESIS	9	0	0	1	0.95
LEVEL 2	TAURINE AND HYPOTAURINE METABOLISM	7	0	0	1	0.96
LEVEL 3	NICOTINATE AND NICOTINAMIDE METABOLISM	25	0	0	1	0.87
LEVEL 3	ALANINE METABOLISM	12	0	0	1	0.94
LEVEL 3	RETINOL METABOLISM	12	0	0	1	0.94
LEVEL 3	HISTIDINE DEGRADATION	9	0	0	1	0.95
LEVEL 3	ASPARTATE/ASPARAGINE METABOLISM	13	0	0	1	0.93
LEVEL 3	UGT ENZYME	67	0	0	1	0.69
LEVEL 3	PYRUVATE METABOLISM	13	0	0	1	0.93
LEVEL 3	ROS METABOLISM	13	0	0	1	0.93
LEVEL 3	MET/SAM CYCLE	13	0	0	1	0.93
LEVEL 3	METHIONINE METABOLISM	13	0	0	1	0.93
LEVEL 3	MEVALONATE METABOLISM	8	0	0	1	0.96
LEVEL 3	PEROXISOMAL FATTY ACID DEGRADATION	12	0	0	1	0.94
LEVEL 3	ETC-COMPLEX III	13	0	0	1	0.93
LEVEL 3	BIOSYNTHESIS OF BILE ACID-LIKE MOLECULES	33	0	0	1	0.84
LEVEL 3	ASCAROSIDE BIOSYNTHESIS	12	0	0	1	0.94
LEVEL 3	SPHINGOLIPID METABOLISM	45	0	0	1	0.78
LEVEL 3	PANTOTHENATE AND COA BIOSYNTHESIS	6	0	0	1	0.97
LEVEL 3	METHYLGLYOXAL DETOXIFICATION	7	0	0	1	0.96
LEVEL 3	FATTY ACID DEGRADATION OTHER	8	0	0	1	0.96
LEVEL 3	TAURINE AND HYPOTAURINE METABOLISM	7	0	0	1	0.96
LEVEL 3	FOLATE BIOSYNTHESIS	8	0	0	1	0.96
LEVEL 3	MOLYBDENUM COFACTOR BIOSYNTHESIS	9	0	0	1	0.95
LEVEL 3	STARCH AND SUCROSE METABOLISM	28	0	0	1	0.86
LEVEL 4	NICOTINATE AND NICOTINAMIDE METABOLISM	25	0	0	1	0.87
LEVEL 4	ALANINE METABOLISM	12	0	0	1	0.94
LEVEL 4	RETINOL METABOLISM	12	0	0	1	0.94
LEVEL 4	HISTIDINE DEGRADATION	9	0	0	1	0.95
LEVEL 4	ASPARTATE/ASPARAGINE METABOLISM	13	0	0	1	0.93
LEVEL 4	UGT ENZYME	67	0	0	1	0.69
LEVEL 4	BCFA BIOSYNTHESIS	6	0	0	1	0.97
LEVEL 4	SPHINGOLIPID METABOLISM	45	0	0	1	0.78
LEVEL 4	METHYLGLYOXAL DETOXIFICATION	7	0	0	1	0.96
LEVEL 4	METHIONINE SALVAGE	13	0	0	1	0.93
LEVEL 4	ROS METABOLISM	13	0	0	1	0.93
LEVEL 4	PROPIONATE DEGRADATION CANONICAL	4	0	0	1	0.98
LEVEL 4	MET/SAM CYCLE	13	0	0	1	0.93
LEVEL 4	PUFA BIOSYNTHESIS	9	0	0	1	0.95
LEVEL 4	PEROXISOMAL FATTY ACID DEGRADATION	12	0	0	1	0.94
LEVEL 4	PYRUVATE METABOLISM	13	0	0	1	0.93
LEVEL 4	PROPIONATE DEGRADATION OTHER	12	0	0	1	0.94
LEVEL 4	ETC-COMPLEX III	13	0	0	1	0.93
LEVEL 4	BIOSYNTHESIS OF BILE ACID-LIKE MOLECULES	33	0	0	1	0.84
LEVEL 4	PANTOTHENATE AND COA BIOSYNTHESIS	6	0	0	1	0.97
LEVEL 4	FATTY ACID DEGRADATION OTHER	8	0	0	1	0.96
LEVEL 4	ASCAROSIDE BIOSYNTHESIS	12	0	0	1	0.94
LEVEL 4	TAURINE AND HYPOTAURINE METABOLISM	7	0	0	1	0.96
LEVEL 4	FOLATE BIOSYNTHESIS	8	0	0	1	0.96
LEVEL 4	MOLYBDENUM COFACTOR BIOSYNTHESIS	9	0	0	1	0.95
LEVEL 4	STARCH AND SUCROSE METABOLISM	28	0	0	1	0.86
LEVEL 4	MEVALONATE METABOLISM	8	0	0	1	0.96
LEVEL 2	KETONE BODY METABOLISM	18	0	0	1	0.91
LEVEL 2	ORGANIC ACIDS	18	0	0	1	0.91
LEVEL 2	COLLAGEN BIOSYNTHESIS	18	0	0	1	0.91
LEVEL 3	KETONE BODY METABOLISM	18	0	0	1	0.91
LEVEL 3	ETC-COMPLEX II	5	0	0	1	0.97
LEVEL 3	ETC-COMPLEX V	18	0	0	1	0.91
LEVEL 3	GLYOXYLATE AND DICARBOXYLATE METABOLISM	5	0	0	1	0.97
LEVEL 3	COLLAGEN BIOSYNTHESIS	18	0	0	1	0.91
LEVEL 4	KETONE BODY METABOLISM	18	0	0	1	0.91
LEVEL 4	GLYCINE CLEAVAGE SYSTEM	5	0	0	1	0.97
LEVEL 4	COLLAGEN BIOSYNTHESIS	18	0	0	1	0.91
LEVEL 4	PROPIONATE DEGRADATION SHUNT	5	0	0	1	0.97
LEVEL 4	ETC-COMPLEX V	18	0	0	1	0.91
LEVEL 4	ETC-COMPLEX II	5	0	0	1	0.97
LEVEL 4	GLYOXYLATE AND DICARBOXYLATE METABOLISM	5	0	0	1	0.97
