# Supplementary material for: HSF-1 promotes longevity through ubiquilin-1-dependent mitochondrial network remodelling
Source: Nat Commun. 2024 Nov 12;15:9797. doi: 10.1038/s41467-024-54136-x (PMC11557981; doi:10.1038/s41467-024-54136-x)
Supplement: Supplementary file 11 — Source Data [file 41467_2024_54136_MOESM11_ESM.xlsx]

## Sheet: Figure 1
Figure 1a 1b 1 c	Please refer Erinjeri et al. 2023_Supplementary Table 1_FINAL for source data
Figure 1d		wt bkgd				ubql-1 bkgd
	wildtype	1.09639	1.10949	1.18409	1.37154	0.774871	0.91154	0.567722	0.646361
	hsf-1OE	1.54061	1.47347	1.78788	1.92841	0.676069	0.739004	0.644938	0.768629
Figure 1e	Day adulthood	L4440	ubql-1 (RNAi - VID)	L4440	ubql-1 (RNAi - VID)
	9	1	1		1
	9	1	1		1
	9				1
	9				1
	11	1	1	1	1
	11	1	1	1	1
	11	1	1		1
	11	1	1		1
	11	1	1		1
	11	1	1
	11	1	1
	13	1	1		1
	13	1	1		1
	13	1	1
	13	1	1
	13	1	1
	13	1	1
	13	1	1
	13		1
	13		1
	13		1
	15	1	1		1
	15	1	1		1
	15	1	1		1
	15	1	1		1
	15	1	1		1
	15	1	1		1
	15	1	1		1
	15	1	1		1
	15	1	1
	15	1	1
	15	1	1
	15	1	1
	15	1	1
	15	1	1
	15		1
	17	1	1	1	1
	17	1	1	1	1
	17	1	1	1	1
	17	1	1	1	1
	17	1	1	1	1
	17	1	1	1	1
	17	1	1	1	1
	17	1	1	1	1
	17	1	1	1
	17	1	1
	17	1	1
	17	1	1
	17	1	1
	17	1
	19	1	1	1	1
	19	1	1	1	1
	19	1	1	1	1
	19	1	1	1	1
	19	1	1	1	1
	19	1	1	1	1
	19	1	1	1	1
	19	1	1	1	1
	19	1	1	1	1
	19	1	1	1	1
	19	1	1	1	1
	19	1	1	1	1
	19	1	1	1	1
	19	1	1	1	1
	19	1	1	1	1
	19	1	1	1	1
	19	1	1		1
	19	1	1		1
	19	1	1		1
	19	1	1
	19	1	1
	19	1	1
	19	1	1
	21	1	1	1	1
	21	1	1	1	1
	21	1	1	1	1
	21	1	1	1	1
	21	1	1	1	1
	21	1	1	1	1
	21	1	1	1	1
	21		1	1	1
	21		1	1	1
	21		1	1
	21			1
	21			1
	23	1	1	1	1
	23	1	1	1	1
	23	1	1	1	1
	23	1		1	1
	23	1		1	1
	23	1		1	1
	23	1		1	1
	23			1
	23			1
	23			1
	23			1
	23			1
	25	1	1	1	1
	25	1	1	1	1
	25	1	1	1	1
	25	1	1	1	1
	25			1
	27	1		1	1
	27	1		1	1
	27			1	1
	27			1
	27			1
	27			1
	27			1
	27			1
	29			1	1
	29			1	1
	29			1
	31			1
	31			1
	33			1
	33			1
Figure 1f	days	wildtype	ubql-1(tm1574)4x	hsf-1OE	hsf-1OE;ubql-1(tm1574)
	6	0
	6	0
	8	0
	8	0
	8	0
	8	0
	8	0
	10	0
	10	0
	10	0
	10	0
	10	0
	10	0
	10	0
	10	0
	10	0
	10	0
	10	0
	10	0
	10	0
	10	0
	10	0
	10	0
	10	0
	10	0
	10	0
	10	0
	10	0
	10	0
	10	0
	10	0
	12	0
	12	0
	12	0
	12	0
	12	0
	12	0
	12	0
	12	0
	12	0
	12	0
	12	0
	12	1
	12	1
	12	1
	12	1
	12	1
	12	1
	12	1
	12	1
	12	1
	12	1
	12	1
	12	1
	12	1
	12	1
	12	1
	12	1
	12	1
	14	0
	14	1
	14	1
	14	1
	14	1
	14	1
	14	1
	14	1
	14	1
	14	1
	14	1
	14	1
	14	1
	14	1
	14	1
	14	1
	14	1
	14	1
	14	1
	14	1
	14	1
	14	1
	14	1
	14	1
	14	1
	14	1
	17	1
	17	1
	17	1
	17	1
	17	1
	17	1
	17	1
	17	1
	17	1
	17	1
	17	1
	17	1
	17	1
	17	1
	17	1
	17	1
	17	1
	17	1
	17	1
	17	1
	17	1
	17	1
	17	1
	17	1
	17	1
	17	1
	17	1
	19	1
	19	1
	19	1
	19	1
	19	1
	19	1
	19	1
	19	1
	19	1
	19	1
	19	1
	19	1
	19	1
	19	1
	21	1
	21	1
	21	1
	21	1
	21	1
	21	1
	21	1
	21	1
	21	1
	21	1
	21	1
	21	1
	21	1
	24	1
	24	1
	24	1
	24	1
	24	1
	24	1
	24	1
	24	1
	24	1
	24	1
	26	1
	26	1
	26	1
	26	1
	26	1
	28	1
	28	1
	28	1
	31	1
	31	1
	33	1
	8		0
	8		0
	8		0
	8		0
	8		0
	8		0
	8		0
	8		0
	8		1
	10		1
	10		1
	10		1
	10		1
	10		1
	10		1
	10		1
	10		1
	10		1
	10		1
	10		1
	10		1
	10		0
	10		0
	10		0
	10		0
	10		0
	10		0
	10		0
	10		0
	10		0
	10		0
	10		0
	10		0
	10		0
	12		0
	12		0
	12		0
	12		0
	12		0
	12		0
	12		0
	12		0
	12		0
	12		1
	12		1
	12		1
	12		1
	12		1
	12		1
	12		1
	12		1
	12		1
	12		1
	12		1
	12		1
	12		1
	12		1
	12		1
	12		1
	12		1
	12		1
	12		1
	12		1
	12		1
	12		1
	12		1
	12		1
	12		1
	12		1
	12		1
	12		1
	14		1
	14		1
	14		1
	14		1
	14		1
	14		1
	14		1
	14		1
	14		1
	14		1
	14		1
	14		1
	14		1
	14		1
	14		1
	14		1
	14		1
	14		1
	14		1
	14		1
	14		1
	17		1
	17		1
	17		1
	17		1
	17		1
	17		1
	17		1
	17		1
	17		1
	17		1
	17		1
	17		1
	17		1
	17		1
	17		1
	17		1
	17		1
	17		1
	17		1
	17		1
	17		1
	17		1
	17		1
	17		1
	17		1
	17		1
	17		1
	17		1
	17		1
	17		1
	17		1
	17		1
	17		1
	17		1
	19		1
	19		1
	19		1
	19		1
	19		1
	19		1
	19		1
	19		1
	19		1
	19		1
	19		1
	19		1
	21		1
	21		1
	21		1
	21		1
	21		1
	21		1
	21		1
	21		1
	21		1
	21		1
	21		1
	21		1
	24		1
	24		1
	24		1
	24		1
	24		1
	24		1
	24		1
	24		1
	24		1
	24		1
	5			0
	5			0
	5			0
	5			0
	5			0
	5			0
	5			0
	5			0
	5			0
	5			0
	5			0
	5			0
	5			0
	5			0
	5			0
	6			0
	6			0
	6			0
	6			0
	6			0
	6			0
	7			0
	7			0
	7			0
	7			0
	7			0
	7			0
	7			0
	7			0
	8			0
	8			0
	8			0
	8			0
	8			0
	8			0
	8			0
	8			0
	8			0
	8			0
	8			0
	8			0
	10			0
	10			0
	10			0
	10			0
	10			0
	10			0
	10			0
	10			0
	10			0
	10			0
	10			0
	12			0
	12			0
	12			0
	12			0
	12			0
	12			0
	12			0
	12			0
	12			0
	12			0
	12			0
	12			0
	12			0
	12			0
	12			0
	12			0
	12			0
	12			0
	12			0
	12			0
	12			0
	12			0
	12			0
	12			0
	12			0
	12			0
	12			0
	12			0
	12			0
	12			1
	12			1
	12			1
	12			1
	12			1
	14			1
	14			1
	14			1
	14			0
	14			0
	14			0
	14			0
	14			0
	17			1
	17			1
	17			1
	17			1
	17			1
	17			1
	17			1
	17			0
	17			0
	17			0
	17			0
	17			0
	17			0
	17			0
	17			0
	17			0
	17			0
	17			0
	17			0
	17			0
	17			0
	17			0
	17			0
	17			0
	17			0
	17			0
	17			0
	19			1
	19			1
	19			1
	19			0
	21			1
	21			1
	21			1
	21			1
	24			1
	24			1
	24			1
	24			1
	24			1
	24			1
	24			1
	24			1
	24			1
	24			1
	24			1
	24			1
	24			1
	24			1
	24			1
	24			1
	24			1
	24			1
	24			1
	24			1
	24			1
	24			1
	24			1
	24			1
	24			1
	24			1
	24			1
	26			1
	26			1
	26			1
	26			1
	26			1
	26			1
	26			1
	26			1
	26			1
	26			1
	26			1
	26			1
	26			1
	26			1
	26			1
	26			1
	26			1
	26			1
	26			1
	26			1
	26			1
	26			1
	26			1
	26			1
	28			1
	28			1
	28			1
	28			1
	28			1
	28			1
	28			1
	28			1
	31			1
	31			1
	31			1
	31			1
	31			1
	33			1
	33			1
	33			1
	41			1
	5				0
	5				0
	5				0
	5				0
	5				0
	5				0
	5				0
	5				0
	5				0
	5				0
	5				0
	5				0
	5				0
	6				0
	6				0
	6				0
	6				0
	6				0
	6				0
	6				0
	6				0
	6				0
	6				0
	6				0
	6				0
	6				0
	6				0
	6				0
	6				0
	6				0
	6				0
	7				0
	7				0
	7				0
	7				0
	7				0
	7				0
	7				0
	7				0
	7				0
	8				1
	8				1
	8				0
	8				0
	8				0
	8				0
	8				0
	8				0
	8				0
	10				1
	10				1
	10				1
	10				1
	10				1
	10				1
	10				0
	10				0
	10				0
	10				0
	10				0
	10				0
	10				0
	10				0
	10				0
	10				0
	12				1
	12				1
	12				1
	12				1
	12				1
	12				1
	12				1
	12				0
	12				0
	12				0
	12				0
	12				0
	12				0
	12				0
	14				1
	14				1
	14				1
	14				1
	14				1
	14				1
	14				1
	14				1
	14				1
	14				1
	14				1
	14				1
	14				1
	14				1
	14				1
	14				0
	17				1
	17				1
	17				1
	17				1
	17				1
	17				1
	17				1
	17				1
	17				1
	17				1
	17				1
	17				1
	17				1
	17				1
	17				1
	17				1
	17				1
	17				1
	17				1
	17				1
	17				1
	17				1
	17				1
	17				1
	17				1
	17				1
	17				1
	17				1
	17				1
	17				1
	17				1
	17				1
	17				1
	17				1
	19				1
	19				1
	19				1
	19				1
	19				1
	19				1
	19				1
	19				1
	19				1
	19				1
	19				1
	19				1
	19				1
	19				1
	19				1
	19				1
	19				1
	19				0
	19				0
	21				1
	21				1
	21				1
	21				1
	21				1
	21				1
	21				1
	21				1
	21				1
	21				1
	21				1
	21				1
	21				1
	21				1
	21				1
	21				1
	21				1
	21				1
	21				1
	21				1
	21				1
	24				1
	24				1
	24				1
	24				1
	24				1
	24				1
	24				1
	24				1
	24				1
	24				1
	24				1
	24				1
	24				1
	24				1
	24				1
	24				1
	24				1
	24				1
	24				1
	26				1
	26				1
	26				1
	26				1
	26				1
	26				1
	26				1
	26				1
	26				1
	26				1
	28				1
	28				1
	28				1

## Sheet: Figure 2
Figure 2a		wt bkgd				ubql-1 bkgd
	wildtype	0.854787	0.835497	0.479403	0.472525	0.962977	1.2507		0.501579
	hsf-1OE	1.60453	2.0089	1.22091	1.1763	1.4422	1.83274	0.897522	0.675588
Figure 2b		wt bkgd				ubql-1 bkgd
	wildtype	0.523126	0.528234	0.323543	0.318314	0.613076	0.731555		0.348074
	hsf-1OE	2.14247	2.00841	1.25432	1.36307	1.69965	2.07899	1.04195	0.896936
Figure 2c		wt bkgd				ubql-1 bkgd
	wildtype	0.966875	0.822407	0.581955	0.457259	0.795333	1.01623		0.449177
	hsf-1OE	1.58492	1.48129	0.894445	1.01685	1.61841	1.4657	0.94342	0.667773
Figure 2d	Days post HS	WT	ubql-1(tm1574)4x	hsf-1OE	hsf-1OE;ubql-1(tm1574)
	1	1
	1	1
	1	1
	1	1
	1	1
	1	1
	1	1
	1	1
	1	1
	1	1
	1	1
	1	1
	1	1
	1	1
	1	1
	1	1
	1	1
	1	1
	1	1
	1	1
	1	1
	1	1
	1	1
	1	1
	2	1
	2	1
	2	1
	2	1
	2	1
	2	1
	3	1
	4	1
	4	1
	4	1
	4	1
	5	1
	8	1
	8	1
	11	1
	16	1
	1		1
	1		1
	1		1
	1		1
	2		0
	3		1
	3		1
	3		1
	3		1
	3		1
	3		1
	3		1
	3		1
	3		1
	3		1
	4		1
	4		1
	4		1
	4		1
	4		1
	4		1
	4		1
	4		1
	4		1
	5		1
	5		1
	5		1
	5		1
	5		1
	5		1
	6		1
	8		1
	13		1
	13		1
	14		1
	14		1
	15		1
	16		1
	16		1
	16		1
	19		1
	21		1
	1			1
	1			1
	1			1
	1			1
	1			1
	1			1
	1			1
	1			1
	1			1
	1			1
	1			1
	2			1
	3			1
	3			1
	3			1
	3			1
	3			1
	3			1
	3			1
	3			1
	4			1
	4			1
	4			0
	4			0
	5			1
	5			1
	5			1
	5			1
	7			1
	7			1
	8			1
	9			1
	9			1
	9			1
	11			1
	11			1
	12			1
	12			1
	13			1
	16			1
	18			1
	19			1
	22			1
	1				1
	1				1
	1				1
	2				1
	2				1
	2				1
	2				1
	2				0
	2				0
	2				0
	3				0
	3				0
	3				1
	3				1
	3				1
	3				1
	3				1
	3				1
	4				0
	4				1
	4				1
	4				1
	4				1
	4				1
	4				1
	4				1
	4				1
	4				1
	4				1
	5				1
	6				1
	7				1
	7				1
	7				1
	8				1
	9				1
	10				1
	11				1
	11				1
	11				1
	12				1
	12				1
	13				1
	16				1
	19				1
Figure 2e	Image in Figure 2e
Figure 2f		wt bkgd
	iPolyQ44::YFP	16	14	6	12	4	4	14	12	4	8	11	8	25	22	12	6	10	8	8	13	22	10	13	2	4	14	5	4	9	11	7	7	8	10	9
	hsf-1OE;iPolyQ44::YFP	0	0	3	0	0	0	0	0	0	1	4	0	1	0	0	0	1	1	1	0	0	0	0	0	0	0	1	0	1	1	0	0	0
Figure 2g		wt bkgd
	mPolyQ44::YFP	44		45	34	49		42	40		40	44		43		48	38	35		50		48		60		52		43	46		49		44		52	44		55		57		48
	hsf-1OE;mPolyQ44::YFP	22	30		26	34		33		28		34	30		33	27		40	38		32		31	35		39		43		42		33	40	31
Figure 2h	anti K48-Ub (Abcam ab40601)								Figure 2i	anti K48-Ub (Abcam ab40601)
	Spectra™ Multicolor Broad Range Protein Ladder (10 to 260 kDa)									Spectra™ Multicolor Broad Range Protein Ladder (10 to 260 kDa)

## Sheet: Figure 3
Figure 3a	Refer Supplementary Table 6
Figure 3b	Refer Supplementary Table 3
Figure 3c		hsf-1OE/wildtype log2 FC	hsf-1OE;ubql-1(tm1574) vs hsf-1OE log2FC
	F59A3.5	0	2.6635
	F19B10.2	0	2.59687
	T03D3.5	0	1.70348
	meg-4	0	1.69803
	csb-1	0	1.69461
	T16G12.4	0	1.69038
	T11B7.1	0	1.52387
	T16G12.8	0	1.51431
	lin-15A	0	1.24082
	K09E9.3	0	1.21878
	W05H9.4	0	1.20525
	flh-3	0	1.19423
	C17E7.4	0	1.134
	inx-2	0	1.12192
	utx-1	0	1.11447
	W05H9.2	0	1.05381
	C46E10.9	0	1.02461
	srh-16	0	-1.00987
	F36D1.9	0	-1.01647
	ptr-10	0	-1.02875
	kvs-4	0	-1.03151
	D1081.3	0	-1.05781
	ccb-1	0	-1.07768
	nca-2	0	-1.08329
	K11H12.4	0	-1.09095
	attf-4	0	-1.10371
	C10C6.7	0	-1.11402
	C39F7.5	0	-1.11577
	clec-4	0	-1.12983
	aman-3	0	-1.13577
	H14E04.3	0	-1.15721
	T16G1.5	0	-1.16525
	osm-3	0	-1.16537
	sop-2	0	-1.22759
	Y87G2A.16	0	-1.23167
	F59C6.8	0	-1.23358
	F53G12.4	0	-1.23711
	F56D2.5	0	-1.2427
	T28F2.1	0	-1.24416
	C49G7.12	0	-1.26737
	T24H7.8	0	-1.27022
	his-73	0	-1.27186
	Y39A3A.4	0	-1.30252
	Y55F3AM.11	0	-1.31015
	C29H12.6	0	-1.33038
	R07E5.17	0	-1.33758
	C25F9.11	0	-1.34827
	C45G9.11	0	-1.37269
	snx-27	0	-1.3963
	pgp-6	0	-1.4026
	srw-86	0	-1.40395
	che-13	0	-1.40547
	F14D7.7	0	-1.40881
	pgp-5	0	-1.41379
	F56D2.3	0	-1.41923
	T08G11.3	0	-1.42444
	F52C9.5	0	-1.44651
	cyp-13B1	0	-1.46117
	Y73B6BL.12	0	-1.62154
	M04C9.4	0	-1.62545
	col-45	0	-1.65447
	Y46G5A.29	0	-1.65689
	daf-19	0	-1.69702
	F56D2.8	0	-1.74499
	saeg-2	0	-1.88342
	djr-1.2	0	-2.03166
	irg-1	0	-2.07228
	oac-32	0	-2.09808
	uev-2	0	-2.15016
	parg-2	0	-2.15498
	frpr-3	0	-2.16228
	maph-9	0	-2.22553
	ift-74	0	-2.2325
	nphp-4	0	-2.25411
	D1081.4	0	-2.46739
	dyf-5	0	-2.69886
	magu-3	0	-2.73012
	tag-68	0	-2.82277
Figure 3d		hsf-1OE/wildtype log2 FC	hsf-1OE;ubql-1(tm1574) vs hsf-1OE log2FC
	npl-4.1	0	4.79292
	CELE_R09F10.8	0	1.16142
	hcp-2	0	0.968175
	CELE_K07A1.5	0	0.7395
	umps-1	0	-0.5345
	clec-66	0	-0.711375
	pgp-6	0	-0.764826
	irg-1	0	-0.8218
	lys-2	0	-0.878025
	C36F7.5	0	-0.9269
	CELE_Y45G5AM.3	0	-1.11878
	hmit-1.3	0	-1.28762
	CELE_K09H11.4	0	-1.32282
	seu-1	0	-1.39163
	acs-2	0	-1.4311
	crml-1	0	-2.87785
Figure 3e	log2FC	wildtype	hsf-1OE/wildtype		hsf-1OE	hsf-1OE;ubql-1/hsf-1OE
	npl-4.1	0	-1.04236		0	0.265422
	npl-4.2	0	-0.628392		0	0.00660776
	ufd-1	0	-0.653364		0	0.137696
	cdc-48.1	0	-0.681571		0	0.216646
	cdc-48.2	0	-0.458116		0	0.00384719
Figure 3f		hsf-1OE/wildtype log2 FC	hsf-1OE;ubql-1(tm1574) vs hsf-1OE log2FC
	npl-4.1	0	4.79292
	cdc-48.1	0	0.124576
	ufd-1	0	0.1148
	cdc-48.2	0	0.0667
	npl-4.2	0	0.0641
	ufd-2	0	0.029625

## Sheet: Figure 4
Figure 4a	days post drug treatment	WT DMSO	WT Tunicamycin	AGD710 DMSO	AGD710 Tunicamycin
	3	0
	3	0
	3	0
	7	0
	7	1
	7	1
	7	1
	7	1
	8	1
	8	1
	8	1
	8	0
	8	0
	8	0
	9	1
	9	1
	9	1
	10	1
	14	0
	14	1
	15	1
	16	1
	16	1
	16	1
	16	1
	17	1
	17	1
	19	1
	20	1
	20	1
	22	1
	2		0
	2		0
	2		0
	5		0
	5		0
	5		0
	5		0
	5		0
	5		0
	5		0
	5		0
	5		0
	6		0
	6		1
	7		1
	7		1
	7		1
	7		1
	7		1
	7		1
	7		1
	7		1
	8		0
	8		1
	8		1
	8		1
	9		1
	12		1
	5			0
	6			0
	7			0
	10			1
	10			1
	10			1
	11			1
	11			1
	12			0
	14			1
	14			1
	15			1
	15			1
	16			1
	17			1
	17			1
	18			0
	18			1
	18			1
	19			1
	20			1
	20			1
	21			1
	21			1
	21			1
	22			1
	25			1
	27			1
	27			1
	1				0
	1				0
	1				0
	1				0
	1				0
	1				0
	1				0
	1				0
	1				0
	1				0
	1				0
	1				0
	1				0
	1				0
	1				0
	1				0
	1				0
	2				0
	2				0
	4				1
	4				1
	5				1
	5				1
	5				1
	5				1
	5				0
	6				1
	7				1
	7				1
	7				1
Figure 4b	mitochondria images
Figure 4c		Fused	Tubular	Intermediate	Fragmented
	myo-3::mitoGFP_control	15	0	30	55
	hsfOE myo3::mitoGFP_control	92.8571	0	3.57143	3.57143
		% category of mitochondria derived from the following raw data
		sj4103 control	jpl84 control
	Fused	3	26
	Tubular	0	0
	Intermediate	6	1
	Fragmented	11	1
	total mitochondria images	20	28
		sj4103 control	jpl84 control
	Fused	15	92.8571
	Tubular	0	0
	Intermediate	30	3.57143
	Fragmented	55	3.57143
Figure 4d	experiments	sj4103	jpl84
	I	0	94.4444
	II	15	92.8571
	III	25	100
Figure 4e	Days	WT_pL4440	WT_sel-11	hsf-1OE_pL4440	hsf-1OE_sel-11
	8	0
	10	0
	10	0
	10	0
	10	0
	10	0
	12	1
	12	1
	12	1
	12	1
	12	1
	12	1
	13	1
	13	1
	13	1
	13	1
	13	1
	13	1
	13	1
	13	1
	13	1
	13	1
	13	1
	13	1
	13	1
	13	1
	15	0
	15	0
	15	1
	15	1
	15	1
	15	1
	15	1
	15	1
	15	1
	15	1
	15	1
	15	1
	15	1
	15	1
	15	1
	15	1
	15	1
	15	1
	15	1
	15	1
	15	1
	15	1
	15	1
	15	1
	15	1
	15	1
	15	1
	15	1
	17	1
	17	1
	17	1
	17	1
	17	1
	17	1
	17	1
	17	1
	17	1
	17	1
	17	1
	17	1
	17	1
	17	1
	17	1
	17	1
	17	1
	17	1
	17	1
	19	1
	19	1
	19	1
	19	1
	19	1
	19	1
	19	1
	19	1
	21	1
	21	1
	21	1
	21	1
	21	1
	21	1
	21	1
	21	1
	21	1
	21	1
	21	1
	21	1
	23	1
	23	1
	23	1
	23	1
	23	1
	23	1
	23	1
	25	1
	25	1
	25	1
	25	1
	25	1
	25	1
	25	1
	25	1
	25	1
	27	1
	27	1
	27	1
	27	1
	27	1
	27	1
	27	1
	27	1
	29	1
	29	1
	31	1
	8		0
	8		0
	8		0
	8		0
	8		0
	10		0
	10		0
	10		0
	10		0
	10		0
	10		0
	10		0
	10		0
	12		1
	12		1
	12		1
	12		1
	12		1
	12		1
	12		1
	12		1
	12		1
	12		1
	12		1
	12		1
	12		1
	12		1
	12		1
	12		1
	12		1
	12		1
	12		1
	12		1
	12		1
	12		1
	12		1
	12		1
	12		1
	12		1
	12		1
	12		1
	12		1
	12		1
	12		1
	12		1
	12		1
	12		1
	12		1
	12		1
	12		1
	12		1
	13		0
	13		0
	13		1
	13		1
	13		1
	13		1
	13		1
	13		1
	13		1
	13		1
	13		1
	13		1
	13		1
	13		1
	13		1
	13		1
	13		1
	13		1
	13		1
	13		1
	13		1
	13		1
	13		1
	13		1
	13		1
	13		1
	15		1
	15		1
	15		1
	15		1
	15		1
	15		1
	15		1
	15		1
	15		1
	15		1
	15		1
	15		1
	15		1
	15		1
	15		1
	15		1
	15		1
	15		1
	15		1
	15		1
	15		1
	15		1
	15		1
	15		1
	17		1
	17		1
	17		1
	17		1
	17		1
	17		1
	17		1
	17		1
	17		1
	19		1
	19		1
	19		1
	19		1
	19		1
	19		1
	21		1
	23		1
	12			0
	12			0
	13			0
	13			0
	13			0
	13			0
	15			0
	15			0
	15			0
	15			1
	15			1
	15			1
	17			1
	17			1
	17			1
	17			1
	17			1
	17			1
	17			1
	17			1
	17			1
	17			1
	17			1
	19			0
	19			1
	19			1
	19			1
	19			1
	19			1
	19			1
	19			1
	19			1
	19			1
	19			1
	19			1
	19			1
	19			1
	19			1
	19			1
	19			1
	19			1
	19			1
	19			1
	21			1
	21			1
	21			1
	21			1
	21			1
	21			1
	21			1
	21			1
	21			1
	21			1
	21			1
	21			1
	21			1
	21			1
	21			1
	21			1
	21			1
	21			1
	23			1
	23			1
	23			1
	23			1
	23			1
	23			1
	23			1
	23			1
	23			1
	23			1
	23			1
	23			1
	23			1
	23			1
	23			1
	23			1
	23			1
	23			1
	23			1
	23			1
	23			1
	23			1
	23			1
	23			1
	25			1
	25			1
	25			1
	25			1
	25			1
	25			1
	25			1
	25			1
	25			1
	25			1
	25			1
	25			1
	25			1
	27			1
	27			1
	27			1
	27			1
	27			1
	27			1
	27			1
	27			1
	27			1
	27			1
	27			1
	27			1
	27			1
	29			1
	29			1
	29			1
	29			1
	29			1
	29			1
	29			1
	31			1
	31			1
	13				0
	13				0
	13				0
	13				0
	15				0
	15				1
	15				1
	15				1
	15				1
	15				1
	15				1
	15				1
	15				1
	15				1
	15				1
	15				1
	15				1
	15				1
	15				1
	15				1
	15				1
	15				1
	15				1
	15				1
	15				1
	15				1
	15				1
	15				1
	17				1
	17				1
	17				1
	17				1
	17				1
	17				1
	17				1
	17				1
	17				1
	17				1
	17				1
	17				1
	17				1
	17				1
	17				1
	17				1
	17				1
	17				1
	17				1
	17				1
	17				1
	17				1
	17				1
	17				1
	19				0
	19				1
	19				1
	19				1
	19				1
	19				1
	19				1
	19				1
	19				1
	19				1
	19				1
	19				1
	19				1
	19				1
	19				1
	19				1
	19				1
	19				1
	19				1
	19				1
	19				1
	19				1
	19				1
	19				1
	19				1
	19				1
	19				1
	19				1
	19				1
	19				1
	19				1
	19				1
	19				1
	19				1
	19				1
	19				1
	19				1
	19				1
	19				1
	19				1
	19				1
	19				1
	19				1
	19				1
	21				1
	21				1
	21				1
	21				1
	21				1
	21				1
	21				1
	21				1
	21				1
	21				1
	21				1
	21				1
	23				1
	23				1
	23				1
	23				1
	23				1
	23				1
	23				1
	23				1
	25				1
	25				1
	25				1
	27				1
Figure 4 f-g-h	days	WT_pL4440	WT_cdc48.1	WT_npl4.1/4.2	WT_ufd-1	ubql-1_pL4440	ubql-1_cdc48.1	ubql-1_npl4.1/4.2	ubql-1_ufd-1	hsf-1OE_pL4440	hsf-1OE_cdc48.1	hsf-1OE_npl4.1/4.2	hsf-1OE_ufd-1	hsf-1OE;ubql-1_pL4440	hsf-1OE;ubql-1_cdc48.1	hsf-1OE;ubql-1_npl4.1/4.2	hsf-1OE;ubql-1_ufd-1
	7	0
	7	0
	7	0
	7	0
	7	0
	7	0
	7	0
	7	0
	7	0
	10	0
	10	0
	12	0
	12	0
	12	0
	12	0
	12	1
	12	1
	14	1
	14	1
	14	1
	14	1
	14	1
	14	1
	14	1
	14	1
	14	1
	14	1
	14	1
	14	1
	14	1
	14	1
	14	1
	14	1
	14	1
	14	1
	14	1
	14	1
	14	1
	14	1
	16	1
	16	1
	16	1
	16	1
	16	1
	16	1
	16	1
	16	1
	16	1
	16	1
	16	1
	16	1
	16	1
	16	1
	16	1
	16	1
	16	1
	17	0
	17	1
	17	1
	17	1
	17	1
	17	1
	17	1
	17	1
	17	1
	17	1
	17	1
	17	1
	17	1
	17	1
	17	1
	17	1
	17	1
	17	1
	17	1
	19	0
	19	1
	19	1
	19	1
	19	1
	19	1
	19	1
	19	1
	19	1
	19	1
	21	1
	21	1
	21	1
	21	1
	21	1
	21	1
	21	1
	21	1
	24	1
	24	1
	24	1
	24	1
	24	1
	24	1
	24	1
	24	1
	24	1
	26	1
	26	1
	26	1
	26	1
	26	1
	26	1
	26	1
	26	1
	26	1
	28	1
	28	1
	28	1
	28	1
	28	1
	28	1
	31	1
	31	1
	7		0
	7		0
	7		0
	7		0
	10		1
	10		1
	10		1
	10		1
	10		1
	10		1
	10		1
	10		1
	10		1
	10		1
	10		1
	12		0
	12		0
	12		1
	12		1
	12		1
	12		1
	12		1
	12		1
	12		1
	12		1
	12		1
	12		1
	12		1
	12		1
	12		1
	12		1
	12		1
	12		1
	12		1
	12		1
	12		1
	12		1
	12		1
	12		1
	12		1
	12		1
	12		1
	12		1
	12		1
	12		1
	12		1
	12		1
	12		1
	12		1
	12		1
	12		1
	12		1
	12		1
	12		1
	12		1
	12		1
	12		1
	12		1
	12		1
	12		1
	12		1
	12		1
	12		1
	12		1
	12		1
	12		1
	12		1
	12		1
	12		1
	12		1
	12		1
	12		1
	12		1
	12		1
	12		1
	12		1
	12		1
	12		1
	12		1
	12		1
	12		1
	12		1
	12		1
	12		1
	12		1
	14		1
	14		1
	14		1
	14		1
	14		1
	14		1
	14		1
	14		1
	14		1
	14		1
	14		1
	14		1
	14		1
	14		1
	14		1
	14		1
	14		1
	14		1
	14		1
	14		1
	14		1
	14		1
	14		1
	14		1
	14		1
	14		1
	14		1
	14		1
	14		1
	14		1
	16		1
	7			0
	7			0
	7			0
	7			0
	7			0
	8			0
	8			0
	10			0
	10			0
	10			0
	10			0
	10			0
	10			0
	10			0
	10			0
	10			0
	10			0
	10			0
	10			0
	10			0
	10			0
	10			0
	10			0
	10			0
	10			0
	10			0
	10			0
	10			0
	10			0
	10			0
	10			0
	10			0
	10			0
	10			0
	12			1
	12			1
	12			1
	12			0
	12			0
	12			0
	12			0
	12			0
	12			0
	12			0
	12			0
	12			0
	14			1
	14			1
	14			1
	14			1
	14			1
	14			1
	14			1
	14			1
	14			1
	14			1
	14			1
	14			1
	14			1
	14			1
	14			1
	14			1
	14			1
	14			1
	14			1
	14			1
	14			1
	14			1
	14			1
	14			1
	14			1
	14			1
	14			1
	14			1
	14			1
	14			1
	14			1
	14			1
	14			1
	14			1
	16			1
	16			1
	16			1
	16			1
	16			1
	16			1
	16			1
	16			1
	16			1
	16			1
	16			1
	16			1
	16			1
	16			1
	16			1
	16			1
	16			1
	16			1
	16			1
	16			1
	16			1
	16			1
	16			1
	16			1
	16			1
	16			1
	16			1
	16			1
	17			1
	17			1
	17			1
	17			1
	17			1
	17			1
	17			1
	17			1
	17			1
	17			1
	17			1
	17			1
	7				0
	12				0
	12				0
	12				0
	12				1
	12				1
	12				1
	12				1
	12				1
	14				0
	14				1
	14				1
	14				1
	14				1
	14				1
	14				1
	14				1
	14				1
	14				1
	14				1
	14				1
	14				1
	14				1
	14				1
	14				1
	14				1
	14				1
	14				1
	14				1
	14				1
	14				1
	16				1
	16				1
	16				1
	16				1
	16				1
	16				1
	16				1
	16				1
	16				1
	16				1
	16				1
	16				1
	16				1
	16				1
	16				1
	16				1
	16				1
	16				1
	16				1
	16				1
	16				1
	16				1
	16				1
	16				1
	16				1
	16				1
	16				1
	16				1
	16				1
	16				1
	16				1
	16				1
	16				1
	16				1
	16				1
	16				1
	16				1
	16				1
	16				1
	16				1
	16				1
	16				1
	17				1
	17				1
	17				1
	17				1
	17				1
	19				1
	19				1
	19				1
	7					0
	7					0
	7					0
	7					0
	7					0
	7					0
	7					0
	10					0
	10					0
	10					0
	10					0
	10					0
	10					0
	10					0
	12					1
	12					1
	12					0
	12					0
	12					0
	14					0
	14					1
	14					1
	14					1
	14					1
	14					1
	14					1
	14					1
	14					1
	14					1
	14					1
	14					1
	14					1
	14					1
	14					1
	14					1
	14					1
	14					1
	14					1
	14					1
	14					1
	14					1
	14					1
	14					1
	14					1
	14					1
	14					1
	14					1
	14					1
	14					1
	14					1
	16					1
	16					1
	16					1
	16					1
	16					1
	16					1
	16					1
	16					1
	16					1
	16					1
	16					1
	16					1
	16					1
	16					1
	16					1
	16					1
	16					1
	16					1
	16					1
	16					1
	16					1
	16					1
	16					1
	16					1
	17					1
	17					1
	17					1
	17					1
	17					1
	17					1
	17					1
	17					1
	19					1
	19					1
	19					1
	19					1
	19					1
	19					1
	19					1
	19					1
	19					1
	19					1
	19					1
	19					1
	19					1
	19					1
	21					1
	21					1
	21					1
	21					1
	21					1
	21					1
	21					1
	21					1
	21					1
	21					1
	21					1
	21					1
	21					1
	21					1
	24					1
	24					1
	24					1
	24					1
	24					1
	24					1
	24					1
	24					1
	24					1
	24					1
	6						0
	7						0
	7						0
	7						0
	7						0
	7						0
	7						0
	7						1
	7						1
	7						1
	8						0
	8						0
	8						0
	8						0
	8						1
	8						1
	8						1
	8						1
	8						1
	8						1
	8						1
	8						1
	8						1
	8						1
	8						1
	8						1
	8						1
	8						1
	8						1
	8						1
	8						1
	8						1
	8						1
	8						1
	8						1
	8						1
	8						1
	8						1
	8						1
	8						1
	8						1
	8						1
	8						1
	8						1
	8						1
	8						1
	10						1
	10						1
	10						1
	10						1
	10						1
	10						1
	10						1
	10						1
	10						1
	10						1
	10						1
	10						1
	10						1
	10						1
	10						1
	10						1
	10						1
	10						1
	10						1
	10						1
	10						1
	10						1
	10						1
	10						1
	10						1
	10						1
	10						1
	10						1
	10						1
	10						1
	10						1
	10						1
	10						1
	10						1
	10						1
	10						1
	10						1
	10						1
	10						1
	10						1
	10						1
	10						1
	10						1
	10						1
	10						1
	10						1
	10						1
	10						1
	10						1
	10						1
	10						1
	10						1
	10						1
	12						1
	12						1
	12						1
	12						1
	12						1
	12						1
	12						1
	12						1
	12						1
	12						1
	12						1
	12						1
	12						1
	12						1
	12						1
	12						1
	12						1
	12						1
	12						1
	12						1
	14						1
	14						1
	7							0
	7							0
	10							0
	10							0
	10							0
	12							1
	12							1
	12							1
	14							1
	14							1
	14							1
	14							1
	14							1
	14							1
	14							1
	14							1
	14							1
	16							1
	16							1
	16							1
	16							1
	16							1
	16							1
	16							1
	16							1
	16							1
	16							1
	16							1
	16							1
	16							1
	16							1
	16							1
	16							1
	16							1
	16							1
	16							1
	16							1
	17							1
	17							1
	17							1
	7								0
	7								0
	7								0
	8								0
	8								0
	12								1
	12								1
	12								1
	12								1
	12								1
	12								1
	12								1
	12								1
	12								1
	12								1
	12								1
	12								1
	12								1
	12								1
	12								1
	14								0
	14								1
	14								1
	14								1
	14								1
	14								1
	14								1
	14								1
	14								1
	14								1
	14								1
	14								1
	14								1
	14								1
	14								1
	14								1
	14								1
	14								1
	14								1
	14								1
	14								1
	14								1
	14								1
	14								1
	14								1
	14								1
	14								1
	14								1
	14								1
	14								1
	14								1
	14								1
	14								1
	14								1
	14								1
	14								1
	14								1
	14								1
	14								1
	14								1
	14								1
	14								1
	14								1
	14								1
	14								1
	16								1
	16								1
	16								1
	16								1
	16								1
	16								1
	16								1
	16								1
	16								1
	16								1
	16								1
	16								1
	16								1
	16								1
	16								1
	16								1
	16								1
	16								1
	16								1
	16								1
	16								1
	16								1
	16								1
	16								1
	16								1
	16								1
	16								1
	16								1
	16								1
	16								1
	16								1
	16								1
	16								1
	16								1
	16								1
	16								1
	16								1
	16								1
	16								1
	16								1
	16								1
	16								1
	16								1
	16								1
	16								1
	16								1
	16								1
	17								1
	17								1
	17								1
	17								1
	17								1
	17								1
	17								1
	19								1
	8									0
	8									0
	10									0
	10									0
	10									0
	10									0
	10									0
	10									0
	10									0
	10									0
	10									0
	10									0
	10									0
	10									0
	10									0
	10									0
	10									0
	12									0
	12									0
	12									0
	12									0
	12									0
	14									1
	14									1
	14									1
	14									1
	14									0
	14									0
	14									0
	14									0
	14									0
	14									0
	14									0
	14									0
	14									0
	14									0
	14									0
	16									1
	16									1
	16									1
	16									1
	17									1
	17									1
	17									1
	17									1
	17									1
	17									1
	17									1
	17									1
	17									1
	17									1
	17									1
	17									1
	17									1
	17									1
	17									1
	17									1
	17									1
	17									1
	17									1
	19									1
	19									1
	19									1
	19									1
	19									1
	19									1
	19									0
	19									0
	21									0
	21									1
	21									1
	21									1
	21									1
	21									1
	21									1
	21									1
	21									1
	21									1
	21									1
	21									1
	21									1
	21									1
	21									1
	21									1
	24									1
	24									1
	24									1
	24									1
	24									1
	24									1
	24									1
	24									1
	24									1
	24									1
	24									1
	24									1
	26									0
	26									1
	26									1
	26									1
	26									1
	26									1
	26									1
	26									1
	26									1
	26									1
	28									1
	28									1
	28									1
	28									1
	28									1
	28									1
	28									1
	28									1
	28									1
	31									1
	31									1
	31									1
	31									1
	31									1
	31									1
	6										0
	7										0
	7										1
	7										1
	8										1
	8										1
	8										1
	8										1
	8										1
	8										1
	8										1
	8										1
	8										1
	8										1
	8										1
	8										1
	8										1
	8										1
	10										1
	10										1
	10										1
	10										1
	10										1
	10										1
	10										1
	10										1
	10										1
	10										1
	10										1
	10										1
	10										1
	10										1
	10										1
	10										1
	10										1
	10										1
	10										1
	10										1
	10										1
	10										1
	10										1
	10										1
	10										1
	10										1
	10										1
	10										1
	10										1
	10										1
	10										1
	10										1
	10										1
	10										1
	10										1
	10										1
	10										1
	10										1
	10										1
	10										1
	10										1
	10										1
	10										1
	10										1
	10										1
	10										1
	10										1
	10										1
	10										1
	10										1
	10										1
	10										1
	10										1
	10										1
	10										1
	10										1
	10										1
	10										1
	10										1
	10										1
	10										1
	10										1
	10										1
	10										1
	10										1
	10										1
	10										1
	10										1
	10										1
	10										1
	10										1
	10										1
	10										1
	10										1
	10										1
	10										1
	10										1
	10										1
	10										1
	10										1
	10										1
	10										1
	10										1
	12										1
	12										1
	12										1
	12										1
	12										1
	12										1
	12										1
	12										1
	12										1
	12										1
	12										1
	12										1
	12										1
	12										1
	12										1
	12										1
	12										1
	12										1
	12										1
	12										1
	6											0
	6											0
	6											0
	7											0
	7											0
	7											0
	7											0
	7											0
	10											0
	10											0
	10											0
	10											0
	10											0
	10											0
	10											0
	10											0
	10											1
	10											1
	10											1
	10											1
	10											1
	10											1
	12											0
	12											1
	12											1
	12											1
	12											1
	12											1
	12											1
	12											1
	12											1
	12											1
	12											1
	12											1
	12											1
	12											1
	12											1
	12											1
	12											1
	12											1
	12											1
	12											1
	12											1
	12											1
	12											1
	12											1
	12											1
	12											1
	12											1
	12											1
	12											1
	12											1
	12											1
	12											1
	12											1
	12											1
	12											1
	12											1
	12											1
	12											1
	14											1
	14											1
	14											1
	14											1
	14											1
	14											1
	14											1
	14											1
	14											1
	14											1
	14											1
	14											1
	14											1
	14											1
	14											1
	14											1
	14											1
	14											1
	14											1
	14											1
	14											1
	14											1
	14											1
	14											1
	14											1
	14											1
	14											1
	14											1
	14											1
	14											1
	14											1
	14											1
	14											1
	14											1
	14											1
	14											1
	14											1
	14											1
	14											1
	14											1
	14											1
	14											1
	14											1
	14											1
	14											1
	14											1
	14											1
	14											1
	16											1
	16											1
	16											1
	16											1
	16											1
	16											1
	16											1
	16											1
	16											1
	16											1
	16											1
	17											1
	19											1
	6												0
	7												0
	7												0
	7												0
	7												0
	7												0
	7												0
	7												0
	7												0
	7												0
	7												0
	7												0
	10												0
	10												1
	10												1
	10												1
	10												1
	10												1
	10												1
	12												0
	12												1
	12												1
	12												1
	12												1
	12												1
	12												1
	12												1
	12												1
	12												1
	12												1
	12												1
	12												1
	12												1
	12												1
	12												1
	12												1
	12												1
	12												1
	12												1
	12												1
	12												1
	12												1
	12												1
	12												1
	12												1
	14												1
	14												1
	14												1
	14												1
	14												1
	14												1
	14												1
	14												1
	14												1
	14												1
	14												1
	14												1
	14												1
	14												1
	14												1
	14												1
	14												1
	14												1
	14												1
	14												1
	14												1
	14												1
	14												1
	14												1
	14												1
	14												1
	14												1
	14												1
	14												1
	14												1
	14												1
	14												1
	14												1
	14												1
	14												1
	14												1
	14												1
	14												1
	14												1
	14												1
	14												1
	14												1
	14												1
	14												1
	14												1
	14												1
	14												1
	14												1
	14												1
	14												1
	14												1
	14												1
	14												1
	14												1
	14												1
	14												1
	14												1
	16												1
	16												1
	16												1
	16												1
	16												1
	16												1
	16												1
	16												1
	16												1
	16												1
	16												1
	16												1
	16												1
	16												1
	16												1
	16												1
	16												1
	16												1
	17												1
	17												1
	17												1
	17												1
	17												1
	7													0
	7													0
	7													0
	7													0
	7													0
	7													0
	7													0
	7													0
	7													0
	7													0
	7													0
	7													0
	7													0
	7													0
	7													0
	8													0
	10													0
	10													0
	10													0
	10													0
	10													0
	10													0
	10													0
	10													0
	10													0
	10													0
	10													0
	10													0
	12													1
	12													0
	12													0
	12													0
	12													0
	12													0
	12													0
	12													0
	12													0
	12													0
	14													0
	14													0
	14													0
	14													1
	14													1
	14													1
	14													1
	14													1
	14													1
	14													1
	16													1
	16													1
	16													1
	16													1
	16													1
	16													1
	16													1
	16													1
[truncated: 423 more rows]

## Sheet: Figure 5
Figure 5a		Fused	Tubular	Intermediate	Fragmented
	myo-3::mitoGFP_control	23.6842	2.63158	21.0526	52.6316
	myo-3::mitoGFP_ubql-1	9.375	0	21.875	68.75
	hsf-1OE myo3::mitoGFP_control	78.7879	0	9.09091	12.1212
	hsf-1OE myo3::mitoGFP_ubql-1	33.3333	0	18.5185	48.1481
	% category of mitochondria derived from the following raw data
		sj4103 control	sj4103 ubql-1	jpl84 control	jpl84 ubql-1
	Fused	9	3	26	9
	Tubular	1	0	0	0
	Intermediate	8	7	3	5
	Fragmented	20	22	4	13
	total mitochondria images	38	32	33	27
		sj4103 control	sj4103 ubql-1	jpl84 control	jpl84 ubql-1
	Fused	23.6842	9.375	78.7879	33.3333
	Tubular	2.63158	0	0	0
	Intermediate	21.0526	21.875	9.09091	18.5185
	Fragmented	52.6316	68.75	12.1212	48.1481
Figure 5b		wt bkgd						ubql bkgd
	Experiment	I	II	III				I	II	III
	sj4103	0	9.09091	23.6842				0	6.89655	9.375
	jpl84	50	85.1852	78.7879				50	32.4324	33.3333
Figure 5c
Figure 5d		wt bkgd																				ubql-1 bkgd
	wildtype	8.1614	9.13495	9.70844	10.8378	9.55158		11.6713	9.97779	12.6688	9.58632	11.467										9.8855	7.87212	11.5309	9.75042	10.8183		10.3221	11.8487	10.8378	9.48286	10.4601
	hsf-1OE	6.43462	8.36442	8.22456	6.65025	6.24018		5.47242	8.12166	7.34211	5.28061	5.64801										9.21231	9.6169	8.19241	7.95287	10.2665		12.9098	13.4015	13.0446	10.8687	11.0268
Figure 5e		wt bkgd						npl4.1/4.2 bkgd
	experiments	I	II	III	IV			I	II	III	IV
	sj4103	9.09091	23.5294	13.0435	17.3913			40	35.2941	30.4348	25.9259
	jpl84	42.8571	38.0952	47.8261	31.0345			23.0769	55.5556	52.381	38.4615
Figure 5f		wt bkgd									npl4.1/4.2 bkgd
	wildtype	8.50395	8.36012	6.58848	6.81775	8.71249	7.72975					8.17257	6.04741	4.82718	7.91543	5.9813	8.80671
	hsf-1 OE	9.08707	10.0395	8.25347	8.30945	10.5337	15.3757					11.6423	8.39494	9.96718	13.2868	8.85581	7.55091
Figure 5g-h-i	days	WT_pL4440	WT_fzo-1	WT_eat-3	WT_drp-1	hsf-1OE_pL4440	hsf-1OE_fzo-1	hsf-1OE_eat-3	hsf-1OE_drp-1
	7	0
	10	0
	10	0
	10	0
	10	0
	10	0
	10	0
	10	0
	10	0
	10	0
	10	0
	10	0
	10	0
	10	0
	12	0
	12	0
	12	0
	12	1
	12	1
	14	0
	14	0
	14	1
	14	1
	14	1
	14	1
	14	1
	14	1
	14	1
	14	1
	14	1
	14	1
	14	1
	14	1
	14	1
	14	1
	14	1
	14	1
	14	1
	14	1
	14	1
	14	1
	14	1
	16	1
	16	1
	16	1
	16	1
	16	1
	16	1
	16	1
	16	1
	16	1
	16	1
	16	1
	16	1
	16	1
	18	1
	18	1
	18	1
	18	1
	18	1
	18	1
	18	1
	18	1
	18	1
	18	1
	18	1
	18	1
	18	1
	18	1
	18	1
	18	1
	18	1
	18	1
	18	1
	18	1
	18	1
	18	1
	18	1
	18	1
	18	1
	18	1
	18	1
	20	1
	20	1
	20	1
	20	1
	20	1
	20	1
	20	1
	20	1
	20	1
	20	1
	22	1
	22	1
	22	1
	22	1
	22	1
	22	1
	22	1
	24	1
	24	1
	24	1
	24	1
	24	1
	24	1
	24	1
	26	1
	26	1
	26	1
	26	1
	26	1
	26	1
	26	1
	26	1
	28	1
	28	1
	28	1
	28	1
	28	1
	30	1
	10		0
	10		0
	10		0
	10		0
	14		0
	14		0
	14		0
	14		0
	14		0
	14		1
	14		1
	14		1
	16		1
	16		1
	16		1
	16		1
	16		1
	16		1
	18		1
	18		1
	18		1
	18		1
	18		1
	18		1
	18		1
	18		1
	18		1
	18		1
	18		1
	18		1
	18		1
	18		1
	18		1
	18		1
	18		1
	18		1
	18		1
	18		1
	18		1
	18		1
	18		1
	18		1
	18		1
	18		1
	20		1
	20		1
	20		1
	20		1
	20		1
	20		1
	20		1
	20		1
	20		1
	20		1
	20		1
	20		1
	20		1
	20		1
	20		1
	20		1
	20		1
	20		1
	20		1
	22		1
	22		1
	22		1
	22		1
	22		1
	22		1
	22		1
	22		1
	22		1
	22		1
	22		1
	22		1
	22		1
	22		1
	24		1
	24		1
	24		1
	24		1
	24		1
	24		1
	24		1
	24		1
	24		1
	24		1
	24		1
	26		1
	26		1
	26		1
	26		1
	26		1
	26		1
	26		1
	26		1
	26		1
	26		1
	26		1
	26		1
	26		1
	26		1
	26		1
	26		1
	26		1
	26		1
	26		1
	28		1
	28		1
	28		1
	28		1
	30		1
	30		1
	30		1
	30		1
	30		1
	30		1
	32		1
	32		1
	32		1
	10			0
	12			0
	12			0
	12			0
	14			0
	14			0
	14			0
	14			0
	14			0
	14			0
	14			1
	14			1
	16			1
	16			1
	16			1
	16			1
	16			1
	18			1
	18			1
	18			1
	18			1
	18			1
	18			1
	18			1
	18			1
	18			1
	18			1
	18			1
	18			1
	18			1
	20			0
	20			0
	20			1
	20			1
	20			1
	20			1
	20			1
	20			1
	20			1
	20			1
	20			1
	20			1
	20			1
	22			1
	22			1
	22			1
	22			1
	22			1
	22			1
	22			1
	22			1
	24			1
	24			1
	24			1
	24			1
	24			1
	24			1
	24			1
	24			1
	24			1
	24			1
	26			1
	26			1
	26			1
	26			1
	26			1
	26			1
	26			1
	26			1
	26			1
	26			1
	26			1
	26			1
	26			1
	26			1
	26			1
	26			1
	26			1
	26			1
	26			1
	26			1
	26			1
	26			1
	28			1
	28			1
	28			1
	28			1
	28			1
	28			1
	28			1
	28			1
	28			1
	28			1
	28			1
	28			1
	28			1
	28			1
	30			1
	30			1
	30			1
	30			1
	30			1
	30			1
	30			1
	30			1
	30			1
	30			1
	32			1
	32			1
	32			1
	32			1
	32			1
	32			1
	32			1
	34			1
	36			1
	36			1
	36			1
	38			1
	38			1
	10				0
	12				0
	12				0
	14				0
	14				0
	14				0
	14				0
	14				0
	14				0
	14				0
	14				0
	14				0
	14				0
	14				1
	14				1
	14				1
	16				1
	16				1
	16				1
	16				1
	16				1
	16				1
	16				1
	18				1
	18				1
	18				1
	18				1
	18				1
	18				1
	18				1
	18				1
	18				1
	18				1
	18				1
	18				1
	18				1
	18				1
	18				1
	18				1
	18				1
	18				1
	18				1
	18				1
	18				1
	20				0
	20				1
	20				1
	20				1
	20				1
	20				1
	20				1
	20				1
	20				1
	20				1
	20				1
	20				1
	20				1
	20				1
	20				1
	20				1
	20				1
	20				1
	20				1
	20				1
	20				1
	20				1
	20				1
	20				1
	20				1
	20				1
	20				1
	20				1
	20				1
	20				1
	20				1
	20				1
	20				1
	20				1
	20				1
	20				1
	20				1
	20				1
	20				1
	20				1
	20				1
	20				1
	20				1
	22				1
	22				1
	22				1
	22				1
	22				1
	22				1
	22				1
	22				1
	22				1
	22				1
	24				1
	24				1
	24				1
	24				1
	24				1
	24				1
	24				1
	24				1
	26				1
	26				1
	26				1
	26				1
	26				1
	26				1
	26				1
	26				1
	28				1
	28				1
	28				1
	28				1
	28				1
	28				1
	30				1
	7					0
	7					0
	10					0
	10					0
	10					0
	10					0
	10					0
	10					0
	10					0
	10					0
	10					0
	10					0
	10					0
	10					0
	10					0
	12					0
	14					0
	14					0
	14					0
	14					0
	14					0
	14					0
	14					0
	14					0
	14					0
	16					0
	16					1
	16					1
	16					1
	16					1
	16					1
	18					1
	18					1
	18					1
	18					1
	18					1
	18					1
	18					1
	18					1
	18					1
	18					1
	18					1
	18					1
	18					1
	18					1
	18					1
	18					1
	20					1
	20					1
	20					1
	20					1
	20					1
	20					1
	20					1
	20					1
	20					1
	20					1
	20					1
	22					1
	22					1
	22					1
	22					1
	22					1
	22					1
	22					1
	22					1
	22					1
	22					1
	22					1
	22					1
	22					1
	24					1
	24					1
	24					1
	24					1
	24					1
	24					1
	24					1
	24					1
	24					1
	24					1
	24					1
	24					1
	24					1
	26					1
	26					1
	26					1
	26					1
	26					1
	26					1
	26					1
	26					1
	26					1
	26					1
	26					1
	26					1
	26					1
	26					1
	26					1
	28					1
	28					1
	28					1
	28					1
	28					1
	28					1
	28					1
	28					1
	28					1
	28					1
	28					1
	28					1
	28					1
	28					1
	30					1
	30					1
	30					1
	30					1
	32					1
	32					1
	32					1
	10						0
	10						0
	10						0
	10						0
	10						0
	10						0
	12						0
	14						0
	14						0
	14						0
	14						0
	14						0
	14						0
	14						0
	16						1
	16						1
	16						1
	16						1
	16						1
	16						1
	16						1
	16						1
	18						0
	18						0
	18						1
	18						1
	18						1
	18						1
	18						1
	18						1
	18						1
	18						1
	18						1
	18						1
	18						1
	18						1
	18						1
	18						1
	18						1
	18						1
	20						1
	20						1
	20						1
	20						1
	20						1
	20						1
	20						1
	20						1
	22						1
	22						1
	22						1
	22						1
	22						1
	22						1
	22						1
	22						1
	22						1
	22						1
	22						1
	22						1
	22						1
	22						1
	24						1
	24						1
	24						1
	24						1
	24						1
	24						1
	24						1
	24						1
	24						1
	24						1
	24						1
	24						1
	24						1
	24						1
	26						0
	26						1
	26						1
	26						1
	26						1
	26						1
	26						1
	26						1
	26						1
	26						1
	26						1
	26						1
	26						1
	26						1
	26						1
	26						1
	26						1
	28						1
	28						1
	28						1
	28						1
	28						1
	28						1
	28						1
	28						1
	28						1
	28						1
	28						1
	28						1
	28						1
	28						1
	28						1
	28						1
	28						1
	28						1
	30						1
	30						1
	30						1
	30						1
	30						1
	32						1
	32						1
	32						1
	32						1
	32						1
	10							0
	10							0
	10							0
	10							0
	10							0
	10							0
	14							0
	14							0
	14							0
	16							1
	16							1
	16							1
	16							1
	16							1
	18							1
	18							1
	18							1
	18							1
	18							1
	18							1
	18							1
	18							1
	18							1
	20							1
	20							1
	20							1
	20							1
	20							1
	20							1
	20							1
	20							1
	20							1
	20							1
	22							1
	22							1
	22							1
	22							1
	22							1
	22							1
	22							1
	22							1
	22							1
	22							1
	22							1
	22							1
	22							1
	22							1
	22							1
	24							1
	24							1
	24							1
	24							1
	24							1
	24							1
	24							1
	24							1
	24							1
	24							1
	24							1
	24							1
	24							1
	24							1
	24							1
	24							1
	26							0
	26							1
	26							1
	26							1
	26							1
	26							1
	26							1
	26							1
	26							1
	26							1
	26							1
	26							1
	26							1
	26							1
	26							1
	26							1
	26							1
	28							1
	28							1
	28							1
	28							1
	28							1
	28							1
	28							1
	28							1
	28							1
	28							1
	28							1
	28							1
	28							1
	28							1
	28							1
	28							1
	28							1
	28							1
	30							1
	30							1
	30							1
	30							1
	30							1
	32							1
	32							1
	32							1
	32							1
	32							1
	32							1
	34							1
	34							1
	34							1
	34							1
	34							1
	3								0
	7								0
	10								0
	12								0
	12								0
	16								1
	16								1
	16								1
	16								1
	16								1
	18								0
	18								0
	18								1
	18								1
	18								1
	18								1
	18								1
	18								1
	18								1
	18								1
	18								1
	18								1
	18								1
	18								1
	18								1
	18								1
	18								1
	18								1
	18								1
	18								1
	18								1
	20								1
	20								1
	20								1
	20								1
	20								1
	20								1
	20								1
	20								1
	20								1
	20								1
	20								1
	20								1
	20								1
	20								1
	20								1
	20								1
	20								1
	22								1
	22								1
	22								1
	22								1
	22								1
	22								1
	22								1
	22								1
	22								1
	22								1
	22								1
	22								1
	22								1
	22								1
	24								1
	24								1
	24								1
	24								1
	24								1
	24								1
	24								1
	24								1
	24								1
	26								1
	26								1
	28								1
	30								1
Figure 5j	Days	WT_pl4440	WT_pink-1	hsf-1OE_pl4440	hsf-1OE_pink-1
	10	0
	10	0
	12	0
	12	0
	12	0
	14	0
	14	0
	14	0
	14	0
	14	1
	14	1
	14	1
	14	1
	14	1
	14	1
	14	1
	14	1
	14	1
	14	1
	14	1
	14	1
	14	1
	14	1
	14	1
	14	1
	14	1
	16	0
	16	0
	16	0
	16	0
	16	1
	16	1
	16	1
	16	1
	16	1
	16	1
	16	1
	16	1
	16	1
	16	1
	16	1
	16	1
	16	1
	16	1
	16	1
	16	1
	16	1
	16	1
	16	1
	16	1
	16	1
	16	1
	16	1
	16	1
	16	1
	16	1
	16	1
	16	1
	18	1
	18	1
	18	1
	18	1
	18	1
	18	1
	18	1
	18	1
	18	1
	18	1
	18	1
	18	1
	18	1
	18	1
	18	1
	18	1
	18	1
	20	1
	20	1
	20	1
	20	1
	20	1
	22	1
	22	1
	22	1
	22	1
	22	1
	22	1
	22	1
	22	1
	22	1
	22	1
	24	0
	24	1
	24	1
	24	1
	24	1
	24	1
	24	1
	24	1
	24	1
	24	1
	24	1
	26	1
	26	1
	26	1
	26	1
	26	1
	26	1
	28	1
	28	1
	28	1
	28	1
	28	1
	28	1
	28	1
	28	1
	28	1
	30	1
	30	1
	30	1
	10		0
	10		0
	14		0
	14		0
	14		0
	14		0
	14		0
	14		0
	14		0
	14		0
	14		0
	14		0
	14		0
	14		0
	14		1
	14		1
	14		1
	14		1
	14		1
	14		1
	14		1
	14		1
	14		1
	14		1
	14		1
	14		1
	14		1
	14		1
	14		1
	16		0
	16		0
	16		0
	16		1
	16		1
	16		1
	16		1
	16		1
	16		1
	16		1
	16		1
	16		1
	16		1
	16		1
	16		1
	16		1
	16		1
	16		1
	16		1
	16		1
	16		1
	16		1
	16		1
	16		1
	16		1
	16		1
	16		1
	16		1
	16		1
	18		0
	18		1
	18		1
	18		1
	18		1
	18		1
	18		1
	18		1
	18		1
	20		1
	22		1
	22		1
	22		1
	22		1
	22		1
	22		1
	22		1
	22		1
	22		1
	22		1
	22		1
	24		1
	24		1
	24		1
	24		1
	24		1
	24		1
	24		1
	24		1
	24		1
	24		1
	26		1
	26		1
	26		1
	26		1
	26		1
	26		1
	26		1
	26		1
	26		1
	26		1
	28		1
	28		1
	28		1
	28		1
	28		1
	28		1
	28		1
	28		1
	28		1
	28		1
	30		1
	30		1
	30		1
	30		1
	30		1
	30		1
	30		1
	30		1
	30		1
	32		1
	32		1
	14			0
	14			0
	16			0
	16			0
	16			0
	16			1
	16			1
	16			1
	16			1
	16			1
	16			1
	16			1
	16			1
	16			1
	16			1
	16			1
	16			1
	16			1
	16			1
	16			1
	16			1
	18			0
	18			0
	18			1
	18			1
	18			1
	18			1
	18			1
	18			1
	18			1
	18			1
	18			1
	18			1
	18			1
	18			1
	18			1
	18			1
	18			1
	20			1
	20			1
	20			1
	20			1
	20			1
	20			1
	20			1
	20			1
	20			1
	20			1
	20			1
	20			1
	20			1
	20			1
	22			1
	22			1
	22			1
	22			1
	22			1
	22			1
	22			1
	22			1
	22			1
	22			1
	22			1
	22			1
	22			1
	22			1
	22			1
	22			1
	22			1
	22			1
	22			1
	22			1
	22			1
	22			1
	22			1
	22			1
	22			1
	24			1
	24			1
	24			1
	24			1
	24			1
	24			1
	24			1
	24			1
	24			1
	24			1
	24			1
	24			1
	24			1
	24			1
	24			1
	24			1
	24			1
	26			1
	26			1
	26			1
	26			1
	26			1
	26			1
	26			1
	26			1
	26			1
	26			1
	26			1
	28			1
	28			1
	28			1
	28			1
	28			1
	28			1
	30			1
	30			1
	30			1
	30			1
	30			1
	30			1
	30			1
	32			1
	32			1
	14				0
	14				0
	14				0
	16				0
	16				0
	16				0
	16				1
	16				1
	16				1
	16				1
	18				1
	18				1
	18				1
	18				1
	18				1
	18				1
	18				1
	18				1
	18				1
	18				1
	18				1
	18				1
	18				1
	18				1
	18				1
	20				1
	20				1
	20				1
	20				1
	20				1
	20				1
	20				1
	20				1
	22				1
	22				1
	22				1
	22				1
	22				1
	22				1
	22				1
	22				1
	22				1
	22				1
	22				1
	22				1
	22				1
	22				1
	22				1
	22				1
	22				1
	22				1
	22				1
	22				1
	22				1
	22				1
	22				1
	22				1
	22				1
	22				1
	22				1
	22				1
	24				1
	24				1
	24				1
	24				1
	24				1
	24				1
	24				1
	24				1
	24				1
	24				1
	24				1
	24				1
	24				1
	24				1
	24				1
	24				1
	24				1
	24				1
	24				1
	24				1
	24				1
	24				1
	24				1
	24				1
	24				1
	26				1
	26				1
	26				1
	26				1
	26				1
	26				1
	26				1
	26				1
	26				1
	26				1
	26				1
	26				1
	26				1
	26				1
	26				1
	28				1
	28				1
	28				1
	28				1
	28				1
	28				1
	28				1
	28				1
	28				1
	28				1
	30				1
	30				1
	30				1
	30				1
	30				1
	30				1
	30				1
	30				1
	30				1

## Sheet: Suppl.Figure 1
Supp. Figure 1d	days	wildtype EV	wt ubql-1RNAi	AM583 EV	AM583 ubql-1RNAi
	11	1
	13	1
	13	1
	13	1
	13	1
	13	1
	14	1
	14	1
	14	1
	14	1
	14	1
	14	1
	14	1
	14	1
	14	1
	14	1
	14	1
	14	1
	14	1
	14	1
	14	1
	14	1
	14	1
	14	1
	14	1
	14	1
	15	1
	15	1
	15	1
	15	1
	15	1
	15	1
	15	1
	15	1
	15	1
	15	1
	15	1
	15	1
	15	1
	15	1
	15	1
	15	1
	15	1
	16	1
	16	1
	16	1
	16	1
	16	1
	16	1
	16	1
	16	1
	16	1
	17	1
	17	1
	17	1
	17	1
	17	1
	17	1
	17	1
	17	1
	17	1
	17	1
	17	1
	18	1
	18	1
	18	1
	18	1
	18	1
	18	1
	18	1
	18	1
	18	1
	18	1
	18	1
	18	1
	19	1
	19	1
	19	1
	19	1
	19	1
	19	1
	19	1
	19	1
	19	1
	19	1
	19	1
	19	1
	19	1
	19	1
	19	1
	20	1
	20	1
	20	1
	20	1
	20	1
	20	1
	20	1
	21	1
	21	1
	21	1
	22	1
	22	1
	22	1
	23	1
	23	1
	23	1
	23	1
	24	1
	24	1
	24	1
	24	1
	10		1
	10		1
	11		1
	12		1
	12		1
	12		1
	13		1
	13		1
	13		1
	13		1
	13		1
	13		1
	13		1
	14		1
	14		1
	14		1
	14		1
	14		1
	14		1
	14		1
	14		1
	14		1
	14		1
	14		1
	14		1
	14		1
	14		1
	14		1
	14		1
	14		1
	15		1
	15		1
	15		1
	15		1
	15		1
	15		1
	15		1
	15		1
	15		1
	15		1
	15		1
	15		1
	15		1
	15		1
	15		1
	15		1
	15		1
	15		1
	15		1
	16		1
	16		1
	16		1
	16		1
	16		1
	16		1
	16		1
	16		1
	16		1
	16		1
	17		1
	17		1
	17		1
	17		1
	17		1
	17		1
	17		1
	17		1
	17		1
	17		1
	17		1
	17		1
	17		1
	17		1
	17		1
	17		1
	18		1
	18		1
	18		1
	18		1
	18		1
	18		1
	18		1
	18		1
	18		1
	18		1
	19		1
	19		1
	19		1
	19		1
	19		1
	19		1
	19		1
	19		1
	19		1
	20		1
	20		1
	20		1
	20		1
	20		1
	21		1
	21		1
	21		1
	21		1
	17			1
	17			1
	18			1
	18			1
	18			1
	18			1
	18			1
	18			1
	18			1
	18			1
	18			1
	18			1
	18			1
	18			1
	18			1
	19			1
	19			1
	19			1
	19			1
	20			1
	20			1
	20			1
	20			1
	20			1
	20			1
	20			1
	20			1
	20			1
	20			1
	20			1
	20			1
	20			1
	20			1
	21			1
	21			1
	21			1
	21			1
	21			1
	21			1
	21			1
	21			1
	22			1
	22			1
	22			1
	22			1
	22			1
	22			1
	22			1
	22			1
	22			1
	22			1
	22			1
	22			1
	22			1
	22			1
	22			1
	22			1
	22			1
	22			1
	22			1
	22			1
	23			1
	23			1
	23			1
	23			1
	23			1
	23			1
	23			1
	23			1
	23			1
	23			1
	23			1
	23			1
	23			1
	23			1
	23			1
	24			1
	24			1
	24			1
	24			1
	24			1
	24			1
	24			1
	24			1
	24			1
	24			1
	25			1
	25			1
	25			1
	25			1
	25			1
	26			1
	27			1
	27			1
	28			1
	28			1
	13				1
	13				1
	13				1
	14				1
	14				1
	14				1
	14				1
	14				1
	14				1
	14				1
	14				1
	14				1
	14				1
	14				1
	14				1
	14				1
	14				1
	14				1
	15				1
	15				1
	15				1
	15				1
	15				1
	15				1
	15				1
	15				1
	15				1
	15				1
	15				1
	15				1
	15				1
	15				1
	15				1
	15				1
	15				1
	15				1
	15				1
	15				1
	15				1
	15				1
	16				1
	16				1
	16				1
	16				1
	16				1
	16				1
	16				1
	16				1
	16				1
	16				1
	16				1
	16				1
	16				1
	17				1
	17				1
	17				1
	17				1
	17				1
	17				1
	17				1
	17				1
	17				1
	17				1
	17				1
	17				1
	17				1
	17				1
	18				1
	18				1
	18				1
	18				1
	18				1
	18				1
	18				1
	19				1
	19				1
	19				1
	19				1
	19				1
	19				1
	19				1
	19				1
	19				1
	19				1
	19				1
	19				1
	19				1
	19				1
	19				1
	20				1
	20				1
	20				1
	20				1
	20				1
	20				1
	20				1
	20				1
	20				1
	20				1
	20				1
	20				1
	21				1
	21				1
	21				1
	21				1
	21				1
	21				1
	22				1
	22				1
	23				1
	24				1
Supp. Figure 1f		wt bkgd				ubql-1 bkgd
	wildtype	1.75957	1.86906	1.4901	1.39515	0	0	0	0
	hsf-1OE	2.11443	2.3962	1.85122	2.0034	0	0	0	0

## Sheet: Suppl.Figure 2
Supp. Figure 2a		wt bkgd				ubql-1 bkgd
	wildtype	1.68751	1.33394	0.158178	0.786028	2.56708	1.51503	0.163882	0.479173
	hsf-1OE	1.07378	1.31098	1.29732	1.21538	0.713121	1.82063	1.04144	1.85321
Supp. Figure 2b		wt bkgd				ubql-1 bkgd
	wildtype	2.78441	0.533703	0.209377	0.420286	1.84112	0.582951	0.211618	0.397961
	hsf-1OE	1.2911	1.58321	1.53399	0.908094	0.852313	1.53587	1.50501	2.08639
Supp. Figure 2c	Refer images in Supp. Figure 2c
Supp. Figure 2d		wt bkgd
	iPolyQ44::YFP	6	0	0	1	0	0	1	1	5	3	1	1	3	0	4	0	0	3	0	2	2	1	1	0	0	8	1	1	3	3
	hsf-1OE;iPolyQ44::YFP	0	0	0	0	0	0	1	0	0	0	0	0	0	0	0	0	0	0	0	0	0	0	0	0	0	0	0	0	0	0	0	0
Supp. Figure 2e		wt bkgd
	mPolyQ44::YFP	19	13	22		18		29	17	18		16	23		22	20		17		20	24		13	35		13	19	14
	hsf-1OE;mPolyQ44::YFP	12	5		7	12	8	7		8	4	9	7	11		18	11	11	9	12		12	10		9	7	7
Supp. Figure 2f	anti-PolyUb (Life Sensors VU101)								anti- α-tubulin (Sigma)
	Spectra™ Multicolor Broad Range Protein Ladder (10 to 260 kDa)								Spectra™ Multicolor Broad Range Protein Ladder (10 to 260 kDa)
Supp. Figure 2g	anti-PolyUb (Life Sensors VU101)								anti- α-tubulin (Sigma)
	Spectra™ Multicolor Broad Range Protein Ladder (10 to 260 kDa)								Spectra™ Multicolor Broad Range Protein Ladder (10 to 260 kDa)
Supp. Figure 2h	anti K48-Ub (Abcam ab40601) Ponceau											Supp. Figure 2i	anti K48-Ub (Abcam ab40601) Ponceau
	Spectra™ Multicolor Broad Range Protein Ladder (10 to 260 kDa)												Spectra™ Multicolor Broad Range Protein Ladder (10 to 260 kDa)
Supp. Figure 2j	anti K63-Ub (Millipore 05-1308)											Supp. Figure 2k	anti K63-Ub (Millipore 05-1308) Ponceau
	Spectra™ Multicolor Broad Range Protein Ladder (10 to 260 kDa)												Spectra™ Multicolor Broad Range Protein Ladder (10 to 260 kDa)
Supp. Figure 2l	anti K63-Ub (Millipore 05-1308)											Supp. Figure 2m	anti K63-Ub (Millipore 05-1308) Ponceau
	Spectra™ Multicolor Broad Range Protein Ladder (10 to 260 kDa)												Spectra™ Multicolor Broad Range Protein Ladder (10 to 260 kDa)

## Sheet: Suppl.Figure 3
Supp. Figure 3a	Refer Supplementary Table 6
Supp. Figure 3b	Refer Supplementary Table 3
Supp. Figure 3c	term_name	adjusted_p_value	intersection_size
	Biosynthesis of amino acids	0.0011603	10
	Metabolic pathways	0.00689168	43
	Fatty acid metabolism	0.0236043	8
	term_name	adjusted_p_value	intersection_size
	DNA replication	2.84e-07	12
	Base excision repair	4.41e-05	7
	FoxO signaling pathway	0.000322	12
	Notch signaling pathway	0.000348	7
	Basal transcription factors	0.000374	9
	Mismatch repair	0.00132	6
	Fanconi anemia pathway	0.001592	7
	Nucleotide excision repair	0.017166	7
	Wnt signaling pathway	0.041369	10
Supp. Figure 3d	term_name	adjusted_p_value	intersection_size
	Protein processing in endoplasmic reticulum	7.06e-05	25
	Arginine and proline metabolism	0.002567	9
	Metabolic pathways	0.006485	91
	Phagosome	0.008475	13
	Lysosome	0.044552	17
	term_name	adjusted_p_value	intersection_size
	DNA replication	2.24e-10	15
	Nucleocytoplasmic transport	0.00423723	12
	Proteasome	0.00517615	9
	Alanine, aspartate and glutamate metabolism	0.0187909	7
	Arginine biosynthesis	0.0252827	5
	Mismatch repair	0.0252827	5
Supp. Figure 3e	Refer Supplementary Table 6
Supp. Figure 3f	Refer Supplementary Table 3
Supp. Figure 3g-h	Days	wt_pl4440	wt_nhr49	ubql-1_pl4440	ubql-1_nhr-49	hsf-1OE_pl4440	hsf-1OE_nhr49	hsf-1OE;ubql-1_pl4440	hsf-1OE;ubql-1_nhr49
	11	1
	11	0
	11	0
	11	0
	13	1
	13	1
	15	1
	15	1
	15	1
	15	1
	15	1
	15	1
	15	1
	15	1
	15	1
	15	1
	15	1
	15	1
	15	1
	15	1
	15	1
	15	1
	15	1
	15	1
	15	1
	15	1
	15	1
	15	1
	15	1
	15	1
	17	1
	17	1
	17	1
	17	1
	17	1
	17	1
	17	1
	17	1
	17	1
	17	1
	17	1
	17	1
	17	1
	17	1
	17	1
	17	1
	17	1
	17	1
	17	1
	17	0
	19	1
	19	1
	19	1
	19	1
	19	1
	19	1
	19	1
	19	1
	19	1
	19	1
	19	1
	19	1
	21	1
	21	1
	21	1
	21	1
	21	1
	21	1
	21	1
	21	1
	21	1
	21	1
	21	1
	21	1
	21	1
	21	1
	21	1
	21	1
	21	1
	21	1
	24	1
	24	1
	24	1
	24	1
	24	1
	24	1
	24	1
	24	1
	24	1
	24	1
	24	1
	24	1
	24	1
	24	1
	24	1
	24	1
	24	1
	26	1
	26	1
	26	1
	26	1
	26	1
	26	1
	26	1
	26	1
	26	1
	26	1
	26	1
	26	1
	26	1
	28	1
	28	1
	28	1
	28	1
	28	1
	30	1
	30	1
	30	1
	30	1
	30	1
	11		0
	11		1
	11		1
	11		1
	13		1
	13		1
	13		1
	13		1
	13		1
	13		1
	13		1
	13		1
	13		1
	13		1
	15		1
	15		1
	15		1
	15		1
	15		1
	15		1
	15		1
	15		1
	15		1
	15		1
	15		1
	15		1
	15		1
	15		1
	15		1
	15		1
	15		1
	15		1
	15		1
	15		1
	15		1
	15		1
	15		1
	15		1
	15		1
	15		1
	15		1
	15		1
	15		1
	15		1
	15		1
	15		1
	15		1
	15		1
	15		1
	15		1
	15		1
	15		1
	15		1
	15		1
	15		1
	15		1
	15		1
	15		1
	15		1
	15		1
	15		1
	15		1
	15		1
	15		1
	15		1
	15		1
	15		1
	15		1
	15		1
	15		1
	15		1
	15		1
	15		1
	15		1
	15		1
	15		1
	15		1
	15		1
	17		1
	17		1
	17		1
	17		1
	17		1
	17		1
	17		1
	17		1
	17		1
	17		1
	17		1
	17		1
	17		1
	17		1
	17		1
	17		1
	17		1
	17		1
	17		1
	17		1
	17		1
	17		1
	17		1
	17		1
	17		1
	17		1
	17		1
	17		1
	17		1
	17		1
	17		1
	17		1
	17		1
	17		1
	17		1
	17		1
	17		1
	17		1
	17		1
	19		1
	19		1
	19		1
	19		1
	11			1
	11			1
	11			1
	11			0
	11			0
	11			0
	11			0
	11			0
	13			1
	13			1
	13			1
	13			1
	13			1
	13			1
	13			1
	15			1
	15			1
	15			1
	15			1
	15			1
	15			1
	15			1
	15			1
	15			1
	15			1
	15			1
	15			1
	15			1
	15			1
	15			1
	15			1
	15			1
	15			1
	15			1
	15			1
	15			1
	15			1
	15			1
	15			1
	15			1
	15			1
	15			1
	15			1
	15			1
	15			1
	15			1
	15			1
	15			1
	15			1
	15			1
	17			1
	17			1
	17			1
	17			1
	17			1
	17			1
	17			1
	17			1
	17			1
	17			1
	17			1
	17			1
	17			1
	17			1
	17			1
	17			1
	19			1
	19			1
	19			1
	19			1
	19			1
	19			1
	19			1
	19			1
	19			1
	19			1
	19			1
	19			1
	19			1
	19			1
	19			1
	19			1
	19			1
	19			1
	19			1
	21			1
	21			1
	21			1
	21			1
	21			1
	21			1
	21			1
	21			1
	21			1
	21			1
	21			1
	21			1
	21			1
	21			1
	21			1
	21			1
	21			1
	21			1
	21			1
	21			1
	21			1
	21			1
	21			1
	21			1
	21			1
	24			1
	24			1
	24			1
	24			1
	24			1
	24			1
	24			1
	26			1
	26			1
	26			1
	11				1
	11				1
	11				1
	11				1
	11				1
	11				1
	11				0
	11				0
	11				0
	11				0
	13				0
	13				1
	13				1
	13				1
	13				1
	13				1
	13				1
	13				1
	13				1
	13				1
	13				1
	13				1
	13				1
	13				1
	13				1
	13				1
	13				1
	13				1
	13				1
	13				1
	13				1
	13				1
	13				1
	13				1
	13				1
	13				1
	13				1
	15				1
	15				1
	15				1
	15				1
	15				1
	15				1
	15				1
	15				1
	15				1
	15				1
	15				1
	15				1
	15				1
	15				1
	15				1
	15				1
	15				1
	15				1
	15				1
	15				1
	15				1
	15				1
	15				1
	15				1
	15				1
	15				1
	15				1
	15				1
	15				1
	15				1
	15				1
	15				1
	15				1
	15				1
	15				1
	15				1
	15				1
	15				1
	15				1
	15				1
	15				1
	15				1
	15				1
	15				1
	15				1
	15				1
	15				1
	15				1
	15				1
	15				1
	15				1
	15				1
	15				1
	15				1
	15				1
	15				1
	15				1
	15				1
	15				1
	15				1
	17				1
	17				1
	17				1
	17				1
	17				1
	17				1
	17				1
	17				1
	17				1
	17				1
	17				1
	17				1
	17				1
	17				1
	17				1
	17				1
	17				1
	17				1
	17				1
	19				1
	19				1
	19				1
	19				1
	11					0
	11					0
	11					0
	11					0
	11					0
	11					0
	11					0
	15					0
	15					0
	15					1
	15					1
	15					1
	17					0
	17					0
	17					0
	17					0
	17					0
	17					0
	17					0
	17					0
	17					0
	17					1
	17					1
	17					1
	17					1
	17					1
	17					1
	19					1
	19					1
	19					1
	19					1
	19					1
	19					1
	19					1
	19					1
	19					1
	19					1
	19					1
	19					1
	19					1
	19					1
	19					1
	19					1
	19					1
	19					1
	21					1
	21					1
	21					1
	21					1
	21					1
	21					1
	21					1
	21					1
	21					1
	21					1
	21					1
	21					1
	21					1
	21					1
	21					1
	21					1
	21					1
	21					1
	21					1
	21					1
	21					1
	24					1
	24					1
	24					1
	24					1
	24					1
	24					1
	24					1
	24					1
	24					1
	24					1
	24					1
	24					1
	24					1
	24					1
	24					1
	24					1
	26					1
	26					1
	26					1
	26					1
	26					1
	26					1
	26					1
	26					1
	26					1
	26					1
	26					1
	26					1
	28					1
	28					1
	28					1
	28					1
	28					1
	28					1
	28					1
	30					1
	30					1
	30					1
	30					1
	30					1
	30					1
	30					1
	32					1
	32					1
	13						1
	13						1
	13						1
	13						1
	13						1
	13						1
	13						1
	13						1
	13						1
	13						1
	13						1
	13						1
	13						1
	13						1
	13						1
	13						1
	15						0
	15						1
	15						1
	15						1
	15						1
	15						1
	15						1
	15						1
	15						1
	15						1
	15						1
	15						1
	15						1
	15						1
	15						1
	15						1
	15						1
	15						1
	15						1
	15						1
	15						1
	15						1
	15						1
	15						1
	15						1
	15						1
	15						1
	15						1
	15						1
	15						1
	15						1
	15						1
	15						1
	15						1
	15						1
	15						1
	15						1
	15						1
	15						1
	15						1
	15						1
	15						1
	15						1
	15						1
	15						1
	15						1
	15						1
	15						1
	15						1
	15						1
	15						1
	15						1
	15						1
	15						1
	17						1
	17						1
	17						1
	17						1
	17						1
	17						1
	17						1
	17						1
	17						1
	17						1
	17						1
	17						1
	17						1
	17						1
	17						1
	17						1
	17						1
	17						1
	17						1
	17						1
	17						1
	17						1
	17						1
	17						1
	17						1
	17						1
	19						1
	19						1
	19						1
	19						1
	19						1
	19						1
	19						1
	19						1
	19						1
	19						1
	19						1
	19						1
	19						1
	19						1
	19						1
	19						1
	19						1
	19						1
	21						1
	21						1
	21						1
	21						1
	21						1
	24						1
	11							1
	11							1
	11							1
	11							1
	11							1
	11							1
	11							0
	11							0
	11							0
	11							0
	11							0
	11							0
	13							1
	13							1
	13							1
	13							1
	13							1
	13							1
	13							1
	13							1
	13							1
	13							1
	13							1
	15							0
	15							1
	15							1
	15							1
	15							1
	15							1
	15							1
	15							1
	15							1
	15							1
	15							1
	15							1
	15							1
	15							1
	15							1
	15							1
	15							1
	15							1
	15							1
	15							1
	15							1
	15							1
	15							1
	15							1
	15							1
	15							1
	15							1
	15							1
	15							1
	15							1
	15							1
	15							1
	15							1
	15							1
	15							1
	15							1
	15							1
	15							1
	15							1
	15							1
	15							1
	15							1
	15							1
	15							1
	15							1
	15							1
	15							1
	15							1
	15							1
	15							1
	15							1
	17							1
	17							1
	17							1
	17							1
	17							1
	17							1
	17							1
	17							1
	17							1
	17							1
	17							1
	17							1
	17							1
	17							1
	17							1
	17							1
	17							1
	17							1
	17							1
	17							1
	17							1
	17							1
	19							1
	19							1
	19							1
	19							1
	19							1
	19							1
	19							1
	19							1
	19							1
	19							1
	19							1
	19							1
	19							1
	19							1
	19							1
	19							1
	19							1
	21							1
	21							1
	21							1
	21							1
	21							1
	24							1
	24							1
	11								0
	11								0
	11								1
	11								1
	11								1
	11								1
	11								1
	11								1
	11								1
	13								1
	13								1
	13								1
	13								1
	13								1
	13								1
	13								1
	13								1
	13								1
	13								1
	13								1
	13								1
	13								1
	13								1
	13								1
	13								1
	13								1
	13								1
	13								1
	13								1
	15								1
	15								1
	15								1
	15								1
	15								1
	15								1
	15								1
	15								1
	15								1
	15								1
	15								1
	15								1
	15								1
	15								1
	15								1
	15								1
	15								1
	15								1
	15								1
	15								1
	15								1
	15								1
	15								1
	15								1
	15								1
	15								1
	15								1
	15								1
	15								1
	15								1
	15								1
	15								1
	15								1
	15								1
	15								1
	15								1
	15								1
	15								1
	15								1
	15								1
	15								1
	15								1
	15								1
	15								1
	15								1
	15								1
	15								1
	15								1
	15								1
	15								1
	15								1
	15								1
	17								1
	17								1
	17								1
	17								1
	17								1
	17								1
	17								1
	17								1
	17								1
	17								1
	17								1
	17								1
	17								1
	17								1
	17								1
	17								1
	17								1
	17								1
	17								1
	17								1
	17								1
	17								1
	17								1
	17								1
	17								1
	17								1
	17								1
	17								1
	17								1
	17								1
	17								1
	17								1
	17								1
	19								1
	19								1
	19								1
	19								1
	19								1
Supp. Figure 3i	Refer images in Suppl. Figure 3i
Supp. Figure 3j		wt_bkgd
	Pacs-2::GFP	1328.6	2878.4	1995.5	1432.97	1835.47	936.779	988.255	1862.09	1223.24	3279.54	1414.33	986.742	959.756	1580.08	1826.14					1621.01	3087.53	3218.14	1562.18	1366.01	1176.54	2472.79	1852.36	1354.93	1199.69	2708.29	3793.41	3207.39	1532.06	3369.35					1246.2	2320.38	4228.91	1902.42	931.452
	hsf-1OE;Pacs-2::GFP	854.26	786.877	1030.82	1052.09	924.392	1119.53	3333.72	824.377	2355.02	1221.35	1360.62	933.811	725.734	1499.3	1652.3	1180.04	1480.27				2291.76	2043.06	1230.86	1039.5	916.095	1534.97	884.844	1837.08	1520.61	2580.53	1661.37	1979.66	1027.32				1299.6	2012.78	1139.03	1459.22	1068.1				1239	947.182	1040.42	1147.58
[truncated: 120 more columns]

## Sheet: Suppl. Figure 4
Supp. Figure 4a	Refer Supplementary Table 5
Supp. Figure 4b	WT	hsf-1OE
	0.858985	0.64983
	1.75833	2.38022
	1.22975	0.708281
	0.631366	1.20797
Supp. Figure 4c	anti-HSP-6									anti- α-tubulin (Sigma)
	Spectra™ Multicolor Broad Range Protein Ladder (10 to 260 kDa)									Spectra™ Multicolor Broad Range Protein Ladder (10 to 260 kDa)
		d1				d5				d10
Supp. Figure 4d	wt	0.967357	1.37488	0.85011	0.938164	0.860452	1.03407	0.845612	0.943716	0.687401	0.716578	0.632014	0.725907
	hsf-1OE	1.20612	1.33219	0.898695	0.855559	0.929131	1.07819	0.786433	0.871901	0.693499	0.87645	0.631942	0.751732

## Sheet: Suppl. Figure 5
Supp. Figure 5a		Fused	Tubular	Intermediate	Fragmented
	myo-3::mitoGFP_control	25	8.33333	41.6667	25
	myo-3::mitoGFP_ubql-1	19.2308	0	19.2308	61.5385
	hsf-1OE myo3::mitoGFP_control	100	0	0	0
	hsf-1OE myo3::mitoGFP_ubql-1	65.5172	0	3.44828	31.0345
	% category of mitochondria derived from the following raw data
		sj4103 control	sj4103 ubql-1	jpl84 control	jpl84 ubql-1
	Fused	3	5	20	19
	Tubular	1	0	0	0
	Intermediate	5	5	0	1
	Fragmented	3	16	0	9
	total mitochondria images	12	26	20	29
		sj4103 control	sj4103 ubql-1	jpl84 control	jpl84 ubql-1
	Fused	25	19.2308	100	65.5172
	Tubular	8.33333	0	0	0
	Intermediate	41.6667	19.2308	0	3.44828
	Fragmented	25	61.5385	0	31.0345
Supp. Figure 5b		wt bkgd						ubql bkgd
	sj4103	0	15	25				7.69231	18.75	19.2308
	jpl84	94.4444	92.8571	100				93.75	91.3043	65.5172
Supp. Figure 5c
Supp. Figure 5d	Refer Supplementary Table 5
Supp. Figure 5e		wt bkgd																				ubql-1 bkgd
	wildtype	0.104738			0.924872			0.494739			1.53508			2.83752			0.790013			0.199679		0.350682			0.232682			0.169589			1.95744			1.26388			0.476513			0.361445
	hsf-1OE	0.25708			2.29457			1.19247			5.51708			1.12174			1.66311			0.91672		0.471439			2.0014			0.6132			0.71178			1.6004			0.148391			0.71495
Supp. Figure 5f		wt bkgd				ubql-1 bkgd
	wildtype	433.081	650.251	265.241	391.16	165.758	367.868	377.902	763.139
	hsf-1OE	754.363	524.678	477.842	1144.69	468.052	512.831	389.055	585.299
Supp. Figure 5g	Refer images in Suppl.Fig 5g
Supp. Figure 5h		wt bkgd
	wildtype	129.893	122.206	138.118	132.361	137.708	127.142				131.043	138.482	142.879	138.294	143.895	145.412	127.644				144.592	137.227			133.691	141.201	143.854	134.123	131.617				121.011	123.355	148.599	142.033	142.266	146.556	120.447	111.239				134.06	109.74	135.464	129.934	136.792
	hsf-1OE	88.7105	115.794	130.921	131.68	104.802	139.595	95.5475				103.722	131.992	115.74	114.541	126.812	117.975				127.918	145.084	104.942	124.779				130.467	124.483	139.328	151.417	148.603	142.76				139.921	129.962			115.026	133.375	130.416	118.802	132.72				119.295
[truncated: 142 more columns]
